# Supplementary material for: Arabidopsis late blight: infection of a nonhost plant by Albugo laibachii enables full colonization by Phytophthora infestans
Source: Cell Microbiol. 2016 Jul 8;19(1):e12628. doi: 10.1111/cmi.12628 (PMC5215655; doi:10.1111/cmi.12628)
Supplement: Supplementary file 1 — Supporting info item [file CMI-19-0-s001.zip]

Archive with 2 entries (2 files):
- Belhaj_et_al_supplements_figs_tables_revised.pdf
- Suppl_Table1.xlsx
