# Supplementary material for: Arabidopsis late blight: infection of a nonhost plant by Albugo laibachii enables full colonization by Phytophthora infestans
Source: Cell Microbiol. 2016 Jul 8;19(1):e12628. doi: 10.1111/cmi.12628 (PMC5215655; doi:10.1111/cmi.12628)
Supplement: Supplementary file 1 — Supporting info item [file CMI-19-0-s001.zip › Suppl_Table1.xlsx]

## Sheet: List1_gene_exp_10698
Gene_ID	annotation	secreted (Raffaele et al.,2010. BMC Genomics)	Core_ortholog	Effector_type	RXLRfamily	No. of WY domains	Intergenic	Tb_GOmapping (Raffaele et al.,2010. BMC Genomics)	Effector_annotation	Pinf_Stub_2dpi (Log2)	Pinf_Stub_3dpi (Log2)
PITG_15679	secreted RxLR effector peptide, putative	YES	No	RXLR	RxLRfam23	1	GSR	Cluster0225#GO0016787#hydrolase activity RxLR Effector	EFFECTOR	12.6487	11.0283
PITG_12737	secreted RxLR effector peptide, putative	YES	No	RXLR	RxLRfam43	1	GSR	Cluster0734##RxLR effector	EFFECTOR	12.6126	12.2457
PITG_04266	secreted RxLR effector peptide, putative	YES	No	RXLR	RxLRsng248	1	InBtw	NA	EFFECTOR	11.8414	11.7559
PITG_22089	secreted RxLR effector peptide, putative	YES	No	RXLR	RxLRfam18	1	Not	Cluster0536##RxLR effector Avh9	EFFECTOR	11.0925	11.3541
PITG_08944	endoglucanase, putative	YES	Yes	ENZYME HYDROLASE	NA	NA	GSR	Cluster0303#GO0004553#O-glycosyl compounds hydrolase	EFFECTOR	10.6548	10.2277
PITG_04202	conserved hypothetical protein	YES	No	NA	NA	NA	GSR	NA	NA	10.5226	10.53
PITG_18685	PexRD46 - Avrblb2 family, secreted RxLR effector peptide, putative	YES	No	RXLR	NA	1	Not	Cluster0401##RxLR effector	EFFECTOR	10.4263	10.4256
PITG_04130	hypothetical protein similar to cobalamin synthesis protein	NO	No	NA	NA	NA	GSR	NA	NA	10.2023	8.85799
PITG_04213	conserved hypothetical protein	YES	No	NA	NA	NA	GSR	NA	NA	9.91353	10.0477
PITG_13048	secreted RxLR effector peptide, putative	NO	No	RXLR	RxLRfam51	1	GSR	NA	EFFECTOR	9.59215	9.29524
PITG_09160	PexRD3, secreted RxLR effector peptide, putative	NO	No	RXLR	RxLRfam42	1	GSR	Cluster0536##RxLR effector	EFFECTOR	9.54569	10.0149
PITG_04129	hypothetical protein similar to cobalamin synthesis protein	NO	No	NA	NA	NA	GSR	NA	NA	9.32605	8.14055
PITG_13203	hypothetical protein	NO	No	NA	NA	NA	InBtw	NA	NA	9.31086	8.64038
PITG_04145	PexRD29, secreted RxLR effector peptide, putative	YES	No	RXLR	RxLRfam17	1	GSR	Cluster0373##RxLR effector	EFFECTOR	9.25641	5.96026
PITG_22592	PcF and SCR74-like cys-rich secreted peptide, putative	NO	No	SMALL CYS RICH - PCF	NA	NA	Not	Cluster0547##PcF and SCR74-like cys-rich secreted peptide	EFFECTOR	9.21369	8.34155
PITG_14645	PcF and SCR74-like cys-rich secreted peptide, putative - SCR74	NO	No	SMALL CYS RICH - PCF	NA	NA	GSR	Cluster0547##PcF and SCR74-like cys-rich secreted peptide	EFFECTOR	9.16013	8.4383
PITG_16195	secreted RxLR effector peptide, putative	YES	No	RXLR	RxLRfam1	5	GSR	Cluster0530##RxLR effector	EFFECTOR	9.14094	9.01179
PITG_08912	pectinesterase, putative	YES	No	PECTINESTERASE	NA	NA	GSR	Cluster0165#GO0004650#Pectinesterase	EFFECTOR	8.99892	9.2657
PITG_01934	secreted RxLR effector peptide, putative	YES	No	RXLR	RxLRfam6	1	GSR	Cluster0551##RxLR effector	EFFECTOR	8.95763	9.0421
PITG_14533	conserved hypothetical protein	NO	No	NA	NA	NA	GSR	Cluster0291#GO0004497#Microtubule associated monooxygenase	NA	8.84138	10.2253
PITG_22870	Avr2, secreted RxLR effector peptide, putative	YES	No	RXLR	RxLRfam7	1	GSR	NA	EFFECTOR	8.84138	9.89314
PITG_18592	PcF and SCR74-like cys-rich secreted peptide, putative	NO	No	SMALL CYS RICH - PCF	NA	NA	GSR	Cluster0547##PcF and SCR74-like cys-rich secreted peptide	EFFECTOR	8.77069	8.07601
PITG_11718	predicted protein	NO	No	NA	NA	NA	GSR	NA	NA	8.7259	7.76386
PITG_04085	Avrblb2 family secreted RxLR effector peptide, putative	YES	No	RXLR	RxLRfam5	1	InBtw	Cluster0123#Avrblb2 family RxLR effector	EFFECTOR	8.61814	10.4867
PITG_16958	transglutaminase elicitor-like protein	YES	Yes	TRANSGLUTAMINASE - ELICITIN	NA	NA	GSR	Cluster0080#GO0003810#Transglutaminase elicitor	EFFECTOR	8.61224	7.07482
PITG_04196	secreted RxLR effector peptide, putative	YES	No	RXLR	RxLRfam47	1	GSR	Cluster0805##RxLR effector	EFFECTOR	8.5672	6.23553
PITG_13452	PexRD21, secreted RxLR effector peptide, putative	YES	No	RXLR	RxLRfam108	1	InBtw	NA	EFFECTOR	8.40683	5.82275
PITG_11947	PexRD32, secreted RxLR effector peptide, putative	YES	Yes	RXLR	RxLRsng164	1	GSR	Cluster0073	EFFECTOR	8.37798	8.05102
PITG_00948	hypothetical protein	NO	No	NA	NA	NA	InBtw	NA	NA	8.31086	5.40771
PITG_14498	hypothetical protein	NO	No	NA	NA	NA	InBtw	NA	NA	8.31086	4.67075
PITG_08902	pleiotropic drug resistance protein, putative	NO	No	PECTINESTERASE	NA	NA	InBtw	Cluster0165#GO0004650#Pectinesterase	EFFECTOR	8.27844	5.76386
PITG_04050	secreted RxLR effector peptide, putative	YES	No	RXLR	RxLRfam81	1	GSR	NA	EFFECTOR	8.14094	4.73786
PITG_15239	serine protease family S33, putative	YES	No	SERINE PROTEASE	NA	NA	InBtw	Cluster0087#GO0004177#Serine Protease S33	EFFECTOR	8.13517	7.58919
PITG_01969	conserved hypothetical protein	YES	Yes	NA	NA	NA	GSR	NA	NA	8.06694	6.85132
PITG_22669	NPP1-like protein, pseudogene	NO	No	NLP	NA	NA	InBtw	NA	EFFECTOR	8.05521	8.20553
PITG_08636	predicted protein	NO	No	NA	NA	NA	GSR	NA	NA	8.04783	7.54522
PITG_13628	PexRD27, secreted RxLR effector peptide, putative	YES	No	RXLR	RxLRfam6	1	GSR	NA	EFFECTOR	7.97744	5.36589
PITG_20922	hypothetical protein	NO	No	RXLR	NA	4	GSR	Cluster0576##RxLR effector	EFFECTOR	7.94829	7.42207
PITG_23011	secreted RxLR effector peptide, putative	YES	No	RXLR	RxLRfam69	1	Not	NA	EFFECTOR	7.92521	4.23779
PITG_23046	secreted RxLR effector peptide, putative	NO	No	RXLR	RxLRfam127	1	GSR	NA	EFFECTOR	7.81901	3.34882
PITG_14126	potential polyprotein	NO	No	NA	NA	NA	InBtw	NA	NA	7.7259	6.08579
PITG_07587	secreted RxLR effector peptide, putative	YES	No	RXLR	RxLRfam26	1	InBtw	Cluster0784##RxLR effector	EFFECTOR	7.7259	6.94377
PITG_12598	glycerophosphoryl diester phosphodiesterase, putative	YES	Yes	NA	NA	NA	GSR	NA	NA	7.60037	7.08579
PITG_05965	predicted protein	NO	Yes	NA	NA	NA	InBtw	NA	NA	7.55597	5.89314
PITG_04949	conserved hypothetical protein	YES	Yes	NA	NA	NA	InBtw	Cluster0351	NA	7.31086	6.56476
PITG_17063	PexRD44, secreted RxLR effector peptide, putative	YES	No	RXLR	RxLRfam45	1	Not	NA	EFFECTOR	7.3024	6.57933
PITG_01625	predicted protein	NO	No	NA	NA	NA	GSR	Cluster0404	NA	7.26379	7.24857
PITG_04314	PexRD24, secreted RxLR effector peptide, putative	YES	No	RXLR	RxLRfam49	1	GSR	NA	EFFECTOR	7.19539	8.28621
PITG_19624	polygalacturonase, putative	YES	No	ENDOPOLYGALACTURONASE	NA	NA	GSR	Cluster0037#GO0016798#Endopolygalacturonase	EFFECTOR	7.14094	6.08579
PITG_22757	secreted RxLR effector peptide, putative	YES	No	RXLR	RxLRsng203	1	GSR	NA	EFFECTOR	7.14094	5.47144
PITG_13469	hypothetical protein	NO	No	NA	NA	NA	GSR	NA	NA	7.04862	6.78163
PITG_04086	Avrblb2 family, secreted RxLR effector peptide, putative	YES	No	RXLR	NA	1	InBtw	Cluster0123#Avrblb2 family RxLR effector	EFFECTOR	6.84481	7.66205
PITG_09580	predicted protein	NO	No	NA	NA	NA	GSR	Cluster0258	NA	6.81901	6.51875
PITG_07303	carbohydrate-binding protein, putative	YES	Yes	NA	NA	NA	GDR	Cluster0439#GO0030246#Carbohydrate-binding protein	NA	6.80533	6.04086
PITG_09732	secreted RxLR effector peptide, putative	YES	No	RXLR	RxLRfam1	3	GSR	Cluster0154##RXLR effector	EFFECTOR	6.75709	6.5148
PITG_04388	PexRD25, secreted RxLR effector peptide, putative	YES	No	RXLR	RxLRfam1	3	GSR	NA	EFFECTOR	6.75391	5.80568
PITG_11891	conserved hypothetical protein	YES	No	NA	NA	NA	InBtw	NA	NA	6.72361	5.78199
PITG_20934	PexRD12 family, secreted RxLR effector peptide, putative	YES	No	RXLR	RxLRfam9	1	GSR	Cluster0249##RxLR effector	EFFECTOR	6.69284	3.25727
PITG_17803	Amino Acid/Auxin Permease (AAAP) Family	NO	No	NA	NA	NA	GSR	Cluster0071#Amino Acid-Auxin Permease	NA	6.69113	5.11132
PITG_23014	Linked to Avr3a, secreted RxLR effector peptide, putative	YES	No	RXLR	NA	1	GSR	NA	EFFECTOR	6.63126	6.1692
PITG_09169	cystatin-like protease inhibitor EPIC1	YES	No	ENZYME INHIBITOR	NA	NA	GSR	Cluster0171#GO0008233#Protease Inhibitor	EFFECTOR	6.62206	5.4781
PITG_23042	secreted RxLR effector peptide, putative	NO	No	RXLR	RxLRfam25	1	GDR	Cluster0723##RxLR effector	EFFECTOR	6.60037	4.99268
PITG_10232	secreted RxLR effector peptide, putative	YES	No	RXLR	RxLRfam69	1	GSR	NA	EFFECTOR	6.54693	6.39322
PITG_09173	cystatin-like protease inhibitor EPIC2B	YES	No	ENZYME INHIBITOR	NA	NA	GSR	Cluster0171#GO0008233#Protease Inhibitor	EFFECTOR	6.52971	5.56002
PITG_17305	conserved hypothetical protein	NO	Yes	NA	NA	NA	GDR	NA	NA	6.51945	6.62184
PITG_13638	glucanase inhibitor protein 1	YES	No	GLUCANASE INHIBITOR	NA	NA	GSR	Cluster0146#GO0008233#Glucanase inhibitor	EFFECTOR	6.49849	4.17325
PITG_23076	NPP1-like protein	YES	No	NLP	NA	NA	GSR	Cluster0100#NPP1-like	EFFECTOR	6.47121	6.80605
PITG_07451	secreted RxLR effector peptide, putative	YES	No	RXLR	RxLRfam116	1	InBtw	NA	EFFECTOR	6.46287	4.78623
PITG_11093	predicted protein	NO	No	NA	NA	NA	GSR	Cluster0450#GO0004611#Phosphoenolpyruvate carboxykinase	NA	6.4405	2.38535
PITG_17323	multicopper oxidase, putative	YES	Yes	NA	NA	NA	GSR	NA	NA	6.36333	5.12531
PITG_06175	conserved hypothetical protein	YES	Yes	GLUCANASE INHIBITOR	NA	NA	GDR	Cluster0146#GO0008233#Glucanase inhibitor	EFFECTOR	6.36333	5.51577
PITG_00582	secreted RxLR effector peptide, putative	YES	No	RXLR	RxLRsng212	1	GSR	NA	EFFECTOR	6.27372	6.64738
PITG_14783	secreted RxLR effector peptide, putative	YES	No	RXLR	RxLRfam6	1	GSR	NA	EFFECTOR	6.26448	5.87943
PITG_15114	secreted RxLR effector peptide, putative	NO	No	RXLR	RxLRfam1	5	GSR	Cluster0579##RxLR effector	EFFECTOR	6.2302	5.62923
PITG_06212	conserved hypothetical protein	YES	No	NA	NA	NA	GSR	NA	NA	6.18232	5.41784
PITG_14787	secreted RxLR effector peptide, putative	YES	No	RXLR	RxLRfam6	1	GSR	NA	EFFECTOR	6.14557	5.80078
PITG_01383	hypothetical protein	NO	No	NA	NA	NA	GDR	NA	NA	6.14094	6.99268
PITG_14076	conserved hypothetical protein	YES	No	NA	NA	NA	InBtw	NA	NA	6.14094	5.89314
PITG_17433	hypothetical protein	NO	No	NA	NA	NA	GSR	NA	NA	6.14094	5.08579
PITG_07741	secreted RxLR effector peptide, putative	YES	No	RXLR	RxLRsng238	1	GSR	NA	EFFECTOR	6.14094	4.82275
PITG_23015	secreted RxLR effector peptide, putative	YES	No	RXLR	RxLRfam100	1	GSR	NA	EFFECTOR	6.14094	5.91402
PITG_23202	secreted RxLR effector peptide, putative	NO	No	RXLR	RxLRfam127	1	InBtw	NA	EFFECTOR	6.14094	6.67075
PITG_23211	NPP1-like protein, 5' partial	NO	No	NLP	NA	NA	Not	Cluster0382##NPP1-like	EFFECTOR	6.14094	7.54522
PITG_21388	Avrblb1 - PexRD6, secreted RxLR effector peptide, ipi01	YES	No	RXLR	RxLRfam54	1	Not	Cluster0608##RxLR effector AvrBlb1	EFFECTOR	6.10512	5.1398
PITG_13351	NPP1-like protein, pseudogene	NO	No	NLP	NA	NA	GSR	Cluster0052#NPP1-like	EFFECTOR	5.92371	6.69637
PITG_11421	conserved hypothetical protein	YES	No	NA	NA	NA	InBtw	NA	NA	5.91565	3.54364
PITG_14720	aldose 1-epimerase, putative	YES	No	NA	NA	NA	GSR	Cluster0388#GO0030246#Aldose Epimerase	NA	5.90592	4.62281
PITG_06788	exoglucanase 1 precursor	YES	Yes	NA	NA	NA	GSR	NA	NA	5.8779	4.80788
PITG_09465	polysaccharide lyase, putative	NO	No	PECTIN LYASE	NA	NA	GSR	Cluster0061#GO0047490#Pectin Lyase	EFFECTOR	5.8779	6.08579
PITG_23131	secreted RxLR effector peptide, putative	YES	No	RXLR	RxLRfam128	1	GSR	NA	EFFECTOR	5.86726	5.8185
PITG_15013	hypothetical protein	NO	No	RXLR	NA	0	GSR	Cluster0610#RxLR Effector	EFFECTOR	5.85714	5.91506
PITG_14949	hypothetical protein	NO	Yes	NA	NA	NA	GDR	Cluster0081	NA	5.85143	5.79628
PITG_14443	secreted RxLR effector peptide, putative	YES	No	RXLR	RxLRfam69	1	InBtw	NA	EFFECTOR	5.81901	5.85132
PITG_23123	small cysteine rich protein SCR50 [Phytophthora infestans]	YES	No	SMALL CYS RICH	NA	NA	GSR	NA	EFFECTOR	5.79671	7.03787
PITG_23226	secreted RxLR effector peptide, putative	YES	No	RXLR	RxLRfam100	1	Not	NA	EFFECTOR	5.77837	7.00332
PITG_08548	hypothetical protein	NO	No	NA	NA	NA	InBtw	NA	NA	5.7259	7.96843
PITG_14805	predicted protein	NO	No	NA	NA	NA	InBtw	Cluster0175	NA	5.7259	2.08579
PITG_17800	Amino Acid/Auxin Permease (AAAP) Family	NO	No	NA	NA	NA	GDR	Cluster0071#Amino Acid-Auxin Permease	NA	5.7259	3.40771
PITG_00807	hypothetical protein	NO	No	NA	NA	NA	GSR	Cluster0086#Carbohydrate-binding protein putative	NA	5.71644	4.92906
PITG_00774	secreted RxLR effector peptide, putative	YES	No	RXLR	RxLRsng199	1	GSR	NA	EFFECTOR	5.69553	4.81371
PITG_16705	secreted RxLR effector peptide, putative	YES	No	RXLR	RxLRfam1	7	GSR	Cluster0174##RXLR effector	EFFECTOR	5.67943	6.51568
PITG_11898	Kazal-like protease inhibitor EPI7-LIKE	YES	Yes	ENZYME INHIBITOR	NA	NA	InBtw	Cluster0171#GO0008233#Protease Inhibitor	EFFECTOR	5.67588	4.37267
PITG_07452	Kazal-like protease inhibitor EPI12	YES	No	ENZYME INHIBITOR	NA	NA	InBtw	NA	EFFECTOR	5.63208	5.59815
PITG_09218	PexRD52, secreted RxLR effector peptide, putative	NO	No	RXLR	RxLRfam55	1	GSR	NA	EFFECTOR	5.62683	5.61593
PITG_07558	AvrSmira2, secreted RxLR effector peptide, putative	YES	No	RXLR	RxLRfam2	1	GSR	NA	EFFECTOR	5.60751	2.39189
PITG_02332	polysaccharide lyase, putative	NO	Yes	NA	NA	NA	GSR	NA	NA	5.60391	5.41161
PITG_10758	conserved hypothetical protein	NO	No	NA	NA	NA	InBtw	Cluster0017#GO0006078#Beta-glucan synthesis protein	NA	5.58454	1.90136
PITG_12139	conserved hypothetical protein	YES	No	NA	NA	NA	InBtw	NA	NA	5.56192	5.27959
PITG_14824	predicted protein	NO	No	NA	NA	NA	GDR	Cluster0241#GO0004386#Helicase	NA	5.55597	0.915861
PITG_23094	NPP1-like protein	YES	No	NLP	NA	NA	InBtw	Cluster0052#NPP1-like	EFFECTOR	5.54578	2.25797
PITG_05347	1-aminocyclopropane-1-carboxylate deaminase	NO	Yes	NA	NA	NA	GDR	NA	NA	5.5438	5.20592
PITG_18405	secreted RxLR effector peptide, putative	YES	No	RXLR	RxLRfam27	1	GSR	NA	EFFECTOR	5.48886	7.16551
PITG_07437	predicted protein	NO	No	NA	NA	NA	GSR	Cluster0325#GO0043565#DNA Binding	NA	5.46287	6.33371
PITG_09125	predicted protein	NO	No	NA	NA	NA	GSR	Cluster0111	NA	5.43044	3.43942
PITG_20063	conserved hypothetical protein	NO	No	NA	NA	NA	Not	Cluster0489#GO0030170#Pyridoxal phosphate binding	NA	5.43044	4.40771
PITG_07555	secreted RxLR effector peptide, putative	YES	No	RXLR	RxLRsng247	1	GSR	NA	EFFECTOR	5.42473	5.0813
PITG_21410	elicitin-like protein INF4	YES	No	ELICITIN	NA	NA	Not	Cluster0578#GO0006952#Elicitin	EFFECTOR	5.41103	4.63495
PITG_12731	secreted RxLR effector peptide, putative	YES	No	RXLR	RxLRfam1	3	GSR	Cluster0074#RxLR Effector	EFFECTOR	5.37155	5.1049
PITG_16294	Avrvnt1, secreted RxLR effector peptide, putative	YES	No	RXLR	RxLRfam97	1	GSR	NA	EFFECTOR	5.35814	5.9188
PITG_07594	secreted RxLR effector peptide, putative	YES	No	RXLR	RxLRfam26	1	GSR	Cluster0784##RxLR effector	EFFECTOR	5.34257	3.71805
PITG_09716	NPP1-like protein	YES	Yes	NLP	NA	NA	GSR	Cluster0052#NPP1-like	EFFECTOR	5.31602	5.80966
PITG_13073	Cation Diffusion Facilitator (CDF) Family	NO	No	NA	NA	NA	GDR	NA	NA	5.31497	4.29224
PITG_03542	Major Facilitator Superfamily (MFS)	NO	No	NA	NA	NA	InBtw	NA	NA	5.2898	6.3271
PITG_22804	secreted RxLR effector peptide, putative	YES	No	RXLR	RxLRfam27	1	GSR	NA	EFFECTOR	5.25296	3.23869
PITG_22798	secreted RxLR effector peptide, putative	YES	No	RXLR	RxLRsng157	1	GSR	NA	EFFECTOR	5.17336	4.43371
PITG_20843	predicted protein	NO	Yes	NA	NA	NA	Not	NA	NA	5.14094	4.32025
PITG_13520	conserved hypothetical protein	YES	No	NA	NA	NA	GSR	NA	NA	5.14094	6.62184
PITG_23081	Crinkler (CRN) family protein, pseudogene	NO	No	NA	NA	NA	InBtw	NA	NA	5.14094	3.08579
PITG_15235	secreted RxLR effector peptide, putative	NO	No	RXLR	RxLRfam123	1	InBtw	NA	EFFECTOR	5.14094	1.21132
PITG_02930	berberine-like protein	YES	No	NA	NA	NA	GSR	Cluster0345#GO0050623#berberine reductase activity	NA	5.127	3.86108
PITG_04269	hypothetical protein	NO	No	RXLR	NA	5	GSR	Cluster0576##RxLR effector	EFFECTOR	5.06459	5.15121
PITG_18333	glycoside hydrolase, putative	NO	No	ENZYME HYDROLASE	NA	NA	InBtw	Cluster0468#GO0004553#hydrolase of O-glycosyl compounds	EFFECTOR	4.98893	5.23418
PITG_13671	glucanase inhibitor protein 3	YES	No	GLUCANASE INHIBITOR	NA	NA	InBtw	Cluster0146#GO0008233#Glucanase inhibitor	EFFECTOR	4.98687	4.33189
PITG_22000	predicted protein	NO	No	NA	NA	NA	Not	NA	NA	4.97101	2.91586
PITG_13521	predicted protein	NO	Yes	NA	NA	NA	GSR	Cluster0200#GO0043565#DNA Binding	NA	4.97101	5.16379
PITG_07586	conserved hypothetical protein	YES	No	NA	NA	NA	GSR	NA	NA	4.95572	7.28155
PITG_15388	conserved hypothetical protein	NO	Yes	NA	NA	NA	InBtw	NA	NA	4.94496	3.17871
PITG_06591	berberine-like protein	YES	No	NA	NA	NA	GSR	Cluster0345#GO0050623#berberine reductase activity	NA	4.84548	3.91586
PITG_14243	glycoside hydrolase, putative	YES	No	ENZYME HYDROLASE	NA	NA	GSR	NA	EFFECTOR	4.83837	3.19826
PITG_21610	hypothetical protein	NO	No	CRINKLER	NA	NA	Not	Cluster0006##Crinkler Effector	EFFECTOR	4.81901	3.76386
PITG_21468	conserved hypothetical protein	NO	No	NA	NA	NA	GSR	NA	NA	4.81901	6.31406
PITG_21462	pectin lyase, putative	NO	No	PECTIN LYASE	NA	NA	Not	Cluster0061#GO0047490#Pectin Lyase	EFFECTOR	4.81901	1.76386
PITG_14418	conserved hypothetical protein	YES	No	NA	NA	NA	GSR	Cluster0340#GO0004601#Peroxidase	NA	4.79698	3.62635
PITG_09216	secreted RxLR effector peptide, putative	YES	No	RXLR	RxLRfam55	1	GSR	NA	EFFECTOR	4.78307	4.31533
PITG_20896	conserved hypothetical protein	NO	No	NA	NA	NA	Not	Cluster0017#GO0006078#Beta-glucan synthesis protein	NA	4.7519	4.74737
PITG_08340	predicted protein	NO	No	NA	NA	NA	GSR	Cluster0027	NA	4.66289	3.44424
PITG_18224	PexRD8 family, conserved hypothetical protein	YES	No	RXLR	NA	0	GSR	Cluster0377##RxLR effector	EFFECTOR	4.66051	3.56661
PITG_11956	predicted protein	NO	No	NA	NA	NA	InBtw	Cluster0448	NA	4.65327	3.74698
PITG_11936	conserved hypothetical protein	YES	Yes	NA	NA	NA	InBtw	Cluster0448	NA	4.64936	2.98123
PITG_11263	hypothetical protein	NO	Yes	NA	NA	NA	InBtw	NA	NA	4.62636	4.80825
PITG_02136	cysteine protease family C26, putative	NO	Yes	CYSTEINE PROTEASE	NA	NA	GDR	NA	EFFECTOR	4.62436	3.42165
PITG_13231	hypothetical protein similar to cobalamin synthesis protein/P47K	NO	Yes	NA	NA	NA	GSR	NA	NA	4.61404	3.55033
PITG_04135	glycoside hydrolase, putative	YES	Yes	ENZYME HYDROLASE	NA	NA	GSR	Cluster0471#GO0004553#hydrolase of O-glycosyl compounds	EFFECTOR	4.60806	3.91719
PITG_10325	predicted protein	NO	No	NA	NA	NA	InBtw	NA	NA	4.59074	4.79432
PITG_19381	hypothetical protein	NO	No	NA	NA	NA	InBtw	Cluster0532	NA	4.55597	2.72322
PITG_11484	secreted RxLR effector peptide, putative	YES	No	RXLR	RxLRfam120	1	GSR	NA	EFFECTOR	4.55597	2.78093
PITG_21190	secreted RxLR effector peptide, putative	YES	No	RXLR	RxLRfam2	3	Not	Cluster0745##RxLR effector	EFFECTOR	4.55597	4.05016
PITG_22936	Kazal-like protease inhibitor EPI2-LIKE1	YES	No	ENZYME INHIBITOR	NA	NA	GSR	Cluster0171#GO0008233#Protease Inhibitor	EFFECTOR	4.55597	5.85838
PITG_06806	hypothetical protein	NO	No	NA	NA	NA	GSR	NA	NA	4.55376	3.65592
PITG_10835	secreted RxLR effector peptide, putative	NO	No	RXLR	RxLRsng168	1	GSR	NA	EFFECTOR	4.53325	3.96843
PITG_12710	Avr2 family, secreted RxLR effector peptide, putative	NO	No	RXLR	RxLRfam7	1	GSR	Cluster0776##RxLR effector	EFFECTOR	4.52623	4.99464
PITG_02935	berberine-like protein	YES	No	NA	NA	NA	GSR	Cluster0345#GO0050623#berberine reductase activity	NA	4.47351	3.43942
PITG_09355	Major Intrinsic Protein (MIP) Family	NO	No	NA	NA	NA	InBtw	Cluster0173#GO0015250#Aquaporin	NA	4.45288	3.98269
PITG_15278	secreted RxLR effector peptide, putative	YES	No	RXLR	RxLRfam1	5	InBtw	Cluster0074#RxLR Effector	EFFECTOR	4.44286	5.29665
PITG_09235	hypothetical protein	NO	No	NA	NA	NA	InBtw	Cluster0570	NA	4.4405	3.55527
PITG_23092	secreted RxLR effector peptide, putative	YES	No	RXLR	RxLRsng204	1	InBtw	NA	EFFECTOR	4.3754	4.4389
PITG_10768	conserved hypothetical protein	NO	Yes	NA	NA	NA	InBtw	Cluster0168#GO0003676#Nucleic acid binding	NA	4.36889	4.27436
PITG_22668	NPP1-like protein	YES	No	NLP	NA	NA	InBtw	Cluster0382##NPP1-like	EFFECTOR	4.3297	2.83203
PITG_22973	NPP1-like protein, pseudogene	NO	No	NLP	NA	NA	GSR	NA	EFFECTOR	4.32649	2.99832
PITG_08345	predicted protein	NO	No	NA	NA	NA	GSR	Cluster0027	NA	4.2742	2.30152
PITG_03175	SCP-like extracellular protein	YES	Yes	NA	NA	NA	InBtw	Cluster0099#SCP-like extracellular protein	NA	4.27304	1.73726
PITG_09470	arabinan endo-1,5-alpha-L-arabinosidase A precursor	YES	No	NA	NA	NA	GSR	NA	NA	4.23405	2.76386
PITG_14790	predicted protein	NO	No	NA	NA	NA	GSR	Cluster0175	NA	4.2284	0.407715
PITG_16677	predicted protein	NO	No	NA	NA	NA	GDR	Cluster0175	NA	4.2234	4.24625
PITG_13093	secreted RxLR effector peptide, putative	YES	No	RXLR	RxLRfam38	1	InBtw	NA	EFFECTOR	4.21628	4.37987
PITG_03540	Major Facilitator Superfamily (MFS)	NO	Yes	NA	NA	NA	InBtw	NA	NA	4.21292	2.98865
PITG_13035	conserved hypothetical protein	NO	Yes	NA	NA	NA	GSR	Cluster0452	NA	4.20234	1.88415
PITG_14371	Avr3a - PexRD7, secreted RxLR effector peptide	YES	No	RXLR	RxLRfam58	1	GSR	Cluster0721##RxLR effector Avr3a	EFFECTOR	4.17425	5.09219
PITG_17304	conserved hypothetical protein	NO	No	NA	NA	NA	GDR	NA	NA	4.16693	-0.695573
PITG_16418	PexRD12 family, RXLR effector family protein, putative	NO	No	RXLR	NA	1	GSR	Cluster0249##RxLR effector	EFFECTOR	4.15488	2.04314
PITG_19380	predicted protein	NO	No	NA	NA	NA	InBtw	Cluster0532	NA	4.15436	3.07224
PITG_20905	conserved hypothetical protein	NO	No	NA	NA	NA	InBtw	Cluster0298	NA	4.14094	2.08579
PITG_21845	hypothetical protein	NO	Yes	NA	NA	NA	Not	NA	NA	4.14094	5.40771
PITG_23164	Crinkler (CRN) family protein	NO	No	CRINKLER	NA	NA	InBtw	Cluster0006##Crinkler Effector	EFFECTOR	4.14094	0.500824
PITG_07458	Ammonium Transporter (Amt) Family	NO	Yes	NA	NA	NA	GSR	Cluster0731#GO0008519#Ammonium Transmembrane Transporter	NA	4.13109	1.86339
PITG_14168	polysaccharide lyase, putative	YES	No	PECTATE LYASE	NA	NA	InBtw	Cluster0016#GO0030570#Pectate Lyase	EFFECTOR	4.12713	0.830973
PITG_11116	conserved hypothetical protein	NO	No	NA	NA	NA	InBtw	NA	NA	4.11201	3.46058
PITG_16135	conserved hypothetical protein	YES	No	NA	NA	NA	GSR	Cluster0404	NA	4.07459	2.44294
PITG_03512	glycoside hydrolase, putative	NO	No	ENDO-1-3(4)-BETA-GLUCANASE	NA	NA	GDR	Cluster0150#GO0033903#endo-1,3(4)-beta-glucanase	EFFECTOR	4.07382	3.10748
PITG_00375	hypothetical protein - Pihmp1 associated with haustoria	NO	No	NA	NA	NA	GSR	Cluster0147#GO0004527#Exonuclease Putative	NA	4.07164	4.44028
PITG_10818	secreted RxLR effector peptide, putative	YES	No	RXLR	RxLRfam31	4	GSR	NA	EFFECTOR	4.04578	3.85313
PITG_07833	similar to sea slug pheromone	YES	No	NA	NA	NA	InBtw	Cluster0479	NA	4.0315	2.50807
PITG_11926	conserved hypothetical protein	NO	Yes	NA	NA	NA	GSR	NA	NA	4.03111	3.93885
PITG_13788	predicted protein	NO	No	NA	NA	NA	InBtw	Cluster0097	NA	3.9971	3.72922
PITG_01218	hypothetical protein (PITT_01218)	NO	No	NA	NA	NA	GDR	Cluster0614	NA	3.98251	3.38679
PITG_20953	aldose 1-epimerase, putative	YES	No	NA	NA	NA	GSR	Cluster0388#GO0030246#Aldose Epimerase	NA	3.97101	1.99386
PITG_12338	hypothetical protein	NO	No	NA	NA	NA	GDR	NA	NA	3.93148	1.19826
PITG_22477	predicted protein	NO	No	NA	NA	NA	Not	NA	NA	3.91854	3.27843
PITG_07718	Major Facilitator Superfamily (MFS)	NO	No	NA	NA	NA	GDR	NA	NA	3.90714	3.71181
PITG_20624	predicted protein	NO	No	NA	NA	NA	Not	Cluster0489#GO0030170#Pyridoxal phosphate binding	NA	3.86792	-0.772195
PITG_16594	Crinkler (CRN) family protein, pseudogene	NO	No	CRINKLER	NA	NA	InBtw	Cluster0006##Crinkler Effector	EFFECTOR	3.85554	-1.19962
PITG_08174	secreted RxLR effector peptide, putative	YES	No	RXLR	RxLRfam19	1	InBtw	NA	EFFECTOR	3.82974	1.47913
PITG_16844	secreted RxLR effector peptide, putative	YES	No	RXLR	RxLRfam1	2	GSR	NA	EFFECTOR	3.81901	2.34882
PITG_20777	hypothetical protein	NO	No	NA	NA	NA	Not	NA	NA	3.79818	2.90418
PITG_14583	conserved hypothetical protein	YES	Yes	NA	NA	NA	GDR	NA	NA	3.79558	3.97273
PITG_04386	HAM34-like putative membrane protein	YES	No	NA	NA	NA	InBtw	NA	NA	3.79491	2.15859
PITG_10257	predicted protein	NO	No	NA	NA	NA	GDR	NA	NA	3.78339	2.48312
PITG_22899	PexRD23, secreted peptide candidate, ORF supported by proteomics	YES	No	NA	NA	NA	GSR	Cluster0729#GO0004519#Endonuclease	NA	3.78257	4.0527
PITG_04475	hypothetical protein	NO	No	NA	NA	NA	InBtw	NA	NA	3.78245	4.00515
PITG_13636	trypsin protease GIP-like	YES	No	GLUCANASE INHIBITOR	NA	NA	GSR	Cluster0146#GO0008233#Glucanase inhibitor	EFFECTOR	3.75847	2.91833
PITG_06835	conserved hypothetical protein	NO	No	NA	NA	NA	GDR	NA	NA	3.7259	2.40771
PITG_14077	hypothetical protein	NO	No	NA	NA	NA	InBtw	NA	NA	3.7259	4.40771
PITG_09224	secreted RxLR effector peptide, putative	NO	No	RXLR	RxLRfam55	1	InBtw	NA	EFFECTOR	3.71921	2.49353
PITG_21419	predicted protein	NO	No	NA	NA	NA	Not	NA	NA	3.70798	1.3309
PITG_00692	hypothetical protein similar to xenobiotic reductase B	NO	Yes	NA	NA	NA	GDR	Cluster0417#GO0016491#Oxidoreductase	NA	3.68151	1.39189
PITG_11060	conserved hypothetical protein	YES	Yes	NA	NA	NA	InBtw	NA	NA	3.67527	4.09427
PITG_08362	predicted protein	NO	Yes	NA	NA	NA	GSR	Cluster0147#GO0004527#Exonuclease Putative	NA	3.67031	1.39276
PITG_07143	catalase-peroxidase, putative	YES	No	NA	NA	NA	GSR	NA	NA	3.66244	3.96741
PITG_10410	SCP-like extracellular protein	YES	Yes	NA	NA	NA	InBtw	Cluster0099#SCP-like extracellular protein	NA	3.66056	3.66954
PITG_20230	Amino Acid/Auxin Permease (AAAP) Family	NO	No	NA	NA	NA	GSR	Cluster0049#Amino Acid-Auxin Permease	NA	3.63933	2.27642
PITG_11916	conserved hypothetical protein	YES	No	NA	NA	NA	GSR	Cluster0457#GO0004497#Monooxygenase Catecholamine metabolism	NA	3.63844	3.10452
PITG_08561	polysaccharide lyase, putative	NO	No	PECTIN LYASE	NA	NA	GSR	Cluster0061#GO0047490#Pectin Lyase	EFFECTOR	3.63844	-0.00167635
PITG_09831	hypothetical protein	NO	Yes	NA	NA	NA	GSR	NA	NA	3.63671	3.73503
PITG_16287	hypothetical protein	NO	No	NA	NA	NA	GSR	NA	NA	3.62636	0.0857865
PITG_22415	hypothetical protein	NO	No	NA	NA	NA	Not	Cluster0130	NA	3.62011	-1.37365
PITG_13157	hypothetical protein (PITT_13157)	YES	No	NA	NA	NA	GSR	NA	NA	3.61677	3.76662
PITG_02704	serine protease family S01A, putative	NO	No	SERINE PROTEASE	NA	NA	GSR	Cluster0182#GO0004252#Serine protease S01A	EFFECTOR	3.58953	3.3629
PITG_01253	aldehyde dehydrogenase, mitochondrial precursor	NO	Yes	NA	NA	NA	InBtw	Cluster0312#GO0004029#Aldehyde dehydrogenase	NA	3.58884	3.46379
PITG_05440	Kazal-like protease inhibitor EPI6	YES	No	ENZYME INHIBITOR	NA	NA	GSR	Cluster0171#GO0008233#Protease Inhibitor	EFFECTOR	3.58593	3.92967
PITG_16959	transglutaminase elicitor M81D	YES	Yes	TRANSGLUTAMINASE - ELICITIN	NA	NA	GSR	Cluster0080#GO0003810#Transglutaminase elicitor	EFFECTOR	3.57246	3.21438
PITG_12129	Kazal-like protease inhibitor EPI10	YES	Yes	ENZYME INHIBITOR	NA	NA	InBtw	Cluster0171#GO0008233#Protease Inhibitor	EFFECTOR	3.55597	1.91586
PITG_13785	conserved hypothetical protein	YES	Yes	NA	NA	NA	GSR	Cluster0097	NA	3.50867	2.92601
PITG_20067	hypothetical protein	NO	No	NA	NA	NA	GSR	NA	NA	3.50867	1.13159
PITG_17695	hypothetical protein	NO	No	NA	NA	NA	GDR	Cluster0360	NA	3.50431	2.32363
PITG_14075	predicted protein	NO	No	NA	NA	NA	GSR	NA	NA	3.49434	1.09126
PITG_22681	Kazal-like protease inhibitor EPI1	YES	No	ENZYME INHIBITOR	NA	NA	GSR	NA	EFFECTOR	3.49324	1.61866
PITG_23093	NPP1-like protein, pseudogene	NO	No	NLP	NA	NA	GSR	NA	EFFECTOR	3.48042	2.84612
PITG_21335	hypothetical protein	NO	No	NA	NA	NA	InBtw	NA	NA	3.47256	0.417408
PITG_00707	secreted RxLR effector peptide, putative	YES	No	RXLR	RxLRfam107	1	GDR	NA	EFFECTOR	3.46932	2.80845
PITG_08193	conserved hypothetical protein	NO	Yes	NA	NA	NA	InBtw	NA	NA	3.44906	2.69347
PITG_17608	hypothetical protein similar to spermine synthase	NO	No	NA	NA	NA	GDR	NA	NA	3.44764	2.6687
PITG_17218	secreted RxLR effector peptide, putative	YES	No	RXLR	RxLRfam1	3	GSR	Cluster0465##RxLR effector	EFFECTOR	3.4405	3.38535
PITG_09660	RXLR effector family protein, putative	YES	No	RXLR	NA	0	GSR	Cluster0555##RxLR effector	EFFECTOR	3.43312	1.82863
PITG_07720	calcineurin-like phosphoesterase, putative	YES	No	NA	NA	NA	GDR	NA	NA	3.42944	3.46175
PITG_19942	secreted RxLR effector peptide, putative	YES	No	RXLR	RxLRsng237	1	GSR	NA	EFFECTOR	3.40758	1.88849
PITG_04090	Avrblb2 family secreted RxLR effector peptide, putative	YES	No	RXLR	RxLRfam5	1	GSR	Cluster0123#Avrblb2 family RxLR effector	EFFECTOR	3.40344	4.31506
PITG_02909	carbohydrate-binding protein, putative	YES	Yes	NA	NA	NA	GSR	NA	NA	3.37427	2.63221
PITG_06805	carbohydrate-binding protein, putative	NO	No	NA	NA	NA	GSR	NA	NA	3.37054	3.51656
PITG_12808	Amino Acid/Auxin Permease (AAAP) Family	NO	Yes	NA	NA	NA	GSR	Cluster0071#Amino Acid-Auxin Permease	NA	3.36835	3.85752
PITG_18170	hypothetical protein similar to NADH-flavin oxidoreductase/NADH oxidase	NO	No	NA	NA	NA	GDR	Cluster0102#GO0016491#12-oxophytodienoate reductase	NA	3.34096	2.09317
PITG_00438	hypothetical protein	NO	Yes	NA	NA	NA	GSR	NA	NA	3.33358	3.64767
PITG_09159	predicted protein	NO	No	NA	NA	NA	InBtw	Cluster0116	NA	3.33358	5.92229
PITG_12824	conserved hypothetical protein	NO	Yes	NA	NA	NA	InBtw	NA	NA	3.33358	3.29082
PITG_00579	secreted RxLR effector peptide, putative	YES	Yes	RXLR	RxLRfam14	1	GSR	NA	EFFECTOR	3.33358	1.27843
PITG_00130	predicted protein	NO	Yes	NA	NA	NA	GDR	Cluster0094	NA	3.31022	-0.874215
PITG_03108	predicted protein	NO	No	NA	NA	NA	GDR	NA	NA	3.30636	1.15167
PITG_05339	elicitor-like transglutaminase M81-like protein	YES	No	TRANSGLUTAMINASE - ELICITIN	NA	NA	InBtw	Cluster0080#GO0003810#Transglutaminase elicitor	EFFECTOR	3.30042	3.06693
PITG_15980	glycoside hydrolase, putative	NO	No	NA	NA	NA	GSR	NA	NA	3.2954	2.20103
PITG_18717	H/ACA ribonucleoprotein complex subunit 3	NO	No	NA	NA	NA	GDR	NA	NA	3.29196	2.83745
PITG_15549	Mitochondrial Carrier (MC) Family	NO	No	NA	NA	NA	InBtw	Cluster0193#GO0006810#Mitochondrial Carrier Transporter	NA	3.29176	1.84959
PITG_19972	hypothetical protein	NO	No	NA	NA	NA	GSR	Cluster0490#GO0008104#Vacuolar sorting protein	NA	3.28296	0.549734
PITG_00013	predicted protein	NO	Yes	NA	NA	NA	GDR	NA	NA	3.26647	3.01867
PITG_05437	Kazal-like protease inhibitor EPI6-LIKE1	YES	No	ENZYME INHIBITOR	NA	NA	GSR	Cluster0171#GO0008233#Protease Inhibitor	EFFECTOR	3.25686	3.18033
PITG_13473	Major Facilitator Superfamily (MFS)	NO	Yes	NA	NA	NA	GSR	Cluster0038#GO0005215#Sugar Transporter	NA	3.2499	2.90426
PITG_01029	pectinesterase, putative	YES	No	PECTINESTERASE	NA	NA	GSR	Cluster0165#GO0004650#Pectinesterase	EFFECTOR	3.23234	3.9587
PITG_07836	conserved hypothetical protein	YES	Yes	NA	NA	NA	GSR	Cluster0479	NA	3.23158	1.95712
PITG_19938	NPP1-like protein	YES	No	NLP	NA	NA	InBtw	Cluster0052#NPP1-like	EFFECTOR	3.23126	1.82914
PITG_09181	hypothetical protein	NO	Yes	NA	NA	NA	InBtw	Cluster0010	NA	3.22899	-0.0740848
PITG_19802	hypothetical protein similar to pyridine nucleotide-disulphide oxidoreductase dimerisation region	NO	No	NA	NA	NA	GSR	NA	NA	3.22533	2.56873
PITG_18321	predicted protein	NO	No	NA	NA	NA	GSR	NA	NA	3.22037	0.357866
PITG_06957	conserved hypothetical protein	YES	Yes	NA	NA	NA	GSR	NA	NA	3.21494	2.5383
PITG_05042	hypothetical protein	NO	No	NA	NA	NA	GSR	Cluster0532	NA	3.20234	3.46912
PITG_07387	Avr4 secreted RxLR effector peptide	YES	No	RXLR	RxLRfam52	2	GSR	NA	EFFECTOR	3.18674	2.59102
PITG_05966	conserved hypothetical protein	YES	No	NA	NA	NA	InBtw	Cluster0097	NA	3.18158	-1.0435
PITG_06484	predicted protein	NO	No	NA	NA	NA	GSR	NA	NA	3.17971	0.987053
PITG_04449	conserved hypothetical protein	YES	Yes	NA	NA	NA	InBtw	NA	NA	3.16518	2.78476
PITG_02277	conserved hypothetical protein	NO	Yes	NA	NA	NA	InBtw	NA	NA	3.16112	3.27232
PITG_15329	hypothetical protein	NO	Yes	NA	NA	NA	GSR	Cluster0631	NA	3.1566	2.20578
PITG_22095	glycoside hydrolase, putative	NO	No	ENZYME HYDROLASE	NA	NA	Not	Cluster0077#GO0004553#Hydrolase of O-glycosyl compounds	EFFECTOR	3.15343	1.73215
PITG_19140	hypothetical protein	NO	Yes	NA	NA	NA	InBtw	Cluster0662	NA	3.15208	2.56641
PITG_11820	hypothetical protein	NO	No	NA	NA	NA	GSR	NA	NA	3.14094	3.40771
PITG_14961	PexRD14, secreted RxLR effector peptide, putative	YES	No	RXLR	NA	1	GSR	Cluster0160##RxLR effector	EFFECTOR	3.14094	2.67075
PITG_04158	glycoside hydrolase, putative	YES	No	ENZYME HYDROLASE	NA	NA	GSR	Cluster0471#GO0004553#hydrolase of O-glycosyl compounds	EFFECTOR	3.13924	2.86396
PITG_16907	elicitin-like protein	YES	No	ELICITIN	NA	NA	GSR	Cluster0780##Elicitin	EFFECTOR	3.13328	3.05493
PITG_01329	septum formation protein Maf	NO	No	NA	NA	NA	GDR	NA	NA	3.12386	1.99832
PITG_07550	AvrSmira1, secreted RxLR effector peptide, putative	YES	No	RXLR	RxLRfam117	1	GSR	NA	EFFECTOR	3.1224	2.31779
PITG_15287	PexRD1 - Nuk10, secreted RxLR effector peptide, putative	NO	Yes	RXLR	RxLRfam96	2	GDR	NA	EFFECTOR	3.10531	-0.686803
PITG_23206	PexRD10, secreted RxLR effector peptide, putative	YES	No	RXLR	RxLRsng192	1	GDR	NA	EFFECTOR	3.10141	1.57677
PITG_02000	conserved hypothetical protein	NO	Yes	NA	NA	NA	InBtw	NA	NA	3.10052	3.83861
PITG_01695	conserved hypothetical protein	NO	No	NA	NA	NA	InBtw	NA	NA	3.09714	3.49602
PITG_09547	hypothetical protein	NO	No	NA	NA	NA	GSR	NA	NA	3.08565	3.05287
PITG_04947	conserved hypothetical protein	NO	Yes	NA	NA	NA	InBtw	Cluster0351	NA	3.08204	2.79243
PITG_20783	predicted protein	NO	No	NA	NA	NA	GSR	NA	NA	3.08204	2.24929
PITG_04373	secreted RxLR effector peptide, putative	YES	No	RXLR	RxLRfam68	1	InBtw	NA	EFFECTOR	3.08204	-0.55807
PITG_06308	secreted RxLR effector peptide, putative	NO	No	RXLR	RxLRfam23	1	InBtw	Cluster0225#GO0016787#hydrolase activity RxLR Effector	EFFECTOR	3.06853	2.03444
PITG_21456	serine protease family S01A, putative	NO	No	GLUCANASE INHIBITOR	NA	NA	Not	Cluster0146#GO0008233#Glucanase inhibitor	EFFECTOR	3.06056	1.42045
PITG_00793	predicted protein	NO	No	NA	NA	NA	GSR	NA	NA	3.05347	0.735289
PITG_05062	hypothetical protein	NO	Yes	NA	NA	NA	InBtw	NA	NA	3.05347	-2.80903
PITG_15745	carbohydrate-binding protein, putative	NO	Yes	NA	NA	NA	InBtw	NA	NA	3.05098	2.96365
PITG_09795	conserved hypothetical protein	NO	Yes	NA	NA	NA	GDR	NA	NA	3.05091	0.858251
PITG_14360	secreted RxLR effector peptide, putative	YES	No	RXLR	RxLRfam72	1	GSR	NA	EFFECTOR	3.0414	1.26636
PITG_09316	PexRD54, secreted RxLR effector peptide, putative	NO	No	RXLR	RxLRfam16	3	GSR	Cluster0352##RxLR effector	EFFECTOR	3.03474	1.71655
PITG_08762	conserved hypothetical protein	NO	Yes	NA	NA	NA	GDR	NA	NA	3.03051	2.73187
PITG_11890	putative GPI-anchored serine-threonine rich hypothetical protein	YES	No	NA	NA	NA	GDR	NA	NA	3.0276	3.91946
PITG_00471	pyridoxal biosynthesis lyase pdxS	NO	Yes	NA	NA	NA	GDR	NA	NA	3.02183	2.6209
PITG_22171	Kazal-like protease inhibitor EPI6-LIKE2	NO	No	ENZYME INHIBITOR	NA	NA	Not	Cluster0171#GO0008233#Protease Inhibitor	EFFECTOR	3.02051	3.61334
PITG_14798	predicted protein	NO	No	NA	NA	NA	InBtw	Cluster0175	NA	3.01756	2.93641
PITG_20604	predicted protein	NO	No	NA	NA	NA	Not	NA	NA	3.01165	0.178896
PITG_00539	hypothetical protein	NO	Yes	NA	NA	NA	GDR	NA	NA	3.00343	0.304427
PITG_01671	conserved hypothetical protein	NO	No	NA	NA	NA	GSR	Cluster0621	NA	3.00217	0.568511
PITG_18246	conserved hypothetical protein	NO	Yes	NA	NA	NA	GDR	NA	NA	3.00062	2.42682
PITG_21447	conserved hypothetical protein	NO	Yes	NA	NA	NA	Not	NA	NA	2.99958	1.50082
PITG_15626	superoxide dismutase 2	NO	Yes	NA	NA	NA	GDR	NA	NA	2.99809	2.69303
PITG_11457	phosphoribosylformylglycinamidine synthase	NO	No	NA	NA	NA	GDR	NA	NA	2.99243	2.01954
PITG_09222	hypothetical protein	NO	Yes	NA	NA	NA	GDR	NA	NA	2.99047	1.81814
PITG_17546	glycoside hydrolase, putative	NO	No	ENZYME HYDROLASE	NA	NA	Not	Cluster0077#GO0004553#Hydrolase of O-glycosyl compounds	EFFECTOR	2.98443	2.42469
PITG_20965	imidazoleglycerol-phosphate dehydratase	NO	No	NA	NA	NA	InBtw	NA	NA	2.9834	1.39773
PITG_09845	conserved hypothetical protein	YES	Yes	NA	NA	NA	InBtw	NA	NA	2.97101	3.80895
PITG_09908	predicted protein	NO	No	NA	NA	NA	GDR	NA	NA	2.97101	1.69347
PITG_22981	NPP1-like protein	YES	No	NLP	NA	NA	InBtw	Cluster0382##NPP1-like	EFFECTOR	2.97101	5.55972
PITG_00616	Phospholipase?D,Pi-sPLD-like-2	YES	No	NA	NA	NA	GSR	Cluster0167#GO0004630#Phospholipase D	NA	2.95424	2.60535
PITG_10266	conserved hypothetical protein	NO	No	NA	NA	NA	InBtw	NA	NA	2.9519	3.62794
PITG_20593	conserved hypothetical protein	NO	No	NA	NA	NA	GDR	NA	NA	2.94635	2.14174
PITG_17130	hypothetical protein similar to glyceraldehyde-3-phosphate dehydrogenase	NO	Yes	NA	NA	NA	GSR	Cluster0682#GO0004365#glyceraldehyde-3-phosphate dehydrogenase	NA	2.94599	2.99755
PITG_10076	predicted protein	NO	Yes	NA	NA	NA	GDR	Cluster0020	NA	2.94216	2.5975
PITG_08761	nucleoside diphosphate kinase B	NO	Yes	NA	NA	NA	GDR	NA	NA	2.94207	2.32558
PITG_12706	Avr2 family, secreted RxLR effector peptide, putative	NO	No	RXLR	RxLRfam7	1	InBtw	Cluster0776##RxLR effector	EFFECTOR	2.9393	2.73215
PITG_22712	secreted RxLR effector peptide, putative, 3' partial	YES	No	RXLR	RxLRsng163	1	Not	NA	EFFECTOR	2.9393	2.64969
PITG_12666	conserved hypothetical protein	YES	Yes	NA	NA	NA	GSR	NA	NA	2.9368	2.13503
PITG_14962	PexRD14 family, secreted RxLR effector peptide, putative	YES	No	RXLR	NA	1	GSR	Cluster0160##RxLR effector	EFFECTOR	2.93148	2.33576
PITG_02276	conserved hypothetical protein	NO	No	NA	NA	NA	GDR	Cluster0755#GO0016491#Oxidoreductase	NA	2.89301	2.29729
PITG_10772	putative GPI-anchored elicitin INL11b-like protein	NO	Yes	SMALL CYS RICH - ELICITIN	NA	NA	GDR	NA	EFFECTOR	2.88522	1.62777
PITG_15656	hypothetical protein	NO	Yes	NA	NA	NA	GDR	NA	NA	2.88208	2.37814
PITG_04768	expressed protein, contains CRN-like motif	NO	No	CRINKLER	NA	NA	GSR	Cluster0014##Crinkler Effector	EFFECTOR	2.87872	1.1687
PITG_04521	hypothetical protein	NO	No	NA	NA	NA	GSR	NA	NA	2.87597	1.8621
PITG_22475	conserved hypothetical protein	NO	No	NA	NA	NA	Not	Cluster0240	NA	2.86792	4.35709
PITG_23070	PcF and SCR74-like cys-rich secreted peptide, putative	YES	No	SMALL CYS RICH - PCF	NA	NA	InBtw	Cluster0547##PcF and SCR74-like cys-rich secreted peptide	EFFECTOR	2.86792	-0.450266
PITG_12556	elicitin-like INF6	YES	Yes	ELICITIN	NA	NA	GSR	Cluster0578#GO0006952#Elicitin	EFFECTOR	2.86583	3.9744
PITG_17753	NADP-dependent malic enzyme	NO	Yes	NA	NA	NA	GSR	NA	NA	2.8641	3.62333
PITG_05826	conserved hypothetical protein	NO	No	NA	NA	NA	GDR	NA	NA	2.86208	-2.28054
PITG_01672	conserved hypothetical protein	NO	No	NA	NA	NA	InBtw	NA	NA	2.86083	-1.41671
PITG_15419	predicted protein	NO	No	NA	NA	NA	GDR	Cluster0008	NA	2.85965	-0.0434965
PITG_12520	conserved hypothetical protein	NO	Yes	NA	NA	NA	GDR	NA	NA	2.8164	2.80407
PITG_20346	hypothetical protein	YES	No	NA	NA	NA	InBtw	NA	NA	2.81079	4.78875
PITG_13605	conserved hypothetical protein	NO	No	NA	NA	NA	GDR	NA	NA	2.81002	0.147187
PITG_09432	nucleolar protein NOP5	NO	Yes	NA	NA	NA	GDR	NA	NA	2.80804	2.32746
PITG_18754	hypothetical protein	NO	No	NA	NA	NA	GDR	Cluster0245#GO0008168#Methyltransferase	NA	2.80595	0.16584
PITG_19008	conserved hypothetical protein	NO	Yes	NA	NA	NA	InBtw	Cluster0388#GO0030246#Aldose Epimerase	NA	2.80438	2.37273
PITG_07792	H - or Na -translocating F-type, V-type and A-type ATPase (F-ATPase) Superfamily	NO	No	NA	NA	NA	GDR	NA	NA	2.79965	2.6987
PITG_09436	hypothetical protein	NO	Yes	NA	NA	NA	GDR	NA	NA	2.7993	2.66448
PITG_02448	hypothetical protein similar to novel protein	NO	Yes	NA	NA	NA	GDR	NA	NA	2.79555	0.667643
PITG_11339	putative Glycine-rich protein, similar to ipiB3	YES	No	NA	NA	NA	InBtw	NA	NA	2.79301	0.278432
PITG_14167	polysaccharide lyase, putative	NO	No	PECTATE LYASE	NA	NA	GDR	Cluster0016#GO0030570#Pectate Lyase	EFFECTOR	2.79221	2.29165
PITG_13750	hypothetical protein	NO	Yes	NA	NA	NA	GDR	NA	NA	2.78262	1.94537
PITG_16871	conserved hypothetical protein	YES	Yes	NA	NA	NA	GSR	Cluster0086#Carbohydrate-binding protein putative	NA	2.77535	2.75667
PITG_18545	conserved hypothetical protein	NO	No	NA	NA	NA	InBtw	Cluster0079#GO0009396#folic acid and derivative biosynthetic process	NA	2.7717	-0.605375
PITG_12057	hypothetical protein	NO	No	RXLR	NA	7	GSR	Cluster0074#RxLR Effector	EFFECTOR	2.76971	3.05793
PITG_05273	conserved hypothetical protein	NO	No	NA	NA	NA	GSR	Cluster0010	NA	2.76363	0.0918103
PITG_18384	hypothetical protein	NO	Yes	NA	NA	NA	GSR	NA	NA	2.76168	2.6056
PITG_00084	hypothetical protein	NO	No	NA	NA	NA	InBtw	NA	NA	2.74862	4.0154
PITG_08290	predicted protein	NO	No	NA	NA	NA	GSR	Cluster0157	NA	2.74862	2.92613
PITG_10326	predicted protein	NO	No	NA	NA	NA	GSR	NA	NA	2.74862	1.43043
PITG_19678	hypothetical protein	NO	No	NA	NA	NA	GSR	Cluster0365	NA	2.74405	0.103934
PITG_12877	DNA-directed RNA polymerases I	NO	No	NA	NA	NA	GDR	NA	NA	2.74259	2.62553
PITG_11732	hypothetical protein	NO	No	NA	NA	NA	InBtw	NA	NA	2.74239	-2.77219
PITG_02275	conserved hypothetical protein	NO	No	NA	NA	NA	GDR	Cluster0755#GO0016491#Oxidoreductase	NA	2.73495	1.26476
PITG_10636	predicted protein	NO	No	ENZYME HYDROLASE	NA	NA	InBtw	Cluster0023#GO0016787#Hydrolase Putative	EFFECTOR	2.73495	1.8173
PITG_18201	hypothetical protein	NO	No	NA	NA	NA	GSR	Cluster0088	NA	2.7259	-0.329251
PITG_14912	60S ribosome subunit biogenesis protein NIP7	NO	Yes	NA	NA	NA	GDR	NA	NA	2.71731	0.678283
PITG_17055	endo-1,4-beta-xylanase, putative	YES	No	NA	NA	NA	InBtw	NA	NA	2.71627	2.16362
PITG_09521	hypothetical protein	NO	No	NA	NA	NA	InBtw	NA	NA	2.71592	1.35434
PITG_04276	predicted protein	NO	No	RXLR	NA	4	GSR	Cluster0576##RxLR effector	EFFECTOR	2.71467	4.14334
PITG_07405	hypothetical protein similar to pyruvate kinase	NO	Yes	NA	NA	NA	InBtw	Cluster0609#GO0004743#Pyruvate kinase	NA	2.71338	1.70599
PITG_13432	hypothetical protein	NO	Yes	NA	NA	NA	GDR	NA	NA	2.70938	-1.13426
PITG_21363	putative GPI-anchored serine-threonine rich hypothetical protein	YES	No	NA	NA	NA	Not	NA	NA	2.70909	2.1775
PITG_08294	predicted protein	NO	No	NA	NA	NA	InBtw	Cluster0161#GO0004402#Histone Acetyltransferase	NA	2.70798	0.500824
PITG_09699	hypothetical protein	NO	Yes	NA	NA	NA	GDR	NA	NA	2.70135	2.47468
PITG_14713	conserved hypothetical protein	NO	No	NA	NA	NA	InBtw	Cluster0122#GO0030247#Polysaccharide Binding	NA	2.69615	2.42527
PITG_06174	serine protease family S01A, putative	YES	Yes	GLUCANASE INHIBITOR	NA	NA	GDR	Cluster0146#GO0008233#Glucanase inhibitor	EFFECTOR	2.69405	2.77014
PITG_10258	predicted protein	NO	No	NA	NA	NA	InBtw	Cluster0773	NA	2.68151	3.53325
PITG_11199	predicted protein	NO	No	NA	NA	NA	GDR	Cluster0313	NA	2.68151	-1.28054
PITG_18677	hypothetical protein	NO	No	NA	NA	NA	GSR	NA	NA	2.68151	3.08579
PITG_07630	secreted RxLR effector peptide, putative	YES	No	RXLR	RxLRfam1	2	GSR	NA	EFFECTOR	2.68151	4.91176
PITG_20616	secreted RxLR effector peptide, putative	NO	No	RXLR	RxLRfam89	1	GSR	NA	EFFECTOR	2.68151	3.43371
PITG_10540	PexRD5, secreted RxLR effector peptide, putative	YES	No	RXLR	RxLRfam57	1	InBtw	NA	EFFECTOR	2.67846	2.58936
PITG_17309	secreted RxLR effector peptide, putative	YES	No	RXLR	RxLRfam1	3	InBtw	NA	EFFECTOR	2.67197	0.773328
PITG_11483	hypothetical protein	NO	No	NA	NA	NA	GSR	NA	NA	2.66752	-1.87306
PITG_04334	conserved hypothetical protein	NO	No	NA	NA	NA	GDR	NA	NA	2.66707	2.01333
PITG_00923	phospholipase?D, Pi-PLD-like-3	NO	Yes	NA	NA	NA	GSR	NA	NA	2.66645	3.80568
PITG_10046	conserved hypothetical protein	NO	No	NA	NA	NA	InBtw	Cluster0455	NA	2.66067	-1.71641
PITG_17507	glucosylceramidase, putative	YES	No	NA	NA	NA	InBtw	Cluster0143#GO0004348#Glucosylceramidase	NA	2.65354	1.77367
PITG_09624	predicted protein	NO	No	NA	NA	NA	InBtw	NA	NA	2.65097	2.53073
PITG_00139	conserved hypothetical protein	NO	No	NA	NA	NA	GDR	Cluster0010	NA	2.64908	-0.669101
PITG_18336	glycoside hydrolase, putative	NO	Yes	ENZYME HYDROLASE	NA	NA	GDR	Cluster0468#GO0004553#hydrolase of O-glycosyl compounds	EFFECTOR	2.64908	-3.40607
PITG_08958	predicted protein	NO	No	NA	NA	NA	GDR	NA	NA	2.64451	0.869469
PITG_12443	predicted protein	NO	No	NA	NA	NA	InBtw	NA	NA	2.64037	-0.0668605
PITG_17365	conserved hypothetical protein	NO	Yes	NA	NA	NA	GSR	NA	NA	2.62459	1.52135
PITG_16492	predicted protein	NO	Yes	NA	NA	NA	GDR	NA	NA	2.61907	0.712019
PITG_09557	conserved hypothetical protein	YES	No	NA	NA	NA	InBtw	NA	NA	2.61738	3.02166
PITG_22313	conserved hypothetical protein	NO	No	NA	NA	NA	Not	NA	NA	2.61738	2.09828
PITG_04384	conserved hypothetical protein	NO	No	NA	NA	NA	InBtw	NA	NA	2.60815	2.05271
PITG_00967	conserved hypothetical protein	NO	Yes	NA	NA	NA	InBtw	NA	NA	2.60653	2.07546
PITG_15441	predicted protein	NO	No	NA	NA	NA	GDR	Cluster0008	NA	2.60488	-2.77219
PITG_00227	DEAD/DEAH box RNA helicase, putative	NO	Yes	NA	NA	NA	GDR	Cluster0084#GO0004386#DEAD-DEAH box RNA helicase	NA	2.60021	1.58628
PITG_15753	secreted RxLR effector peptide, putative	YES	No	RXLR	RxLRfam38	1	GSR	NA	EFFECTOR	2.59956	3.56995
PITG_13595	hypothetical protein	NO	Yes	NA	NA	NA	InBtw	NA	NA	2.59928	3.02872
PITG_02910	conserved hypothetical protein	YES	No	NA	NA	NA	InBtw	NA	NA	2.59326	1.36634
PITG_10015	hypothetical protein similar to glutamate-rich WD repeat containing 1	NO	Yes	NA	NA	NA	InBtw	Cluster0069	NA	2.5911	1.91332
PITG_21945	conserved hypothetical protein	NO	No	NA	NA	NA	GDR	NA	NA	2.58914	2.46688
PITG_02039	conserved hypothetical protein	NO	Yes	NA	NA	NA	InBtw	NA	NA	2.58892	2.42741
PITG_21042	hypothetical protein	NO	No	NA	NA	NA	Not	NA	NA	2.58022	0.203143
PITG_13016	conserved hypothetical protein	NO	Yes	NA	NA	NA	GDR	NA	NA	2.56848	2.18737
PITG_17097	conserved hypothetical protein	NO	Yes	NA	NA	NA	GSR	Cluster0122#GO0030247#Polysaccharide Binding	NA	2.56761	1.98291
PITG_22549	deoxyribose-phosphate aldolase 1	NO	No	NA	NA	NA	Not	NA	NA	2.56459	0.161514
PITG_03481	hypothetical protein	NO	No	NA	NA	NA	GDR	NA	NA	2.56306	1.42045
PITG_05400	conserved hypothetical protein	YES	No	NA	NA	NA	GSR	NA	NA	2.56306	3.33931
PITG_15006	ATP-binding Cassette (ABC) Superfamily	NO	No	NA	NA	NA	GSR	NA	NA	2.56028	3.08722
PITG_13198	predicted protein	NO	No	NA	NA	NA	GSR	NA	NA	2.55597	3.30818
PITG_19994	secreted RxLR effector peptide, putative	YES	No	RXLR	RxLRfam1	1	GSR	Cluster0174##RXLR effector	EFFECTOR	2.55597	2.50082
PITG_00216	hypothetical protein	NO	Yes	NA	NA	NA	InBtw	NA	NA	2.55437	2.60132
PITG_18361	inositol oxygenase	NO	No	NA	NA	NA	InBtw	NA	NA	2.54525	2.30053
PITG_23192	hypothetical protein	NO	No	NA	NA	NA	GDR	NA	NA	2.54299	2.88533
PITG_14654	predicted protein	NO	No	NA	NA	NA	InBtw	Cluster0141#GO0008168#Methyltransferase	NA	2.5376	1.8264
PITG_09345	40S ribosomal protein S5-2	NO	Yes	NA	NA	NA	GDR	NA	NA	2.53652	2.29015
PITG_22934	hypothetical protein similar to lipase (PITT_11381)	YES	No	NA	NA	NA	InBtw	NA	NA	2.53608	-1.10404
PITG_22262	predicted protein	NO	No	NA	NA	NA	Not	Cluster0071#Amino Acid-Auxin Permease	NA	2.53088	3.02222
PITG_00290	conserved hypothetical protein	NO	Yes	NA	NA	NA	GDR	NA	NA	2.52982	1.43905
PITG_02193	hypothetical protein similar to RNA binding motif protein 13	NO	Yes	NA	NA	NA	InBtw	NA	NA	2.52973	1.8111
PITG_22648	RXLR effector family protein, putative	YES	No	RXLR	NA	0	Not	Cluster0401##RxLR effector	EFFECTOR	2.52085	2.71255
PITG_17786	argininosuccinate lyase	NO	Yes	NA	NA	NA	GDR	NA	NA	2.51776	2.73328
PITG_16581	Crinkler (CRN) family	NO	No	CRINKLER	NA	NA	InBtw	Cluster0006##Crinkler Effector	EFFECTOR	2.50867	0.591022
PITG_08221	conserved hypothetical protein	NO	Yes	NA	NA	NA	InBtw	Cluster0619	NA	2.50781	1.09009
PITG_13960	hypothetical protein similar to endoribonuclease L-PSP	NO	Yes	NA	NA	NA	GSR	NA	NA	2.50673	2.66752
PITG_18332	glycoside hydrolase, putative	YES	Yes	ENZYME HYDROLASE	NA	NA	GSR	Cluster0468#GO0004553#hydrolase of O-glycosyl compounds	EFFECTOR	2.50673	0.258935
PITG_07296	conserved hypothetical protein	NO	Yes	NA	NA	NA	GDR	NA	NA	2.50075	1.63323
PITG_03301	DEAD/DEAH box RNA helicase, putative	NO	Yes	NA	NA	NA	GDR	NA	NA	2.49901	2.31832
PITG_11458	conserved hypothetical protein	NO	Yes	NA	NA	NA	GDR	NA	NA	2.48836	1.82345
PITG_01020	predicted protein	NO	No	NA	NA	NA	InBtw	Cluster0515	NA	2.48559	1.05847
PITG_09887	conserved hypothetical protein	NO	No	NA	NA	NA	GDR	NA	NA	2.48534	-2.52401
PITG_08968	protein kinase	NO	Yes	NA	NA	NA	InBtw	Cluster0030#GO0004672#Protein Kinase	NA	2.48498	2.58278
PITG_16383	Major Facilitator Superfamily (MFS)	NO	No	NA	NA	NA	InBtw	Cluster0038#GO0005215#Sugar Transporter	NA	2.48431	4.6813
PITG_18018	hypothetical protein	NO	Yes	NA	NA	NA	GDR	NA	NA	2.48211	2.41119
PITG_14096	predicted protein	NO	Yes	NA	NA	NA	GDR	NA	NA	2.48069	-3.38182
PITG_14729	hypothetical protein similar to ribosomal protein S16	NO	Yes	NA	NA	NA	GDR	NA	NA	2.48014	2.4723
PITG_10525	conserved hypothetical protein	NO	Yes	NA	NA	NA	GDR	Cluster0410#GO0003676#Nucleic acid binding	NA	2.47997	1.37329
PITG_09526	conserved hypothetical protein	NO	No	NA	NA	NA	GDR	NA	NA	2.47828	2.20084
PITG_10196	conserved hypothetical protein	NO	No	NA	NA	NA	InBtw	NA	NA	2.47467	1.41952
PITG_12309	hypothetical protein similar to NADH-ubiquinone oxidoreductase B18 subunit	NO	Yes	NA	NA	NA	GDR	NA	NA	2.47049	2.57215
PITG_12042	hypothetical protein	NO	No	NA	NA	NA	InBtw	NA	NA	2.46887	3.36733
PITG_02860	secreted RxLR effector peptide, putative	YES	No	RXLR	RxLRfam80	1	GSR	NA	EFFECTOR	2.46348	4.58483
PITG_11555	hypothetical protein	NO	No	NA	NA	NA	InBtw	NA	NA	2.46165	1.96523
PITG_01195	conserved hypothetical protein	NO	No	NA	NA	NA	GSR	NA	NA	2.46003	2.69002
PITG_20102	hypothetical protein	NO	Yes	NA	NA	NA	InBtw	Cluster0379	NA	2.45801	2.98782
PITG_09301	predicted protein	NO	Yes	NA	NA	NA	GSR	NA	NA	2.45691	0.773729
PITG_09166	hypothetical protein	NO	No	NA	NA	NA	GSR	Cluster0650#GO0005216#Voltage-gated Ion Channel	NA	2.45444	-0.278786
PITG_16831	hypothetical protein	NO	No	NA	NA	NA	InBtw	Cluster0383#GO0009055#Electron Carrier	NA	2.45444	0.206641
PITG_02629	conserved hypothetical protein	NO	Yes	NA	NA	NA	InBtw	Cluster0059#GO0003676#Nucleic acid Binding	NA	2.4538	1.5116
PITG_16467	hypothetical protein	NO	No	NA	NA	NA	InBtw	NA	NA	2.44533	-0.54842
PITG_00750	Zinc (Zn2 )-Iron (Fe2 ) Permease (ZIP) Family	NO	No	NA	NA	NA	GSR	Cluster0583#GO0046873#Metal ion transmembrane transporter	NA	2.44321	3.00492
PITG_00648	conserved hypothetical protein	NO	Yes	NA	NA	NA	InBtw	Cluster0003	NA	2.4405	1.97977
PITG_14403	pirin, putative	NO	No	NA	NA	NA	GDR	Cluster0295#GO0046872#Pirin	NA	2.4405	0.385347
PITG_11736	hypothetical protein	NO	No	NA	NA	NA	InBtw	NA	NA	2.43379	-0.206326
PITG_00564	conserved hypothetical protein	NO	No	NA	NA	NA	InBtw	NA	NA	2.42922	3.89378
PITG_13972	hypothetical protein similar to Lsm6 protein	NO	No	NA	NA	NA	InBtw	NA	NA	2.42892	2.69844
PITG_17995	conserved hypothetical protein	NO	Yes	NA	NA	NA	GDR	NA	NA	2.42765	1.76002
PITG_08234	conserved hypothetical protein	NO	Yes	NA	NA	NA	GDR	NA	NA	2.42526	1.89686
PITG_20043	conserved hypothetical protein	NO	No	NA	NA	NA	GDR	NA	NA	2.42454	1.8461
PITG_00849	predicted protein	NO	No	NA	NA	NA	InBtw	NA	NA	2.42249	0.178896
PITG_06409	conserved hypothetical protein	NO	No	NA	NA	NA	InBtw	NA	NA	2.41657	1.32971
PITG_15606	conserved hypothetical protein	NO	No	NA	NA	NA	InBtw	Cluster0561#GO0000175#3'-5'-exoribonuclease activity	NA	2.41368	2.08844
PITG_03493	amidophosphoribosyltransferase	NO	Yes	NA	NA	NA	GDR	NA	NA	2.41349	1.26242
PITG_09540	60S ribosomal protein L19-1	NO	Yes	NA	NA	NA	InBtw	NA	NA	2.40673	1.77399
PITG_13599	predicted protein	NO	Yes	NA	NA	NA	InBtw	NA	NA	2.40632	1.82585
PITG_02928	berberine-like protein	YES	No	NA	NA	NA	InBtw	Cluster0345#GO0050623#berberine reductase activity	NA	2.40397	0.0117859
PITG_11295	glycoside hydrolase, putative	NO	No	NA	NA	NA	GDR	Cluster0473#GO0008270#mannitol-1-phosphate dehydrogenase mpdh1	NA	2.40109	-0.490563
PITG_04936	conserved hypothetical protein	NO	Yes	NA	NA	NA	GDR	NA	NA	2.4007	1.42217
PITG_01802	conserved hypothetical protein	NO	No	NA	NA	NA	InBtw	Cluster0735#GO0015299#Solute-hydrogen Antiporter	NA	2.39808	1.49057
PITG_16191	hypothetical protein	YES	No	NA	NA	NA	InBtw	NA	NA	2.39678	-1.39534
PITG_16526	DNA-directed RNA polymerases III 12.5 kDa polypeptide	NO	Yes	NA	NA	NA	GDR	NA	NA	2.3958	1.92561
PITG_04761	hypothetical protein, contains CRN-like motif	NO	No	CRINKLER	NA	NA	InBtw	Cluster0014##Crinkler Effector	EFFECTOR	2.39056	-0.132736
PITG_23156	small cysteine rich protein SCR58	YES	No	SMALL CYS RICH	NA	NA	GSR	NA	EFFECTOR	2.38816	2.91037
PITG_10495	predicted protein	NO	No	NA	NA	NA	GSR	NA	NA	2.38742	1.57434
PITG_15682	hypothetical protein	NO	Yes	NA	NA	NA	InBtw	NA	NA	2.38013	1.82747
PITG_01694	peptidyl-prolyl cis-trans isomerase 1	NO	Yes	NA	NA	NA	InBtw	Cluster0028#GO0003755#Peptidyl-prolyl cis-trans Isomerase	NA	2.37862	1.98505
PITG_15529	conserved hypothetical protein	NO	No	NA	NA	NA	GDR	NA	NA	2.37687	1.29028
PITG_01945	hypothetical protein similar to carbonic anhydrase/acetyltransferase	NO	Yes	NA	NA	NA	InBtw	NA	NA	2.37577	1.73023
PITG_08681	elongation factor G, mitochondrial precursor	NO	Yes	NA	NA	NA	InBtw	NA	NA	2.3757	1.27188
PITG_13429	conserved hypothetical protein	NO	Yes	NA	NA	NA	GDR	NA	NA	2.37422	1.57541
PITG_14478	conserved hypothetical protein	NO	No	NA	NA	NA	InBtw	NA	NA	2.37101	0.172897
PITG_08959	40S ribosomal protein S3-3	NO	Yes	NA	NA	NA	GDR	NA	NA	2.37083	1.82787
PITG_09445	conserved hypothetical protein	NO	Yes	NA	NA	NA	GDR	NA	NA	2.36933	2.83774
PITG_17607	conserved hypothetical protein	NO	No	NA	NA	NA	InBtw	NA	NA	2.36406	2.14612
PITG_18344	hypothetical protein	NO	No	NA	NA	NA	InBtw	Cluster0354	NA	2.36333	0.0857865
PITG_15649	Mitochondrial Carrier (MC) Family	NO	Yes	NA	NA	NA	InBtw	Cluster0193#GO0006810#Mitochondrial Carrier Transporter	NA	2.36072	1.33659
PITG_03042	Major Facilitator Superfamily (MFS)	NO	No	NA	NA	NA	InBtw	Cluster0038#GO0005215#Sugar Transporter	NA	2.36037	1.22661
PITG_22125	hypothetical protein	NO	No	NA	NA	NA	Not	NA	NA	2.35958	1.36332
PITG_06459	serine protease family S33, putative	NO	No	SERINE PROTEASE	NA	NA	GDR	NA	EFFECTOR	2.35958	2.60211
PITG_10630	predicted protein	NO	Yes	NA	NA	NA	GSR	Cluster0008	NA	2.35667	0.775446
PITG_05577	conserved hypothetical protein	NO	No	NA	NA	NA	InBtw	Cluster0771#GO0016740#Transferase	NA	2.35434	-1.02274
PITG_11636	conserved hypothetical protein	NO	No	NA	NA	NA	InBtw	Cluster0065#GO0005216#Ion Channel	NA	2.35434	0.29919
PITG_22127	hypothetical protein	NO	No	NA	NA	NA	Not	Cluster0157	NA	2.35434	2.54205
PITG_07545	Mitochondrial Carrier (MC) Family	NO	Yes	NA	NA	NA	InBtw	Cluster0193#GO0006810#Mitochondrial Carrier Transporter	NA	2.35383	1.41686
PITG_08167	fibronectin type III domain-containing protein	NO	No	NA	NA	NA	GDR	Cluster0070#GO0005488#Fibronectin type III	NA	2.35335	0.115331
PITG_04382	50S ribosomal protein L27	NO	No	NA	NA	NA	GDR	NA	NA	2.35244	1.29729
PITG_09200	hypothetical protein	NO	No	NA	NA	NA	GSR	Cluster0200#GO0043565#DNA Binding	NA	2.35086	1.46563
PITG_09076	predicted protein	NO	No	NA	NA	NA	GDR	Cluster0148	NA	2.34153	-0.829097
PITG_10270	hypothetical protein similar to cytoplasmic asparaginase I	NO	Yes	NA	NA	NA	InBtw	NA	NA	2.33991	1.2994
PITG_14223	conserved hypothetical protein	NO	No	NA	NA	NA	GDR	NA	NA	2.33533	1.3164
PITG_10251	predicted protein	NO	No	NA	NA	NA	GDR	NA	NA	2.33358	-2.0435
PITG_14956	predicted protein	NO	No	NA	NA	NA	InBtw	Cluster0213	NA	2.33358	0.278432
PITG_14563	conserved hypothetical protein	NO	Yes	NA	NA	NA	GDR	NA	NA	2.33171	1.80126
PITG_01082	conserved hypothetical protein	NO	Yes	NA	NA	NA	InBtw	NA	NA	2.33147	1.78458
PITG_02477	hypothetical protein	NO	Yes	NA	NA	NA	GDR	NA	NA	2.33015	0.748932
PITG_20818	predicted protein	NO	No	NA	NA	NA	InBtw	NA	NA	2.32568	2.81801
PITG_00410	bystin	NO	Yes	NA	NA	NA	GDR	NA	NA	2.31799	1.72796
PITG_01233	hypothetical protein	NO	Yes	NA	NA	NA	InBtw	Cluster0383#GO0009055#Electron Carrier	NA	2.31777	2.72043
PITG_04450	Zinc (Zn2 )-Iron (Fe2 ) Permease (ZIP) Family	NO	Yes	NA	NA	NA	InBtw	NA	NA	2.31103	1.89973
PITG_11152	hypothetical protein	NO	Yes	NA	NA	NA	InBtw	Cluster0004##Myosin-like	NA	2.30986	2.46416
PITG_17091	conserved hypothetical protein	NO	Yes	NA	NA	NA	GDR	NA	NA	2.30908	1.63374
PITG_09555	ubiquitin-ribosomal fusion protein, putative	NO	Yes	NA	NA	NA	InBtw	Cluster0387#GO0003735#Structural constituent of ribosome	NA	2.30485	2.05447
PITG_08809	conserved hypothetical protein	NO	Yes	NA	NA	NA	GDR	NA	NA	2.30379	1.26422
PITG_18311	glutathione peroxidase 1	NO	No	NA	NA	NA	GSR	Cluster0470#GO0016491#Peroxidase	NA	2.30349	1.66633
PITG_15250	predicted protein	NO	Yes	NA	NA	NA	GDR	NA	NA	2.30241	3.4933
PITG_03905	conserved hypothetical protein	NO	No	NA	NA	NA	InBtw	NA	NA	2.29964	0.466877
PITG_11913	heat shock cognate 70 kDa protein	NO	Yes	NA	NA	NA	InBtw	Cluster0062#GO0006457#Protein Folding	NA	2.29152	1.97662
PITG_14141	glycoside hydrolase, putative	NO	Yes	NA	NA	NA	InBtw	Cluster0369#GO0016740#Transferase	NA	2.28791	1.29813
PITG_12517	metalloprotease family M48A, putative	NO	Yes	NA	NA	NA	GDR	NA	NA	2.28734	2.05531
PITG_18156	secreted RxLR effector peptide, putative	YES	No	RXLR	RxLRfam39	1	GSR	Cluster0624##RxLR effector	EFFECTOR	2.28679	1.77913
PITG_22914	conserved hypothetical protein, pseudogene	NO	No	NA	NA	NA	InBtw	NA	NA	2.28296	2.39773
PITG_03664	predicted protein	NO	No	NA	NA	NA	InBtw	Cluster0798	NA	2.28145	0.539457
PITG_15504	peroxiredoxin-2	NO	Yes	NA	NA	NA	GDR	NA	NA	2.27671	2.10097
PITG_00266	40S ribosomal protein S10	NO	Yes	NA	NA	NA	GDR	NA	NA	2.27631	1.57261
PITG_16084	conserved hypothetical protein	YES	No	NA	NA	NA	GDR	NA	NA	2.27469	1.55741
PITG_20046	hypothetical protein	NO	Yes	NA	NA	NA	Not	NA	NA	2.26687	1.71161
PITG_07641	hypothetical protein	NO	No	NA	NA	NA	GSR	Cluster0157	NA	2.26395	-2.49164
PITG_01406	hypothetical protein	NO	No	NA	NA	NA	InBtw	NA	NA	2.26252	1.64401
PITG_02093	conserved hypothetical protein	NO	Yes	NA	NA	NA	GDR	NA	NA	2.26074	0.527519
PITG_13292	Kazal-like protease inhibitor EPI9	YES	No	ENZYME INHIBITOR	NA	NA	GSR	Cluster0171#GO0008233#Protease Inhibitor	EFFECTOR	2.25979	1.70887
PITG_13712	conserved hypothetical protein	NO	No	NA	NA	NA	GDR	Cluster0291#GO0004497#Microtubule associated monooxygenase	NA	2.25829	1.37307
PITG_10725	conserved hypothetical protein	NO	Yes	NA	NA	NA	GDR	NA	NA	2.25683	1.58769
PITG_04726	hypothetical protein	NO	Yes	NA	NA	NA	GSR	NA	NA	2.25681	1.819
PITG_00485	hypothetical protein	NO	No	NA	NA	NA	GDR	Cluster0644#GO0009055#Electron Carrier	NA	2.25641	-1.49918
PITG_15749	predicted protein	NO	Yes	NA	NA	NA	InBtw	NA	NA	2.25469	1.38774
PITG_06706	conserved hypothetical protein	NO	Yes	NA	NA	NA	GDR	NA	NA	2.25098	0.195826
PITG_11189	phosphoenolpyruvate carboxykinase	NO	No	NA	NA	NA	GDR	Cluster0450#GO0004611#Phosphoenolpyruvate carboxykinase	NA	2.24847	3.05205
PITG_16665	hypothetical protein similar to isopentenyl pyrophosphate:dimethyllallyl pyrophosphate isomerase	NO	Yes	NA	NA	NA	GDR	NA	NA	2.24389	-0.256041
PITG_00484	conserved hypothetical protein	NO	Yes	NA	NA	NA	GDR	Cluster0644#GO0009055#Electron Carrier	NA	2.2411	0.735289
PITG_10508	conserved hypothetical protein	NO	Yes	NA	NA	NA	GDR	NA	NA	2.23896	1.23444
PITG_13683	NADH dehydrogenase flavoprotein 2, mitochondrial precursor	NO	Yes	NA	NA	NA	InBtw	NA	NA	2.23862	2.51976
PITG_20345	hypothetical protein	NO	No	ENZYME HYDROLASE	NA	NA	GSR	Cluster0023#GO0016787#Hydrolase Putative	EFFECTOR	2.2379	1.26681
PITG_16913	ATP-binding Cassette (ABC) Superfamily	NO	No	NA	NA	NA	InBtw	Cluster0271#GO0017111#ABC Transporter	NA	2.23405	1.02689
PITG_04447	hypothetical protein	NO	Yes	NA	NA	NA	GSR	NA	NA	2.23314	1.29556
PITG_13681	40S ribosomal protein S26-3	NO	Yes	NA	NA	NA	GDR	NA	NA	2.23214	1.87617
PITG_04624	conserved hypothetical protein	NO	No	NA	NA	NA	GSR	NA	NA	2.22792	2.53704
PITG_00927	conserved hypothetical protein	NO	Yes	NA	NA	NA	InBtw	Cluster0438#GO0016788#Isoamyl acetate-hydrolyzing esterase	NA	2.22719	2.87248
PITG_03764	conserved hypothetical protein	NO	Yes	NA	NA	NA	GDR	NA	NA	2.22709	1.75691
PITG_12463	conserved hypothetical protein	NO	Yes	NA	NA	NA	GDR	NA	NA	2.22106	2.17809
PITG_00550	predicted protein	NO	Yes	NA	NA	NA	InBtw	NA	NA	2.21772	0.871105
PITG_07308	carbohydrate-binding protein, putative	NO	Yes	NA	NA	NA	GDR	NA	NA	2.21371	1.51962
PITG_07340	hypothetical protein	NO	Yes	NA	NA	NA	GDR	NA	NA	2.21292	3.23884
PITG_03353	60S ribosomal protein L17-2	NO	Yes	NA	NA	NA	GDR	NA	NA	2.21204	2.17718
PITG_09769	hypothetical protein	NO	No	NA	NA	NA	InBtw	NA	NA	2.20627	2.20654
PITG_16012	predicted protein	NO	No	NA	NA	NA	InBtw	NA	NA	2.20234	1.96822
PITG_03333	hypothetical protein	NO	Yes	NA	NA	NA	InBtw	NA	NA	2.19885	2.18587
PITG_20870	predicted protein	NO	No	NA	NA	NA	Not	NA	NA	2.19786	1.84491
PITG_05174	hypothetical protein	NO	Yes	NA	NA	NA	GDR	NA	NA	2.19643	1.43573
PITG_17566	predicted protein	NO	No	NA	NA	NA	InBtw	Cluster0798	NA	2.19608	-0.181
PITG_20017	conserved hypothetical protein	NO	No	NA	NA	NA	Not	Cluster0472#GO0008415#diacylglycerol acyltransferase	NA	2.19452	1.55441
PITG_14448	predicted protein	NO	No	NA	NA	NA	GSR	NA	NA	2.19331	1.33049
PITG_15639	hypothetical protein	NO	No	NA	NA	NA	GDR	NA	NA	2.1911	2.56787
PITG_17762	predicted protein	NO	No	NA	NA	NA	GSR	NA	NA	2.18674	0.453518
PITG_01757	predicted protein	NO	No	NA	NA	NA	GSR	NA	NA	2.18364	-1.7784
PITG_09728	exosome complex exonuclease RRP4	NO	Yes	NA	NA	NA	InBtw	NA	NA	2.18094	1.19187
PITG_18750	predicted protein	NO	Yes	NA	NA	NA	GDR	NA	NA	2.18076	1.54955
PITG_03599	alanine aminotransferase 2	NO	No	NA	NA	NA	InBtw	NA	NA	2.17464	2.21705
PITG_13160	predicted protein	NO	Yes	NA	NA	NA	InBtw	NA	NA	2.17265	2.05337
PITG_12561	elicitin INF2A-like protein	YES	No	ELICITIN	NA	NA	InBtw	Cluster0578#GO0006952#Elicitin	EFFECTOR	2.17223	1.70204
PITG_03956	hypothetical protein	NO	Yes	NA	NA	NA	GDR	NA	NA	2.1719	1.69065
PITG_13032	hypothetical protein	NO	Yes	NA	NA	NA	GDR	Cluster0110#GO0003677#Myb-like DNA-binding	NA	2.16112	1.79402
PITG_09943	pre-mRNA-splicing factor ATP-dependent RNA helicase PRP43	NO	Yes	NA	NA	NA	GDR	Cluster0138#GO0004386#DEAD-DEAH box RNA helicase	NA	2.15938	0.896426
PITG_10499	hypothetical protein	NO	No	NA	NA	NA	InBtw	NA	NA	2.15908	-0.0480693
PITG_12562	elicitin-like protein	YES	Yes	ELICITIN	NA	NA	GDR	Cluster0578#GO0006952#Elicitin	EFFECTOR	2.15656	2.43731
PITG_00731	Folate-Biopterin Transporter (FBT) Family	NO	Yes	NA	NA	NA	GDR	Cluster0774	NA	2.15641	0.525072
PITG_12232	hypothetical protein	NO	No	NA	NA	NA	InBtw	Cluster0793#GO0008195#PA Phosphatase	NA	2.15225	-1.48786
PITG_07283	hypothetical protein	NO	Yes	NA	NA	NA	GDR	Cluster0695#GO0004794#Threonine dehydratase	NA	2.14998	1.70702
PITG_10012	Drug/Metabolite Transporter (DMT) Superfamily	NO	Yes	NA	NA	NA	GDR	NA	NA	2.14916	0.219538
PITG_11929	conserved hypothetical protein	NO	Yes	NA	NA	NA	GSR	Cluster0826#GO0008415#Acyltransferase	NA	2.14888	1.8758
PITG_21010	conserved hypothetical protein	NO	Yes	NA	NA	NA	InBtw	NA	NA	2.14416	1.77671
PITG_00930	hypothetical protein	NO	No	NA	NA	NA	GDR	NA	NA	2.14158	2.05962
PITG_12488	hypothetical protein	NO	Yes	NA	NA	NA	GDR	NA	NA	2.13415	1.72612
PITG_10264	D-3-phosphoglycerate dehydrogenase	NO	No	NA	NA	NA	GDR	NA	NA	2.13367	1.36205
PITG_15576	glycoside hydrolase, putative	NO	No	ENZYME HYDROLASE	NA	NA	InBtw	Cluster0208#GO0004553#O-glycosyl compounds hydrolase	EFFECTOR	2.13276	1.0105
PITG_07024	inosine-5'-monophosphate dehydrogenase 2	NO	Yes	NA	NA	NA	GDR	NA	NA	2.13027	0.953361
PITG_07445	hypothetical protein	NO	Yes	NA	NA	NA	GSR	NA	NA	2.12889	1.22398
PITG_16256	predicted protein	NO	Yes	NA	NA	NA	InBtw	Cluster0041#M96 mating-specific	NA	2.1237	-0.824535
PITG_10757	conserved hypothetical protein	NO	No	NA	NA	NA	InBtw	Cluster0017#GO0006078#Beta-glucan synthesis protein	NA	2.12302	1.74594
PITG_21884	ipiB1-like protein	YES	No	NA	NA	NA	Not	NA	NA	2.12302	0.553291
PITG_14639	conserved hypothetical protein	NO	Yes	NA	NA	NA	GDR	NA	NA	2.1213	1.69418
PITG_14608	conserved hypothetical protein	NO	No	NA	NA	NA	GDR	NA	NA	2.11462	1.3814
PITG_07496	secreted peptide candidate, ORF supported by proteomics	NO	No	NA	NA	NA	GSR	NA	NA	2.11414	-1.67798
PITG_16375	predicted protein	NO	Yes	NA	NA	NA	InBtw	NA	NA	2.11387	1.79568
PITG_01121	hypothetical protein similar to small GTP-binding protein domain	NO	Yes	NA	NA	NA	InBtw	NA	NA	2.11235	1.10815
PITG_05409	predicted protein	NO	No	NA	NA	NA	GDR	NA	NA	2.11196	1.77301
PITG_16600	Crinkler (CRN) family protein	NO	No	CRINKLER	NA	NA	GSR	Cluster0006##Crinkler Effector	EFFECTOR	2.11119	2.55854
PITG_02822	hypothetical protein	NO	Yes	NA	NA	NA	GDR	Cluster0256	NA	2.1106	0.244484
PITG_01041	hypothetical protein	NO	No	NA	NA	NA	GDR	NA	NA	2.11007	1.95021
PITG_06262	U3 small nucleolar ribonucleoprotein protein IMP3	NO	Yes	NA	NA	NA	GDR	NA	NA	2.10909	1.46381
PITG_06995	60S ribosomal protein L4	NO	Yes	NA	NA	NA	GDR	NA	NA	2.10854	1.42206
PITG_01207	TGF-beta-inducible nuclear protein 1	NO	Yes	NA	NA	NA	GDR	NA	NA	2.10699	1.25646
PITG_01427	DEAD/DEAH box RNA helicase, putative	NO	Yes	NA	NA	NA	GDR	Cluster0259#GO0004386#Helicase	NA	2.10667	2.24455
PITG_02452	hypothetical protein similar to protein tyrosine phosphatase	NO	Yes	NA	NA	NA	GDR	NA	NA	2.10645	1.6049
PITG_13503	secreted RxLR effector peptide, putative	YES	No	RXLR	RxLRfam8	2	GSR	NA	EFFECTOR	2.10052	1.1095
PITG_12215	Zinc (Zn2 )-Iron (Fe2 ) Permease (ZIP) Family	NO	No	NA	NA	NA	GDR	NA	NA	2.10038	2.29449
PITG_10447	protein kinase, putative	NO	Yes	NA	NA	NA	GDR	Cluster0018#GO0004672#Protein Kinase	NA	2.09946	1.18181
PITG_10654	secreted RxLR effector peptide, putative	YES	No	RXLR	RxLRfam46	1	GSR	NA	EFFECTOR	2.09946	3.31656
PITG_00272	phosphatidylinositol kinase	NO	Yes	NA	NA	NA	InBtw	NA	NA	2.09838	0.498726
PITG_03876	conserved hypothetical protein	NO	Yes	NA	NA	NA	GDR	Cluster0003	NA	2.09816	1.77355
PITG_19780	eukaryotic translation initiation factor 1A	NO	No	NA	NA	NA	InBtw	NA	NA	2.09766	0.699626
PITG_08834	hypothetical protein similar to ribosomal protein L37	NO	Yes	NA	NA	NA	InBtw	NA	NA	2.0967	1.54751
PITG_20178	predicted protein	NO	No	NA	NA	NA	Not	NA	NA	2.09654	-0.958608
PITG_03304	DEAD/DEAH box RNA helicase, putative	NO	Yes	NA	NA	NA	GDR	NA	NA	2.09453	0.771896
PITG_15705	hypothetical protein similar to dihydrolipoamide succinyltransferase	NO	Yes	NA	NA	NA	GDR	Cluster0715#GO0016740#Dihydrolipoamide succinyltransferase	NA	2.09251	0.975203
PITG_07829	conserved hypothetical protein	NO	Yes	NA	NA	NA	InBtw	NA	NA	2.0925	1.53039
PITG_20664	predicted protein	NO	No	NA	NA	NA	Not	NA	NA	2.09031	-0.187232
PITG_21127	conserved hypothetical protein	NO	No	NA	NA	NA	GDR	NA	NA	2.09031	2.39773
PITG_14574	conserved hypothetical protein	NO	Yes	NA	NA	NA	GDR	NA	NA	2.0875	1.21132
PITG_09991	phosphatidic acid phosphatase	NO	Yes	NA	NA	NA	GDR	NA	NA	2.08204	0.834248
PITG_12483	hypothetical protein similar to initiation factor 3d	NO	No	NA	NA	NA	InBtw	NA	NA	2.08005	1.82884
PITG_00109	DEAD/DEAH box RNA helicase, putative	NO	No	NA	NA	NA	InBtw	Cluster0084#GO0004386#DEAD-DEAH box RNA helicase	NA	2.07754	0.84257
PITG_12352	hypothetical protein	NO	No	NA	NA	NA	GDR	NA	NA	2.07485	-5.15023
PITG_09472	hypothetical protein	NO	Yes	NA	NA	NA	GDR	NA	NA	2.07159	1.18928
PITG_17730	predicted protein	NO	Yes	NA	NA	NA	GDR	NA	NA	2.06962	2.01447
PITG_08082	cytochrome b5	NO	Yes	NA	NA	NA	InBtw	Cluster0407#GO0020037#Heme binding	NA	2.06769	1.6755
PITG_22824	RXLR effector family, putative	YES	No	RXLR	NA	4	GSR	Cluster0154##RXLR effector	EFFECTOR	2.06769	1.52911
PITG_18342	conserved hypothetical protein	NO	No	NA	NA	NA	GSR	Cluster0507#GO055114#Alcohol Dehydrogenase	NA	2.06369	5.30867
PITG_02198	conserved hypothetical protein	NO	Yes	NA	NA	NA	GDR	NA	NA	2.06305	1.32983
PITG_01771	monothiol glutaredoxin-5, mitochondrial precursor	NO	Yes	NA	NA	NA	GDR	NA	NA	2.06304	1.90393
PITG_00418	hypothetical protein	NO	No	NA	NA	NA	GDR	NA	NA	2.05807	1.39338
PITG_08896	predicted protein	NO	No	NA	NA	NA	InBtw	NA	NA	2.05597	2.4132
PITG_06554	conserved hypothetical protein	NO	Yes	NA	NA	NA	InBtw	Cluster0329#GO0009055#Electron Carrier	NA	2.05577	2.59207
PITG_00538	predicted protein	NO	Yes	NA	NA	NA	GDR	NA	NA	2.05347	1.74835
PITG_01306	conserved hypothetical protein	NO	Yes	NA	NA	NA	InBtw	Cluster0168#GO0003676#Nucleic acid binding	NA	2.05347	3.45776
PITG_10200	conserved hypothetical protein	NO	Yes	NA	NA	NA	GDR	NA	NA	2.05347	0.437208
PITG_20795	ribosomal protein	YES	Yes	NA	NA	NA	GDR	NA	NA	2.05129	1.20497
PITG_10445	DNA-directed RNA polymerases II 24 kDa polypeptide	NO	Yes	NA	NA	NA	GDR	NA	NA	2.05118	1.50082
PITG_17425	Mitochondrial Carrier (MC) Family	NO	No	NA	NA	NA	InBtw	NA	NA	2.05112	0.4554
PITG_10210	phosphoenolpyruvate carboxykinase	NO	Yes	NA	NA	NA	InBtw	Cluster0450#GO0004611#Phosphoenolpyruvate carboxykinase	NA	2.04909	1.91164
PITG_11434	hypothetical protein	NO	Yes	NA	NA	NA	InBtw	Cluster0357	NA	2.0467	1.6331
PITG_05677	conserved hypothetical protein	YES	Yes	NA	NA	NA	GDR	NA	NA	2.04501	0.837859
PITG_04500	conserved hypothetical protein	NO	Yes	NA	NA	NA	InBtw	NA	NA	2.04478	2.04773
PITG_09550	hypothetical protein	NO	No	NA	NA	NA	InBtw	NA	NA	2.04397	2.10554
PITG_07885	eukaryotic translation initiation factor 2 subunit alpha	NO	Yes	NA	NA	NA	GDR	NA	NA	2.04372	2.03762
PITG_14572	predicted protein	NO	Yes	NA	NA	NA	GDR	NA	NA	2.04333	1.58272
PITG_14237	glycoside hydrolase, putative	YES	No	ENZYME HYDROLASE	NA	NA	GSR	NA	EFFECTOR	2.04254	1.31429
PITG_00193	hypothetical protein	NO	Yes	NA	NA	NA	GDR	NA	NA	2.04236	1.62853
PITG_08100	conserved hypothetical protein	NO	Yes	NA	NA	NA	GDR	NA	NA	2.03751	1.65555
PITG_17072	conserved hypothetical protein	NO	Yes	NA	NA	NA	GDR	Cluster0003	NA	2.0366	1.29373
PITG_16198	60S ribosomal protein L18a	NO	No	NA	NA	NA	GDR	NA	NA	2.03587	1.57587
PITG_03168	predicted protein	NO	No	NA	NA	NA	InBtw	NA	NA	2.03474	0.95262
PITG_19768	hypothetical protein	NO	Yes	NA	NA	NA	GDR	NA	NA	2.03112	1.97374
PITG_07099	conserved hypothetical protein	NO	Yes	NA	NA	NA	InBtw	Cluster0195#GO0003755#Peptidyl-prolyl cis-trans Isomerase	NA	2.03087	1.52142
PITG_21621	conserved hypothetical protein	NO	No	NA	NA	NA	Not	NA	NA	2.02943	2.48885
PITG_14609	eukaryotic translation initiation factor 2 subunit beta	NO	Yes	NA	NA	NA	GDR	NA	NA	2.02688	1.98401
PITG_04609	hypothetical protein (PI_T30-4T49)	NO	No	NA	NA	NA	GDR	NA	NA	2.02546	0.507337
PITG_07447	hypothetical protein	NO	No	NA	NA	NA	GSR	Cluster0323	NA	2.02546	2.36263
PITG_22547	Avrvnt1 family, secreted RxLR effector peptide, putative	YES	No	RXLR	RxLRfam97	1	Not	NA	EFFECTOR	2.02546	3.14023
PITG_11164	conserved hypothetical protein	NO	Yes	NA	NA	NA	GDR	Cluster0069	NA	2.0245	0.969353
PITG_14802	hypothetical protein	NO	No	NA	NA	NA	InBtw	Cluster0175	NA	2.02348	0.0678646
PITG_14613	conserved hypothetical protein	NO	Yes	NA	NA	NA	GDR	NA	NA	2.0208	1.60036
PITG_07028	conserved hypothetical protein	NO	Yes	NA	NA	NA	GDR	Cluster0028#GO0003755#Peptidyl-prolyl cis-trans Isomerase	NA	2.02064	1.40771
PITG_08660	conserved hypothetical protein	NO	No	NA	NA	NA	InBtw	NA	NA	2.01964	2.16771
PITG_10544	putative GPI-anchored acidic protein	YES	Yes	NA	NA	NA	GSR	NA	NA	2.01818	0.844382
PITG_20948	hypothetical protein	NO	No	NA	NA	NA	InBtw	Cluster0300	NA	2.01756	-2.0376
PITG_12001	conserved hypothetical protein	NO	No	NA	NA	NA	InBtw	NA	NA	2.01714	1.78205
PITG_14008	hypothetical protein	NO	Yes	NA	NA	NA	InBtw	Cluster0405#GO0051276#Chromosome Organization	NA	2.01493	2.05258
PITG_13735	hypothetical protein similar to peptide chain release factor 2	NO	Yes	NA	NA	NA	GDR	NA	NA	2.01318	0.203143
PITG_13717	hypothetical protein	NO	Yes	NA	NA	NA	GDR	Cluster0779	NA	2.01165	0.720436
PITG_15048	predicted protein	NO	Yes	NA	NA	NA	InBtw	Cluster0008	NA	2.01165	-1.0435
PITG_04862	hypothetical protein similar to single-stranded G-strand telomeric DNA-binding protein	NO	Yes	NA	NA	NA	InBtw	Cluster0059#GO0003676#Nucleic acid Binding	NA	2.00874	1.39927
PITG_09439	conserved hypothetical protein	NO	Yes	NA	NA	NA	GDR	NA	NA	2.00757	1.21784
PITG_19656	cysteine protease family C26, putative	NO	No	CYSTEINE PROTEASE	NA	NA	GSR	NA	EFFECTOR	2.0064	0.896508
PITG_02889	conserved hypothetical protein	NO	Yes	NA	NA	NA	InBtw	Cluster0257#GO0003676#RNA-binding protein	NA	2.00617	2.09941
PITG_10492	conserved hypothetical protein	NO	No	NA	NA	NA	InBtw	NA	NA	2.00578	-0.5348
PITG_15321	aminomethyltransferase	NO	Yes	NA	NA	NA	GDR	NA	NA	2.00498	1.74124
PITG_22946	serine protease family S09X, putative	NO	No	SERINE PROTEASE	NA	NA	InBtw	NA	EFFECTOR	1.99321	2.21195
PITG_01362	predicted protein	NO	Yes	NA	NA	NA	GDR	NA	NA	1.99194	-1.11766
PITG_20429	hypothetical protein	NO	Yes	NA	NA	NA	Not	Cluster0475	NA	1.99119	-2.06396
PITG_01019	predicted protein	NO	Yes	NA	NA	NA	InBtw	Cluster0004##Myosin-like	NA	1.99083	1.07553
PITG_05285	predicted protein	NO	No	NA	NA	NA	GSR	Cluster0149#GO0008415# Acyltransferase	NA	1.99012	1.55741
PITG_04983	glycoside hydrolase, putative	NO	No	NA	NA	NA	GSR	Cluster0269#GO0004022#alcohol dehydrogenase	NA	1.98713	0.273018
PITG_07901	hypothetical protein	NO	No	NA	NA	NA	InBtw	NA	NA	1.98713	-2.38995
PITG_02600	hypothetical protein	NO	No	NA	NA	NA	InBtw	NA	NA	1.98516	0.81859
PITG_15652	conserved hypothetical protein	NO	Yes	NA	NA	NA	InBtw	NA	NA	1.98072	0.721029
PITG_02079	hypothetical protein	NO	Yes	NA	NA	NA	GDR	NA	NA	1.97832	0.832968
PITG_10755	conserved hypothetical protein	NO	No	NA	NA	NA	GSR	Cluster0017#GO0006078#Beta-glucan synthesis protein	NA	1.97101	0.915861
PITG_12399	predicted protein	NO	No	NA	NA	NA	GSR	Cluster0131	NA	1.97101	0.500824
PITG_14801	conserved hypothetical protein	YES	No	NA	NA	NA	InBtw	Cluster0097	NA	1.97101	0.567938
PITG_20405	serine/threonine protein kinase	NO	No	NA	NA	NA	Not	NA	NA	1.97101	0.915861
PITG_22311	conserved hypothetical protein	NO	No	NA	NA	NA	Not	NA	NA	1.97101	-1.40607
PITG_05853	pterin-4-alpha-carbinolamine dehydratase	NO	No	NA	NA	NA	InBtw	NA	NA	1.97101	1.08579
PITG_02026	succinyl-CoA ligase subunit alpha, mitochondrial precursor	NO	Yes	NA	NA	NA	InBtw	NA	NA	1.96718	1.93162
PITG_11071	hypothetical protein	NO	Yes	NA	NA	NA	InBtw	NA	NA	1.96675	1.35621
PITG_12728	predicted protein	NO	Yes	NA	NA	NA	GDR	NA	NA	1.96213	-0.0930167
PITG_00458	hypothetical protein	NO	Yes	NA	NA	NA	InBtw	Cluster0826#GO0008415#Acyltransferase	NA	1.9603	1.78122
PITG_10378	hypothetical protein	NO	No	NA	NA	NA	InBtw	Cluster0072	NA	1.95961	0.345029
PITG_17289	deoxyuridine 5'-triphosphate nucleotidohydrolase	NO	No	NA	NA	NA	GSR	NA	NA	1.95882	1.29599
PITG_02578	60S ribosomal protein L15-1	NO	Yes	NA	NA	NA	GDR	NA	NA	1.95769	2.17068
PITG_13017	conserved hypothetical protein	NO	Yes	NA	NA	NA	GDR	Cluster0138#GO0004386#DEAD-DEAH box RNA helicase	NA	1.95699	1.33642
PITG_06180	predicted protein	NO	No	NA	NA	NA	InBtw	Cluster0431	NA	1.95507	1.91019
PITG_21509	conserved hypothetical protein	NO	No	NA	NA	NA	Not	NA	NA	1.95111	-1.10404
PITG_12053	acetylornithine aminotransferase, mitochondrial precursor	NO	Yes	NA	NA	NA	InBtw	Cluster0700#GO0016740#Transferase	NA	1.9495	1.95215
PITG_15110	secreted RxLR effector peptide, putative	YES	No	RXLR	RxLRfam1	7	InBtw	Cluster0154##RXLR effector	EFFECTOR	1.94922	1.60511
PITG_03548	conserved hypothetical protein	NO	Yes	NA	NA	NA	InBtw	NA	NA	1.94808	1.135
PITG_09935	secreted RxLR effector peptide, putative	YES	No	RXLR	RxLRfam18	1	GSR	NA	EFFECTOR	1.94454	4.14363
PITG_06218	hypothetical protein	NO	No	NA	NA	NA	InBtw	NA	NA	1.93893	1.64121
PITG_16670	conserved hypothetical protein	NO	No	NA	NA	NA	GDR	NA	NA	1.93793	1.36933
PITG_17409	conserved hypothetical protein	NO	Yes	NA	NA	NA	GDR	Cluster0069	NA	1.93707	1.07456
PITG_17032	conserved hypothetical protein	NO	No	NA	NA	NA	InBtw	NA	NA	1.93637	0.996693
PITG_04795	hypothetical protein, contains CRN-like motif	NO	No	CRINKLER	NA	NA	GDR	Cluster0042##Crinkler-like	EFFECTOR	1.93503	-5.16451
PITG_20798	hypothetical protein similar to structural constituent of ribosome	NO	Yes	NA	NA	NA	GDR	NA	NA	1.93402	1.93851
PITG_14066	conserved hypothetical protein	NO	Yes	NA	NA	NA	GDR	Cluster0257#GO0003676#RNA-binding protein	NA	1.93202	1.3309
PITG_03156	conserved hypothetical protein	NO	Yes	NA	NA	NA	GDR	NA	NA	1.93122	1.58185
PITG_06501	hypothetical protein	NO	Yes	NA	NA	NA	InBtw	NA	NA	1.92833	1.76175
PITG_08441	conserved hypothetical protein	NO	Yes	NA	NA	NA	GDR	Cluster0003	NA	1.92829	0.628904
PITG_17140	hypothetical protein	NO	Yes	NA	NA	NA	GDR	NA	NA	1.92716	1.37451
PITG_18227	predicted protein	NO	No	RXLR	NA	0	GSR	Cluster0377##RxLR effector	EFFECTOR	1.92641	1.75709
PITG_03136	glycoside hydrolase, putative	NO	No	ENZYME HYDROLASE	NA	NA	InBtw	Cluster0077#GO0004553#Hydrolase of O-glycosyl compounds	EFFECTOR	1.92539	1.22411
PITG_03926	predicted protein	NO	No	NA	NA	NA	InBtw	Cluster0130	NA	1.925	-1.71511
PITG_12225	conserved hypothetical protein	NO	Yes	NA	NA	NA	GDR	NA	NA	1.92491	1.31992
PITG_09004	conserved hypothetical protein	NO	No	NA	NA	NA	GDR	NA	NA	1.9233	1.36169
PITG_00287	hypothetical protein similar to CAIB/BAIF family protein	NO	Yes	NA	NA	NA	GDR	NA	NA	1.92251	2.33685
PITG_01224	hypothetical protein	NO	Yes	NA	NA	NA	GDR	NA	NA	1.92203	1.49453
PITG_15930	secreted RxLR effector peptide, putative	YES	No	RXLR	RxLRfam2	2	InBtw	Cluster0745##RxLR effector	EFFECTOR	1.92053	2.48987
PITG_05238	conserved hypothetical protein	NO	Yes	NA	NA	NA	InBtw	NA	NA	1.92031	2.22223
PITG_15526	H - or Na -translocating F-type, V-type and A-type ATPase (F-ATPase) Superfamily	NO	Yes	NA	NA	NA	InBtw	NA	NA	1.91785	1.92637
PITG_11922	serine protease family S33, putative	NO	No	SERINE PROTEASE	NA	NA	GDR	Cluster0826#GO0008415#Acyltransferase	EFFECTOR	1.91771	5.44364
PITG_02752	nucleolar protein 2	NO	Yes	NA	NA	NA	GDR	Cluster0411#GO0008026#ATP-dependent helicase	NA	1.91073	1.60503
PITG_15359	dihydrolipoyl dehydrogenase 1, mitochondrial precursor	NO	Yes	NA	NA	NA	InBtw	NA	NA	1.9074	1.42875
PITG_10416	carbohydrate-binding protein, putative	NO	Yes	NA	NA	NA	GDR	NA	NA	1.90572	0.758494
PITG_15074	predicted protein	NO	No	NA	NA	NA	GDR	NA	NA	1.90147	-4.3236
PITG_01076	protein AFG2	NO	Yes	NA	NA	NA	InBtw	Cluster0082#GO0000166#ATPase	NA	1.89712	0.861335
PITG_00342	hypothetical protein	NO	No	NA	NA	NA	GDR	Cluster0353#GO0008168#Methyltransferase	NA	1.89632	0.932312
PITG_20793	hypothetical protein	NO	No	NA	NA	NA	GDR	NA	NA	1.89605	0.656475
PITG_13751	hypothetical protein	NO	Yes	NA	NA	NA	GDR	NA	NA	1.89559	1.74243
PITG_10018	conserved hypothetical protein	NO	Yes	NA	NA	NA	GDR	NA	NA	1.89397	1.1049
PITG_18176	predicted protein	NO	Yes	NA	NA	NA	InBtw	Cluster0134	NA	1.89301	-1.16214
PITG_21743	glycoside hydrolase, putative	NO	No	NA	NA	NA	GSR	Cluster0033#GO0050087#Mannitol dehydrogenase	NA	1.89301	3.73094
PITG_03696	conserved hypothetical protein	NO	Yes	NA	NA	NA	GDR	Cluster0195#GO0003755#Peptidyl-prolyl cis-trans Isomerase	NA	1.89275	1.4057
PITG_06758	hypothetical protein	NO	No	NA	NA	NA	GDR	NA	NA	1.8909	0.932613
PITG_19876	predicted protein	NO	Yes	NA	NA	NA	GDR	NA	NA	1.88961	1.42659
PITG_19281	ATP-binding cassette sub-family E member 1	NO	Yes	NA	NA	NA	GDR	Cluster0048#GO0016887#ATP-binding Cassette Transporter	NA	1.88818	1.41952
PITG_01973	conserved hypothetical protein	NO	Yes	NA	NA	NA	InBtw	Cluster0729#GO0004519#Endonuclease	NA	1.88711	1.73509
PITG_18330	conserved hypothetical protein	NO	Yes	NA	NA	NA	GDR	NA	NA	1.8867	2.24156
PITG_03546	conserved hypothetical protein	NO	Yes	NA	NA	NA	GDR	Cluster0062#GO0006457#Protein Folding	NA	1.88398	1.71349
PITG_05225	4-aminobutyrate aminotransferase, mitochondrial precursor	NO	No	NA	NA	NA	InBtw	Cluster0700#GO0016740#Transferase	NA	1.88362	2.81583
PITG_15039	secreted RxLR effector peptide, putative	YES	No	RXLR	RxLRfam1	5	GSR	Cluster0074#RxLR Effector	EFFECTOR	1.88329	2.6765
PITG_00255	predicted protein	NO	No	NA	NA	NA	GDR	NA	NA	1.8822	1.41201
PITG_01358	hypothetical protein	NO	Yes	NA	NA	NA	InBtw	NA	NA	1.87923	1.81087
PITG_00702	hypothetical protein	NO	No	NA	NA	NA	GDR	NA	NA	1.8766	2.0416
PITG_14248	conserved hypothetical protein	NO	No	NA	NA	NA	GDR	NA	NA	1.87488	1.40469
PITG_16938	predicted protein	NO	Yes	NA	NA	NA	GDR	NA	NA	1.87168	1.92781
PITG_09536	phosphoribosylaminoimidazole-succinocarboxamide synthase	NO	Yes	NA	NA	NA	GDR	NA	NA	1.87049	1.41679
PITG_20344	hypothetical protein	NO	No	NA	NA	NA	GSR	Cluster0183	NA	1.87041	2.89705
PITG_16976	predicted protein	NO	No	NA	NA	NA	GDR	NA	NA	1.86923	1.39904
PITG_01210	Folate-Biopterin Transporter (FBT) Family	NO	Yes	NA	NA	NA	GDR	NA	NA	1.86646	2.2157
PITG_05297	predicted protein	NO	Yes	NA	NA	NA	GDR	NA	NA	1.86614	2.22281
PITG_15297	secreted RxLR effector peptide, putative	YES	No	RXLR	RxLRfam59	1	GSR	Cluster0643##RxLR effector	EFFECTOR	1.86295	1.07084
PITG_18322	predicted protein	NO	No	NA	NA	NA	InBtw	NA	NA	1.86295	5.07084
PITG_20686	predicted protein	NO	No	NA	NA	NA	GDR	NA	NA	1.85921	1.90597
PITG_09374	conserved hypothetical protein	NO	Yes	NA	NA	NA	InBtw	Cluster0003	NA	1.85873	1.45735
PITG_10126	predicted protein	NO	Yes	NA	NA	NA	InBtw	Cluster0324	NA	1.85246	-1.46573
PITG_16684	conserved hypothetical protein	NO	No	NA	NA	NA	GSR	Cluster0560#GO0015171#Amino Acid-Polyamine-Organocation Transporter	NA	1.85218	-0.492481
PITG_05512	conserved hypothetical protein	NO	Yes	NA	NA	NA	GDR	Cluster0631	NA	1.85209	1.6714
PITG_03386	predicted protein	NO	Yes	NA	NA	NA	GDR	NA	NA	1.85171	0.364846
PITG_05539	hypothetical protein similar to Nit2 protein	NO	Yes	NA	NA	NA	GDR	NA	NA	1.84794	2.06946
PITG_17285	conserved hypothetical protein	YES	No	NA	NA	NA	GSR	Cluster0404	NA	1.84702	-2.90857
PITG_13134	predicted protein	NO	No	NA	NA	NA	GDR	NA	NA	1.84686	0.163675
PITG_13176	conserved hypothetical protein	NO	Yes	NA	NA	NA	InBtw	NA	NA	1.84548	1.27927
PITG_17667	predicted protein	NO	No	NA	NA	NA	GSR	Cluster0473#GO0008270#mannitol-1-phosphate dehydrogenase mpdh1	NA	1.84548	-0.669101
PITG_10493	hypothetical protein	NO	No	NA	NA	NA	InBtw	NA	NA	1.8447	1.75736
PITG_06827	DEAD/DEAH box RNA helicase, putative	NO	Yes	NA	NA	NA	GDR	Cluster0084#GO0004386#DEAD-DEAH box RNA helicase	NA	1.84138	1.37119
PITG_03967	hypothetical protein	NO	No	NA	NA	NA	GDR	NA	NA	1.83646	1.01669
PITG_20257	Sulfate Permease (SulP) Family	NO	No	NA	NA	NA	GSR	NA	NA	1.83322	0.675503
PITG_11050	endo-1,3(4)-beta-glucanase, putative	YES	No	ENDO-1-3(4)-BETA-GLUCANASE	NA	NA	InBtw	Cluster0781#GO0033903#endo-1,3(4)-beta-glucanase	EFFECTOR	1.8326	-1.4152
PITG_13051	predicted protein	NO	Yes	NA	NA	NA	InBtw	NA	NA	1.82935	0.966845
PITG_12669	predicted protein	NO	Yes	NA	NA	NA	GDR	Cluster0012	NA	1.82835	-0.426113
PITG_06564	Major Facilitator Superfamily (MFS)	NO	Yes	NA	NA	NA	InBtw	Cluster0820##Major Facilitator Superfamily	NA	1.82805	0.679794
PITG_05127	hypothetical protein similar to delta-6 fatty acid desaturase	NO	Yes	NA	NA	NA	GDR	Cluster0407#GO0020037#Heme binding	NA	1.82796	1.86638
PITG_06227	carbohydrate-binding protein, putative	NO	No	NA	NA	NA	InBtw	Cluster0086#Carbohydrate-binding protein putative	NA	1.82574	1.6481
PITG_01248	polyadenylate-binding protein 1-B	NO	Yes	NA	NA	NA	GDR	Cluster0059#GO0003676#Nucleic acid Binding	NA	1.82504	1.76264
PITG_20859	conserved hypothetical protein	NO	No	NA	NA	NA	GSR	NA	NA	1.82503	-3.23012
PITG_00821	secreted RxLR effector peptide, putative	YES	No	RXLR	RxLRfam108	1	InBtw	NA	EFFECTOR	1.82479	1.64935
PITG_09459	conserved hypothetical protein	NO	No	NA	NA	NA	InBtw	NA	NA	1.82326	0.0729624
PITG_15898	conserved hypothetical protein	NO	No	NA	NA	NA	GDR	Cluster0130	NA	1.82326	1.92857
PITG_13250	Mitochondrial Protein Translocase (MPT) Family	NO	Yes	NA	NA	NA	GDR	NA	NA	1.82265	1.46514
PITG_00158	predicted protein	NO	No	NA	NA	NA	GDR	NA	NA	1.81901	-0.973107
PITG_22666	conserved hypothetical protein	NO	No	NA	NA	NA	InBtw	NA	NA	1.81593	1.66767
PITG_04048	conserved hypothetical protein	NO	Yes	NA	NA	NA	InBtw	Cluster0009	NA	1.81541	-1.10224
PITG_04488	predicted protein	NO	No	NA	NA	NA	GDR	NA	NA	1.8147	2.57568
PITG_13340	Folate-Biopterin Transporter (FBT) Family	NO	Yes	NA	NA	NA	InBtw	Cluster0019#Folate-Biopterin Transporter	NA	1.81404	0.646866
PITG_07327	predicted protein	NO	Yes	NA	NA	NA	GDR	NA	NA	1.81396	1.21132
PITG_01292	hypothetical protein	NO	No	NA	NA	NA	InBtw	NA	NA	1.81374	1.78474
PITG_05360	hypothetical protein	NO	Yes	NA	NA	NA	InBtw	NA	NA	1.81307	2.54171
PITG_12905	hypothetical protein	NO	Yes	NA	NA	NA	InBtw	NA	NA	1.81295	1.814
PITG_01300	conserved hypothetical protein	NO	Yes	NA	NA	NA	InBtw	NA	NA	1.8129	1.97096
PITG_11075	hypothetical protein	NO	Yes	NA	NA	NA	InBtw	Cluster0067	NA	1.81153	1.0898
PITG_16316	predicted protein	NO	Yes	NA	NA	NA	GDR	Cluster0313	NA	1.81076	0.91233
PITG_05226	conserved hypothetical protein	NO	Yes	NA	NA	NA	GSR	NA	NA	1.80616	1.3897
PITG_06538	ATP-binding Cassette (ABC) Superfamily	NO	No	NA	NA	NA	InBtw	Cluster0055#GO0042626#ABC Transporter	NA	1.80555	1.24225
PITG_06991	conserved hypothetical protein	NO	Yes	NA	NA	NA	InBtw	Cluster0257#GO0003676#RNA-binding protein	NA	1.80539	1.75024
PITG_16138	conserved hypothetical protein	NO	Yes	NA	NA	NA	InBtw	NA	NA	1.80341	2.0618
PITG_15739	protein MYG1	NO	Yes	NA	NA	NA	InBtw	NA	NA	1.80255	1.95621
PITG_14557	hypothetical protein	NO	No	NA	NA	NA	InBtw	NA	NA	1.79988	1.79463
PITG_00523	hypothetical protein	NO	Yes	NA	NA	NA	InBtw	NA	NA	1.79927	1.75146
PITG_15638	hypothetical protein	NO	Yes	NA	NA	NA	GDR	NA	NA	1.79877	1.46191
PITG_12697	30S ribosomal protein S9	NO	Yes	NA	NA	NA	InBtw	NA	NA	1.79848	1.01095
PITG_01353	conserved hypothetical protein	NO	No	NA	NA	NA	GDR	NA	NA	1.79753	0.668378
PITG_09293	predicted protein	NO	No	NA	NA	NA	InBtw	NA	NA	1.79753	0.00541307
PITG_12904	hypothetical protein	NO	Yes	NA	NA	NA	InBtw	NA	NA	1.79361	1.90838
PITG_13682	hypothetical protein	NO	No	NA	NA	NA	GDR	NA	NA	1.79153	1.14185
PITG_06263	H/ACA ribonucleoprotein complex subunit 4	NO	Yes	NA	NA	NA	GDR	NA	NA	1.78962	1.55604
PITG_01913	dihydroorotate dehydrogenase, mitochondrial precursor	NO	Yes	NA	NA	NA	InBtw	NA	NA	1.78829	0.847214
PITG_20688	conserved hypothetical protein	NO	No	NA	NA	NA	GDR	NA	NA	1.78822	0.723612
PITG_02245	D-2-hydroxyglutarate dehydrogenase, mitochondrial precursor	NO	No	NA	NA	NA	GDR	NA	NA	1.78773	0.682306
PITG_22828	secreted RxLR effector peptide, putative	YES	No	RXLR	RxLRfam26	1	InBtw	Cluster0784##RxLR effector	EFFECTOR	1.78761	2.94036
PITG_01655	conserved hypothetical protein	YES	Yes	NA	NA	NA	InBtw	Cluster0620	NA	1.78753	1.59911
PITG_20388	hypothetical protein	NO	Yes	NA	NA	NA	InBtw	NA	NA	1.78559	1.59197
PITG_09792	DEAD/DEAH box RNA helicase, putative	NO	Yes	NA	NA	NA	GDR	Cluster0084#GO0004386#DEAD-DEAH box RNA helicase	NA	1.78362	1.025
PITG_05363	dihydrodipicolinate synthase	NO	Yes	NA	NA	NA	GDR	NA	NA	1.77975	1.16674
PITG_03766	predicted protein	NO	Yes	NA	NA	NA	InBtw	NA	NA	1.7788	0.592408
PITG_10819	conserved hypothetical protein (PITT_10819)	NO	Yes	NA	NA	NA	GSR	NA	NA	1.77764	1.10515
PITG_01539	hypothetical protein	NO	No	NA	NA	NA	InBtw	NA	NA	1.77753	-1.05523
PITG_11013	guanylate kinase	NO	No	NA	NA	NA	GDR	NA	NA	1.77733	1.17708
PITG_18101	conserved hypothetical protein	NO	Yes	NA	NA	NA	InBtw	NA	NA	1.777	-0.452179
PITG_09600	hypothetical protein	NO	Yes	NA	NA	NA	GDR	NA	NA	1.77695	1.19429
PITG_05310	Dicarboxylate/Amino Acid:Cation (Na or H ) Symporter (DAACS) Family	NO	Yes	NA	NA	NA	GDR	Cluster0283#GO0017153#sodium-dicarboxylate symporter	NA	1.77586	-0.0205518
PITG_20454	calcineurin-like phosphoesterase	YES	No	NA	NA	NA	InBtw	Cluster0184#GO0003993#Calcineurin-like phosphoesterase	NA	1.7717	1.17598
PITG_02984	predicted protein	NO	No	NA	NA	NA	InBtw	NA	NA	1.77138	1.37816
PITG_08026	DEAD/DEAH box RNA helicase, putative	NO	No	NA	NA	NA	GDR	Cluster0084#GO0004386#DEAD-DEAH box RNA helicase	NA	1.77102	1.81328
PITG_17692	hypothetical protein	NO	Yes	NA	NA	NA	Not	NA	NA	1.77095	1.31619
PITG_05569	conserved hypothetical protein	NO	Yes	NA	NA	NA	InBtw	NA	NA	1.7701	1.12375
PITG_17093	conserved hypothetical protein	NO	Yes	NA	NA	NA	GDR	NA	NA	1.76993	1.42726
PITG_23077	small cysteine-rich protein SCR91	YES	No	SMALL CYS RICH - PCF	NA	NA	InBtw	Cluster0547##PcF and SCR74-like cys-rich secreted peptide	EFFECTOR	1.76838	2.8007
PITG_15623	pre-mRNA-splicing factor cwc22	NO	No	NA	NA	NA	InBtw	NA	NA	1.76767	1.4332
PITG_08881	succinyl-CoA ligase beta-chain, mitochondrial precursor	NO	Yes	NA	NA	NA	GDR	NA	NA	1.7663	0.808449
PITG_12427	predicted protein	NO	Yes	NA	NA	NA	GDR	NA	NA	1.76357	2.00999
PITG_12806	Phospholipase?D,Pi-sPLD-like-12	NO	No	NA	NA	NA	InBtw	Cluster0454#GO0004630#Phospholipase D	NA	1.76012	1.83882
PITG_07044	predicted protein	NO	Yes	NA	NA	NA	GDR	Cluster0092#GO0046872#Ion binding	NA	1.76012	-2.29504
PITG_12152	ribonuclease HII	NO	Yes	NA	NA	NA	GDR	NA	NA	1.75944	1.16114
PITG_14178	predicted protein	NO	Yes	NA	NA	NA	InBtw	NA	NA	1.75627	0.923515
PITG_13380	conserved hypothetical protein	NO	Yes	NA	NA	NA	GDR	NA	NA	1.75436	1.80074
PITG_10552	hypothetical protein	NO	No	CYSTEINE PROTEASE	NA	NA	InBtw	Cluster0085#GO0008234#Cysteine Protease	EFFECTOR	1.7519	2.33785
PITG_08616	conserved hypothetical protein	NO	No	NA	NA	NA	GSR	Cluster0489#GO0030170#Pyridoxal phosphate binding	NA	1.74862	4.21703
PITG_14823	predicted protein	NO	No	NA	NA	NA	InBtw	Cluster0241#GO0004386#Helicase	NA	1.74862	0.693469
PITG_12138	Kazal-like protease inhibitor EPI17	YES	Yes	ENZYME INHIBITOR	NA	NA	GSR	Cluster0171#GO0008233#Protease Inhibitor	EFFECTOR	1.74862	0.430435
PITG_06595	H - or Na -translocating F-type, V-type and A-type ATPase (F-ATPase) Superfamily	NO	Yes	NA	NA	NA	GDR	NA	NA	1.74719	2.06319
PITG_19592	Mitochondrial Protein Translocase (MPT) Family	NO	No	NA	NA	NA	InBtw	NA	NA	1.74623	0.894166
PITG_18014	hypothetical protein	NO	Yes	NA	NA	NA	InBtw	NA	NA	1.74576	1.4455
PITG_01544	predicted protein	NO	No	NA	NA	NA	InBtw	NA	NA	1.74533	0.175602
PITG_06979	aspartate carbamoyltransferase	NO	Yes	NA	NA	NA	GDR	NA	NA	1.74466	0.26209
PITG_00540	hypothetical protein	NO	No	NA	NA	NA	InBtw	Cluster0341	NA	1.74335	-1.20489
PITG_13281	hypothetical protein	NO	No	NA	NA	NA	InBtw	NA	NA	1.74253	1.39519
PITG_10209	conserved hypothetical protein	NO	Yes	NA	NA	NA	InBtw	Cluster0168#GO0003676#Nucleic acid binding	NA	1.74157	-0.423769
PITG_07032	conserved hypothetical protein	YES	Yes	NA	NA	NA	GDR	Cluster0677#GO0017111#nucleoside-triphosphatase	NA	1.74128	2.23632
PITG_03682	conserved hypothetical protein	NO	No	NA	NA	NA	GDR	NA	NA	1.73722	0.556533
PITG_14936	H - or Na -translocating F-type, V-type and A-type ATPase (F-ATPase) Superfamily	NO	Yes	NA	NA	NA	InBtw	NA	NA	1.73517	1.01827
PITG_05090	predicted protein	NO	No	NA	NA	NA	InBtw	Cluster0120#GO0016740#Transferase	NA	1.73495	-0.642134
PITG_15451	hypothetical protein	NO	No	NA	NA	NA	InBtw	NA	NA	1.73155	-3.64553
PITG_09116	predicted protein	NO	No	NA	NA	NA	GDR	Cluster0111	NA	1.73155	0.0549072
PITG_16813	Rio kinase	NO	Yes	NA	NA	NA	GDR	NA	NA	1.73092	1.56954
PITG_16008	conserved hypothetical protein	NO	Yes	NA	NA	NA	InBtw	NA	NA	1.7284	1.34255
PITG_06604	fumarate hydratase, mitochondrial precursor	NO	Yes	NA	NA	NA	GDR	NA	NA	1.72734	1.90113
PITG_10957	predicted protein	NO	No	NA	NA	NA	GSR	NA	NA	1.7259	-1.91421
PITG_09733	hypothetical protein	NO	No	NA	NA	NA	GSR	NA	NA	1.72492	0.431609
PITG_15823	predicted protein	NO	No	NA	NA	NA	GSR	NA	NA	1.72308	-1.5951
PITG_16117	conserved hypothetical protein	NO	No	NA	NA	NA	InBtw	NA	NA	1.72299	1.58722
PITG_11413	conserved hypothetical protein	NO	Yes	NA	NA	NA	GSR	NA	NA	1.72168	0.888921
PITG_12519	predicted protein	NO	Yes	NA	NA	NA	GDR	NA	NA	1.7214	-0.196249
PITG_12565	hypothetical protein	NO	No	NA	NA	NA	InBtw	Cluster0028#GO0003755#Peptidyl-prolyl cis-trans Isomerase	NA	1.71998	1.3711
PITG_10994	mitochondrial inner membrane protease subunit, putative	YES	Yes	NA	NA	NA	GDR	NA	NA	1.71773	-0.404539
PITG_08547	predicted protein	NO	No	NA	NA	NA	InBtw	Cluster0332	NA	1.71467	0.98145
PITG_17983	adenylosuccinate lyase	NO	Yes	NA	NA	NA	GDR	NA	NA	1.71447	0.944944
PITG_07562	Folate-Biopterin Transporter (FBT) Family	NO	No	NA	NA	NA	GSR	Cluster0019#Folate-Biopterin Transporter	NA	1.71385	1.35643
PITG_20556	predicted protein	NO	No	NA	NA	NA	GDR	NA	NA	1.71321	-1.8655
PITG_15609	hypothetical protein similar to heat shock protein binding / unfolded protein binding	NO	Yes	NA	NA	NA	GDR	NA	NA	1.71291	1.49729
PITG_10146	40S ribosomal protein S2	NO	Yes	NA	NA	NA	GDR	NA	NA	1.71278	1.11157
PITG_12535	eukaryotic peptide chain release factor subunit 1	NO	Yes	NA	NA	NA	InBtw	NA	NA	1.71163	1.56416
PITG_01801	predicted protein	NO	No	NA	NA	NA	InBtw	Cluster0735#GO0015299#Solute-hydrogen Antiporter	NA	1.70909	1.68369
PITG_10289	hypothetical protein similar to mitochondrial single-subunit RNA polymerase	NO	Yes	NA	NA	NA	GDR	NA	NA	1.70866	0.830271
PITG_17045	glycoside hydrolase, putative	NO	No	NA	NA	NA	InBtw	Cluster0033#GO0050087#Mannitol dehydrogenase	NA	1.70815	1.90585
PITG_12932	conserved hypothetical protein	NO	No	NA	NA	NA	GSR	NA	NA	1.70798	-1.6691
PITG_01992	hypothetical protein	NO	No	NA	NA	NA	InBtw	NA	NA	1.7077	1.19687
PITG_03239	60S ribosomal protein L27	NO	Yes	NA	NA	NA	GDR	NA	NA	1.70633	1.72011
PITG_08996	conserved hypothetical protein	NO	Yes	NA	NA	NA	InBtw	Cluster0003	NA	1.70607	1.03734
PITG_01030	conserved hypothetical protein	NO	Yes	NA	NA	NA	InBtw	NA	NA	1.70391	1.26994
PITG_02379	predicted protein	NO	No	NA	NA	NA	InBtw	Cluster0147#GO0004527#Exonuclease Putative	NA	1.70353	1.47846
PITG_11506	hypothetical protein	NO	No	NA	NA	NA	GSR	NA	NA	1.70353	-0.936581
PITG_16855	hypothetical protein	NO	No	NA	NA	NA	GDR	NA	NA	1.70353	1.48375
PITG_15238	cleavage induced hypothetical protein (PITT_15238)	NO	No	NA	NA	NA	InBtw	NA	NA	1.69733	2.60565
PITG_04887	predicted protein	NO	Yes	NA	NA	NA	InBtw	Cluster0519#GO0004527#Exonuclease	NA	1.69672	0.22653
PITG_17036	hypothetical protein	NO	Yes	NA	NA	NA	GDR	NA	NA	1.69649	1.19313
PITG_09563	40S ribosomal protein S9-1	NO	Yes	NA	NA	NA	GDR	NA	NA	1.69591	1.41474
PITG_16736	adenylosuccinate synthetase	NO	Yes	NA	NA	NA	InBtw	NA	NA	1.69583	1.16878
PITG_12317	predicted protein	NO	Yes	NA	NA	NA	GDR	NA	NA	1.69548	-0.316599
PITG_00312	predicted protein	NO	Yes	NA	NA	NA	GDR	NA	NA	1.69538	0.714228
PITG_09596	nucleoside diphosphate kinase B	NO	Yes	NA	NA	NA	GDR	NA	NA	1.69406	1.42119
PITG_12529	conserved hypothetical protein	NO	No	NA	NA	NA	GDR	NA	NA	1.69405	-0.109561
PITG_11124	conserved hypothetical protein	NO	Yes	NA	NA	NA	GDR	NA	NA	1.69121	0.824266
PITG_03322	conserved hypothetical protein	NO	Yes	NA	NA	NA	InBtw	NA	NA	1.68944	1.01471
PITG_18304	conserved hypothetical protein	NO	Yes	NA	NA	NA	InBtw	NA	NA	1.6879	1.42282
PITG_08680	hypothetical protein	NO	Yes	NA	NA	NA	GDR	NA	NA	1.68748	1.87334
PITG_17404	conserved hypothetical protein	NO	Yes	NA	NA	NA	GDR	NA	NA	1.68456	1.3461
PITG_09603	predicted protein	NO	No	NA	NA	NA	GDR	NA	NA	1.68151	0.965157
PITG_12044	hypothetical protein	NO	No	NA	NA	NA	InBtw	NA	NA	1.68151	-0.914214
PITG_14048	hypothetical protein	NO	No	NA	NA	NA	InBtw	NA	NA	1.68151	3.23779
PITG_18749	hypothetical protein	NO	Yes	NA	NA	NA	InBtw	Cluster0520	NA	1.68151	1.53325
PITG_12193	50S ribosomal protein L1	NO	No	NA	NA	NA	GDR	NA	NA	1.68094	0.899236
PITG_12300	hypothetical protein similar to Ade1p	NO	Yes	NA	NA	NA	InBtw	NA	NA	1.67892	0.792908
PITG_04781	hypothetical protein	NO	No	CRINKLER	NA	NA	InBtw	Cluster0042##Crinkler-like	EFFECTOR	1.67853	0.836371
PITG_08200	conserved hypothetical protein	NO	Yes	NA	NA	NA	InBtw	NA	NA	1.67812	1.31188
PITG_07992	conserved hypothetical protein	NO	No	NA	NA	NA	GDR	NA	NA	1.67806	-2.04006
PITG_10863	60S ribosomal protein L32-1	NO	Yes	NA	NA	NA	GDR	NA	NA	1.67634	1.05677
PITG_13600	eukaryotic translation initiation factor 3 subunit 2	NO	Yes	NA	NA	NA	GDR	Cluster0003	NA	1.67532	1.81585
PITG_13490	hypothetical protein similar to urocanase domain containing 1	NO	Yes	NA	NA	NA	InBtw	NA	NA	1.67279	2.07707
PITG_05540	hypothetical protein	NO	Yes	NA	NA	NA	GDR	NA	NA	1.66931	1.61019
PITG_21521	conserved hypothetical protein	NO	No	NA	NA	NA	GDR	Cluster0130	NA	1.66926	0.899513
PITG_00443	40S ribosomal protein S6	NO	Yes	NA	NA	NA	GDR	NA	NA	1.66911	1.14545
PITG_16991	cell 12A endoglucanase	YES	Yes	ENZYME HYDROLASE	NA	NA	GSR	Cluster0303#GO0004553#O-glycosyl compounds hydrolase	EFFECTOR	1.66845	2.18538
PITG_01215	hypothetical protein similar to pseudouridylate synthase	NO	No	NA	NA	NA	GDR	NA	NA	1.66752	-1.61002
PITG_22135	60S ribosomal protein L10a-1	NO	Yes	NA	NA	NA	Not	NA	NA	1.66443	1.1916
PITG_03818	conserved hypothetical protein	NO	Yes	NA	NA	NA	GDR	Cluster0003	NA	1.66415	0.965796
PITG_15542	hypothetical protein	NO	Yes	NA	NA	NA	GDR	Cluster0113	NA	1.66412	-0.0499903
PITG_16275	secreted RxLR effector peptide, putative	NO	No	RXLR	RxLRfam42	1	GSR	Cluster0536##RxLR effector	EFFECTOR	1.66323	1.96773
PITG_15723	hypothetical protein similar to 60S ribosomal protein L14	NO	No	NA	NA	NA	InBtw	NA	NA	1.66166	0.621943
PITG_12165	DEAD/DEAH box RNA helicase, putative	NO	Yes	NA	NA	NA	GDR	Cluster0084#GO0004386#DEAD-DEAH box RNA helicase	NA	1.66028	0.456605
PITG_04487	hypothetical protein	NO	No	NA	NA	NA	GDR	NA	NA	1.66024	1.33058
PITG_22808	secreted peptide candidate, ORF supported by proteomics	YES	No	NA	NA	NA	InBtw	NA	NA	1.65981	-0.172948
PITG_12454	conserved hypothetical protein	NO	Yes	NA	NA	NA	GSR	Cluster0235#GO0005525#GTP binding	NA	1.65885	0.941002
PITG_11040	hypothetical protein	NO	No	NA	NA	NA	InBtw	NA	NA	1.65809	2.3254
PITG_00641	hypothetical protein	NO	Yes	NA	NA	NA	GDR	NA	NA	1.65619	0.230855
PITG_00910	conserved hypothetical protein	NO	No	NA	NA	NA	GDR	NA	NA	1.65531	0.979305
PITG_16659	DNA-directed RNA polymerase I and III subunit RPAC1, putative	NO	No	NA	NA	NA	GSR	Cluster0627#GO0003899#DNA-directed RNA polymerase	NA	1.65503	1.29895
PITG_17501	glucosylceramidase, putative	YES	No	NA	NA	NA	GDR	Cluster0143#GO0004348#Glucosylceramidase	NA	1.65403	1.86422
PITG_04831	conserved hypothetical protein	NO	Yes	NA	NA	NA	GDR	Cluster0015#GO0060623#Regulator of Chromosome Condensation	NA	1.65372	1.10352
PITG_21720	hypothetical protein	NO	No	NA	NA	NA	Not	NA	NA	1.65346	1.4335
PITG_03552	histone H4	NO	No	NA	NA	NA	GDR	NA	NA	1.65229	-0.0243454
PITG_16800	predicted protein	NO	Yes	NA	NA	NA	InBtw	NA	NA	1.65143	0.14562
PITG_20685	hypothetical protein	NO	No	NA	NA	NA	Not	NA	NA	1.64775	1.2268
PITG_03550	histone H2B	NO	Yes	NA	NA	NA	InBtw	NA	NA	1.6474	0.473603
PITG_18718	GTP-binding nuclear protein spi1	NO	Yes	NA	NA	NA	GDR	Cluster0117#GO0005525#Small GTPase	NA	1.64613	1.54962
PITG_08453	hypothetical protein	NO	Yes	NA	NA	NA	GDR	NA	NA	1.64599	0.816547
PITG_11083	hypothetical protein	NO	Yes	NA	NA	NA	GDR	NA	NA	1.6453	1.47305
PITG_06704	predicted protein	NO	No	NA	NA	NA	GDR	NA	NA	1.64451	-0.758563
PITG_20453	conserved hypothetical protein	NO	No	NA	NA	NA	Not	Cluster0184#GO0003993#Calcineurin-like phosphoesterase	NA	1.64375	0.5886
PITG_11914	hypothetical protein similar to cytoplasmic N-terminal acetyl transferase	NO	Yes	NA	NA	NA	GSR	Cluster0656#GO0008080#N-acetyltransferase	NA	1.64316	1.02295
PITG_20563	hypothetical protein	NO	No	NA	NA	NA	InBtw	Cluster0081	NA	1.64269	0.265608
PITG_10454	CAD protein	NO	No	NA	NA	NA	InBtw	Cluster0699#GO0004086#carbamoyl-phosphate synthetase	NA	1.64258	0.452272
PITG_11625	conserved hypothetical protein	NO	Yes	NA	NA	NA	GDR	NA	NA	1.64231	0.755917
PITG_00065	hypothetical protein	NO	Yes	NA	NA	NA	GDR	NA	NA	1.64164	1.51201
PITG_05199	hypothetical protein	NO	No	NA	NA	NA	GDR	Cluster0300	NA	1.64109	1.87134
PITG_16686	hypothetical protein	NO	No	NA	NA	NA	GDR	NA	NA	1.64109	1.46858
PITG_14251	hypothetical protein	NO	Yes	NA	NA	NA	InBtw	Cluster0750	NA	1.63904	-1.15307
PITG_15570	predicted protein	NO	No	NA	NA	NA	GDR	Cluster0572	NA	1.63904	0.261964
PITG_15565	predicted protein	NO	Yes	NA	NA	NA	GDR	NA	NA	1.63608	-0.129563
PITG_16327	hypothetical protein	NO	Yes	NA	NA	NA	GDR	NA	NA	1.63594	-0.506671
PITG_18521	hypothetical protein	NO	Yes	NA	NA	NA	GDR	Cluster0020	NA	1.63505	-0.894036
PITG_17241	conserved hypothetical protein	NO	Yes	NA	NA	NA	GDR	NA	NA	1.63314	-0.0199097
PITG_00265	Mitochondrial Carrier (MC) Family	NO	Yes	NA	NA	NA	GDR	Cluster0193#GO0006810#Mitochondrial Carrier Transporter	NA	1.63178	0.0620604
PITG_01833	conserved hypothetical protein	NO	Yes	NA	NA	NA	GDR	NA	NA	1.62908	0.655371
PITG_11753	conserved hypothetical protein	NO	Yes	NA	NA	NA	InBtw	NA	NA	1.62883	-0.426325
PITG_10166	conserved hypothetical protein	NO	Yes	NA	NA	NA	GDR	NA	NA	1.6275	1.12376
PITG_06437	conserved hypothetical protein	NO	Yes	NA	NA	NA	InBtw	Cluster0216##enoyl-CoA hydratase-isomerase	NA	1.62706	2.09643
PITG_08917	hypothetical protein	NO	Yes	NA	NA	NA	GDR	NA	NA	1.62299	1.1268
PITG_13918	conserved hypothetical protein	NO	Yes	NA	NA	NA	GDR	Cluster0169	NA	1.62009	1.83861
PITG_04248	NPP1-like protein	YES	No	NLP	NA	NA	InBtw	Cluster0052#NPP1-like	EFFECTOR	1.62007	1.87442
PITG_07311	DEAD/DEAH box RNA helicase, putative	NO	Yes	NA	NA	NA	GDR	Cluster0084#GO0004386#DEAD-DEAH box RNA helicase	NA	1.61795	0.701506
PITG_16598	Crinkler (CRN) family protein	NO	No	CRINKLER	NA	NA	InBtw	Cluster0006##Crinkler Effector	EFFECTOR	1.61738	1.14719
PITG_01214	hypothetical protein	NO	Yes	NA	NA	NA	InBtw	NA	NA	1.61738	-0.174741
PITG_11036	conserved hypothetical protein	NO	Yes	NA	NA	NA	GDR	NA	NA	1.6165	1.84984
PITG_07993	hypothetical protein (PITT_07993)	NO	Yes	NA	NA	NA	GDR	NA	NA	1.6158	1.26945
PITG_00500	conserved hypothetical protein	NO	No	NA	NA	NA	GDR	NA	NA	1.61573	0.882503
PITG_06768	predicted protein	NO	No	NA	NA	NA	GDR	NA	NA	1.6132	-2.34884
PITG_22996	secreted peptide candidate, ORF supported by proteomics	YES	No	NA	NA	NA	InBtw	NA	NA	1.6129	-4.2496
PITG_18353	predicted protein	NO	Yes	NA	NA	NA	GDR	Cluster0267	NA	1.61256	-3.55807
PITG_20116	50S ribosomal protein L15	NO	No	NA	NA	NA	GDR	NA	NA	1.61187	1.13108
PITG_20990	hypothetical protein	NO	No	NA	NA	NA	InBtw	Cluster0070#GO0005488#Fibronectin type III	NA	1.61042	1.97031
PITG_10120	hypothetical protein	NO	Yes	NA	NA	NA	GDR	Cluster0825	NA	1.60899	1.06665
PITG_04608	hypothetical protein similar to MSTP012	NO	Yes	NA	NA	NA	GDR	NA	NA	1.60886	1.44185
PITG_11088	conserved hypothetical protein	NO	Yes	NA	NA	NA	GDR	NA	NA	1.60696	0.667285
PITG_03178	60S ribosomal protein L9	NO	Yes	NA	NA	NA	GDR	NA	NA	1.60659	1.07147
PITG_03783	Mitochondrial Protein Translocase (MPT) Family	NO	No	NA	NA	NA	GDR	NA	NA	1.60512	2.69876
PITG_01251	hypothetical protein	NO	Yes	NA	NA	NA	InBtw	NA	NA	1.60252	2.06194
PITG_09142	predicted protein	NO	No	NA	NA	NA	GDR	NA	NA	1.60178	-0.131444
PITG_09942	DEAD/DEAH box RNA helicase, putative	NO	Yes	NA	NA	NA	GDR	Cluster0084#GO0004386#DEAD-DEAH box RNA helicase	NA	1.59762	0.451706
PITG_05374	argininosuccinate synthase	NO	Yes	NA	NA	NA	GDR	NA	NA	1.59687	2.69314
PITG_09552	conserved hypothetical protein	NO	No	NA	NA	NA	InBtw	Cluster0387#GO0003735#Structural constituent of ribosome	NA	1.59553	1.17767
PITG_10198	adenosylhomocysteinase	NO	Yes	NA	NA	NA	GDR	NA	NA	1.5953	1.04432
PITG_03308	conserved hypothetical protein	NO	Yes	NA	NA	NA	GDR	NA	NA	1.59503	0.724799
PITG_16723	hypothetical protein	NO	No	NA	NA	NA	InBtw	NA	NA	1.59474	0.0343583
PITG_09289	conserved hypothetical protein	NO	No	NA	NA	NA	GDR	NA	NA	1.59439	1.10238
PITG_06560	pectinesterase, putative	YES	Yes	PECTINESTERASE	NA	NA	GSR	Cluster0165#GO0004650#Pectinesterase	EFFECTOR	1.59404	1.74835
PITG_21638	hypothetical protein	NO	Yes	NA	NA	NA	Not	Cluster0041#M96 mating-specific	NA	1.59319	-0.239573
PITG_12437	predicted protein	NO	No	NA	NA	NA	GSR	Cluster0595	NA	1.5925	2.67485
PITG_19157	hypothetical protein	NO	Yes	NA	NA	NA	GDR	NA	NA	1.59061	1.04447
PITG_07894	hypothetical protein	NO	No	NA	NA	NA	InBtw	NA	NA	1.58992	-0.110134
PITG_06478	PexRD18, secreted RxLR effector peptide, putative	YES	No	RXLR	RxLRfam16	4	GSR	Cluster0352##RxLR effector	EFFECTOR	1.58989	2.75317
PITG_09556	hypothetical protein similar to guanine nucleotide-binding protein	NO	Yes	NA	NA	NA	InBtw	Cluster0003	NA	1.58921	1.25266
PITG_04845	conserved hypothetical protein	NO	Yes	NA	NA	NA	GDR	NA	NA	1.58857	0.867843
PITG_16966	hypothetical protein similar to oxidoreductase	NO	Yes	NA	NA	NA	GDR	NA	NA	1.58798	1.74784
PITG_10093	predicted protein	NO	No	NA	NA	NA	InBtw	Cluster0508#GO0045449#Regulation of transcription	NA	1.58635	-0.468802
PITG_14832	predicted protein	NO	No	NA	NA	NA	GDR	NA	NA	1.58635	-0.731837
PITG_14616	hypothetical protein	NO	Yes	NA	NA	NA	InBtw	NA	NA	1.58386	2.22615
PITG_22758	arabinofuranosidase	YES	Yes	NA	NA	NA	GSR	NA	NA	1.58343	2.51534
PITG_15553	conserved hypothetical protein	NO	Yes	NA	NA	NA	InBtw	NA	NA	1.5819	2.04535
PITG_05630	U3 small nucleolar ribonucleoprotein protein IMP4	NO	No	NA	NA	NA	GDR	NA	NA	1.58094	0.504417
PITG_08622	conserved hypothetical protein	NO	No	NA	NA	NA	InBtw	Cluster0489#GO0030170#Pyridoxal phosphate binding	NA	1.58022	-2.79686
PITG_17708	conserved hypothetical protein	NO	Yes	NA	NA	NA	InBtw	NA	NA	1.57971	1.64371
PITG_16915	elongation factor Tu	NO	Yes	NA	NA	NA	InBtw	Cluster0350#GO0003746#translation elongation factor	NA	1.5791	1.37317
PITG_21668	F-box protein, putative	NO	No	NA	NA	NA	Not	NA	NA	1.57906	0.260873
PITG_11462	conserved hypothetical protein	NO	No	NA	NA	NA	GDR	NA	NA	1.57869	-0.891493
PITG_00184	conserved hypothetical protein	NO	Yes	NA	NA	NA	GDR	Cluster0581	NA	1.57819	1.31658
PITG_12449	predicted protein	NO	No	NA	NA	NA	InBtw	Cluster0341	NA	1.57615	-0.478998
PITG_03336	hypothetical protein similar to GTP-binding protein TypA	NO	Yes	NA	NA	NA	GDR	Cluster0235#GO0005525#GTP binding	NA	1.57488	1.13934
PITG_13403	cleavage induced protein similar to infertile crescent	NO	Yes	NA	NA	NA	GSR	NA	NA	1.57345	1.84242
PITG_19095	hypothetical protein	NO	Yes	NA	NA	NA	GDR	Cluster0321#GO0008270#Zinc binding	NA	1.57325	-0.734664
PITG_07069	serine protease family S33, putative	NO	No	ENZYME HYDROLASE	NA	NA	GDR	Cluster0228#GO0016787#Hydrolase	EFFECTOR	1.57188	-0.207635
PITG_16757	40S ribosomal protein S15a	NO	Yes	NA	NA	NA	Not	NA	NA	1.57044	1.27167
PITG_16666	conserved hypothetical protein	NO	Yes	NA	NA	NA	GDR	NA	NA	1.57014	0.819
PITG_19163	DEAD/DEAH box RNA helicase, putative	NO	Yes	NA	NA	NA	InBtw	NA	NA	1.57004	0.976118
PITG_16676	predicted protein	NO	No	NA	NA	NA	GDR	Cluster0175	NA	1.5691	1.44982
PITG_09967	hypothetical protein	NO	Yes	NA	NA	NA	InBtw	NA	NA	1.56869	-0.734392
PITG_19147	conserved hypothetical protein	NO	No	NA	NA	NA	InBtw	NA	NA	1.56855	0.811083
PITG_11923	hypothetical protein similar to structural constituent of ribosome	NO	No	NA	NA	NA	InBtw	NA	NA	1.56717	0.591589
PITG_09041	conserved hypothetical protein	NO	No	NA	NA	NA	InBtw	NA	NA	1.56603	1.8917
PITG_03477	60S ribosomal protein L7a-2	NO	Yes	NA	NA	NA	GDR	NA	NA	1.56571	1.23839
PITG_11198	nucleolar GTP-binding protein 1	NO	Yes	NA	NA	NA	GDR	NA	NA	1.56455	1.09437
PITG_04821	predicted protein	NO	No	NA	NA	NA	GDR	NA	NA	1.56401	-0.590674
PITG_06868	conserved hypothetical protein	NO	Yes	NA	NA	NA	GDR	NA	NA	1.56401	0.544485
PITG_13614	malate dehydrogenase, mitochondrial precursor	NO	Yes	NA	NA	NA	GDR	NA	NA	1.56355	1.68527
PITG_08089	hypothetical protein	NO	Yes	NA	NA	NA	GDR	NA	NA	1.56306	-1.12012
PITG_20750	predicted protein	NO	Yes	NA	NA	NA	Not	NA	NA	1.5618	-1.7471
PITG_00997	hypothetical protein	NO	No	NA	NA	NA	InBtw	NA	NA	1.56055	1.6044
PITG_06853	hypothetical protein	NO	Yes	NA	NA	NA	GDR	Cluster0141#GO0008168#Methyltransferase	NA	1.56008	0.703708
PITG_09939	hypothetical protein	NO	Yes	NA	NA	NA	GDR	NA	NA	1.55826	1.21317
PITG_11214	conserved hypothetical protein	NO	No	NA	NA	NA	InBtw	NA	NA	1.55805	0.644917
PITG_04670	hypothetical protein	NO	Yes	NA	NA	NA	GDR	NA	NA	1.55787	1.59352
PITG_04333	hypothetical protein similar to 3-oxo-5-alpha-steroid 4-dehydrogenase	NO	No	NA	NA	NA	InBtw	NA	NA	1.55752	0.971851
PITG_02392	conserved hypothetical protein	NO	No	NA	NA	NA	InBtw	Cluster0091#GO0016757#Glycosyl transferase	NA	1.55597	-0.914214
PITG_11770	hypothetical protein	NO	No	NA	NA	NA	GSR	NA	NA	1.55597	1.08579
PITG_13831	tryptophanyl-tRNA synthetase	NO	No	NA	NA	NA	GDR	NA	NA	1.55597	1.83234
PITG_18752	conserved hypothetical protein	NO	No	NA	NA	NA	GDR	NA	NA	1.55597	1.86479
PITG_02283	hypothetical protein	NO	Yes	NA	NA	NA	InBtw	NA	NA	1.55417	0.788031
PITG_14851	predicted protein	NO	No	NA	NA	NA	GDR	NA	NA	1.55197	0.113493
PITG_13174	conserved hypothetical protein	NO	Yes	NA	NA	NA	GDR	NA	NA	1.55171	1.16177
PITG_04372	hypothetical protein	NO	Yes	NA	NA	NA	InBtw	NA	NA	1.55156	0.496411
PITG_15694	dihydroorotase	NO	Yes	NA	NA	NA	InBtw	NA	NA	1.55136	0.911245
PITG_00377	hypothetical protein	NO	No	NA	NA	NA	InBtw	Cluster0053	NA	1.54998	-1.50517
PITG_09539	hypothetical protein	NO	No	NA	NA	NA	GDR	NA	NA	1.54908	-1.62708
PITG_17785	hypothetical protein	NO	No	NA	NA	NA	GDR	NA	NA	1.54848	1.37597
PITG_21501	serine/threonine protein kinase	NO	No	NA	NA	NA	InBtw	NA	NA	1.54651	0.669701
PITG_15470	predicted protein	NO	Yes	NA	NA	NA	GDR	NA	NA	1.54614	0.0396091
PITG_11768	hypothetical protein	NO	Yes	NA	NA	NA	InBtw	NA	NA	1.54528	1.58967
PITG_07436	hypothetical protein	NO	No	NA	NA	NA	InBtw	NA	NA	1.544	-0.596038
PITG_08765	hypothetical protein similar to salt tolerance protein 4	NO	Yes	NA	NA	NA	GDR	Cluster0257#GO0003676#RNA-binding protein	NA	1.544	2.0099
PITG_06191	conserved hypothetical protein	NO	No	GLUCANASE INHIBITOR	NA	NA	GSR	Cluster0146#GO0008233#Glucanase inhibitor	EFFECTOR	1.54238	0.958532
PITG_13621	predicted protein	NO	Yes	NA	NA	NA	GDR	NA	NA	1.54217	-0.406067
PITG_20188	60S ribosomal protein L5	NO	Yes	NA	NA	NA	GDR	NA	NA	1.542	1.1052
PITG_23071	Crinkler (CRN) family protein, pseudogene	NO	No	CRINKLER	NA	NA	GSR	Cluster0613##Crinkler	EFFECTOR	1.54102	-0.777161
PITG_17403	hypothetical protein	NO	Yes	NA	NA	NA	GDR	NA	NA	1.54054	0.175054
PITG_12346	DNA replication licensing factor MCM3	NO	Yes	NA	NA	NA	GDR	Cluster0247#GO0006260#DNA replication	NA	1.54015	1.40876
PITG_16936	hypothetical protein	NO	No	NA	NA	NA	GSR	Cluster0710	NA	1.53921	-2.27733
PITG_18797	hypothetical protein	NO	No	NA	NA	NA	GSR	Cluster0357	NA	1.5389	-0.586639
PITG_07141	methionyl-tRNA synthetase, mitochondrial precursor	NO	Yes	NA	NA	NA	InBtw	NA	NA	1.53827	1.22808
PITG_13266	predicted protein	NO	No	NA	NA	NA	InBtw	NA	NA	1.53827	0.0857865
PITG_06994	Phospholipase?D,Pi-sPLD-like-7	YES	Yes	NA	NA	NA	InBtw	Cluster0167#GO0004630#Phospholipase D	NA	1.53805	0.576011
PITG_17117	hypothetical protein similar to mannitol 1-phosphate dehydrogenase	NO	Yes	NA	NA	NA	InBtw	NA	NA	1.53712	-0.181
PITG_14189	Cleavage induced hypothetical protein	NO	No	NA	NA	NA	GSR	NA	NA	1.5338	1.19324
PITG_00006	hypothetical protein	NO	No	NA	NA	NA	GSR	Cluster0145	NA	1.53361	-3.52154
PITG_12167	Mitochondrial Carrier (MC) Family	NO	Yes	NA	NA	NA	InBtw	NA	NA	1.53304	1.50537
PITG_21028	glycoside hydrolase, putative	NO	No	NA	NA	NA	Not	NA	NA	1.53213	0.0619397
PITG_00597	conserved hypothetical protein	NO	No	NA	NA	NA	GDR	NA	NA	1.53179	0.922699
PITG_11588	hypothetical cleavage-induced protein	NO	Yes	NA	NA	NA	GDR	NA	NA	1.53095	1.61489
PITG_08342	conserved hypothetical protein	NO	No	NA	NA	NA	GSR	NA	NA	1.53044	0.0371678
PITG_07860	conserved hypothetical protein	NO	No	NA	NA	NA	InBtw	NA	NA	1.52751	1.44065
PITG_18100	hypothetical protein	NO	Yes	NA	NA	NA	InBtw	Cluster0631	NA	1.52647	1.54681
PITG_06772	ATP-binding cassette sub-family F member 1	NO	Yes	NA	NA	NA	GDR	Cluster0676#GO0017111#ABC Transporter	NA	1.52581	1.51111
PITG_19161	pyruvate dehydrogenase E1 component subunit beta	NO	Yes	NA	NA	NA	InBtw	NA	NA	1.5253	1.1446
PITG_00577	conserved hypothetical protein	NO	No	NA	NA	NA	GDR	NA	NA	1.52439	2.88498
PITG_05139	hypothetical protein	NO	No	NA	NA	NA	InBtw	NA	NA	1.5227	-0.176308
PITG_02041	predicted protein	NO	Yes	NA	NA	NA	GDR	NA	NA	1.52203	-0.340478
PITG_11842	Major Facilitator Superfamily (MFS)	NO	Yes	NA	NA	NA	GSR	NA	NA	1.52203	0.0518392
PITG_15052	hypothetical protein	NO	Yes	NA	NA	NA	InBtw	Cluster0008	NA	1.52203	-1.46601
PITG_15672	hypothetical protein	NO	Yes	NA	NA	NA	GDR	Cluster0297	NA	1.52104	0.587881
PITG_08252	hypothetical protein	NO	No	NA	NA	NA	GSR	NA	NA	1.52067	-2.0435
PITG_02592	predicted protein	NO	No	NA	NA	NA	GDR	NA	NA	1.52035	1.4652
PITG_20173	NADH ubiquinone oxidoreductase subunit, putative	NO	No	NA	NA	NA	InBtw	NA	NA	1.51935	1.47947
PITG_10064	hypothetical protein	NO	Yes	NA	NA	NA	InBtw	NA	NA	1.51838	1.24999
PITG_11861	predicted protein	NO	No	NA	NA	NA	InBtw	NA	NA	1.51822	2.46307
PITG_07006	predicted protein	NO	Yes	NA	NA	NA	GDR	NA	NA	1.51729	0.719941
PITG_10007	conserved hypothetical protein	NO	Yes	NA	NA	NA	GDR	NA	NA	1.5167	0.809472
PITG_00488	hypothetical protein	NO	Yes	NA	NA	NA	InBtw	Cluster0216##enoyl-CoA hydratase-isomerase	NA	1.51583	2.44336
PITG_17394	developmentally-regulated GTP-binding protein 1	NO	No	NA	NA	NA	GDR	NA	NA	1.5151	1.66086
PITG_02545	pectinesterase, putative	YES	No	PECTINESTERASE	NA	NA	GSR	Cluster0165#GO0004650#Pectinesterase	EFFECTOR	1.51504	1.45989
PITG_02839	DEAD/DEAH box RNA helicase, putative	NO	Yes	NA	NA	NA	InBtw	Cluster0084#GO0004386#DEAD-DEAH box RNA helicase	NA	1.51428	0.227805
PITG_10822	Mitochondrial Protein Translocase (MPT) Family	NO	Yes	NA	NA	NA	GDR	NA	NA	1.51357	0.998987
PITG_12599	carbohydrate-binding protein, putative	NO	Yes	NA	NA	NA	GSR	Cluster0780##Elicitin	EFFECTOR	1.51036	1.10179
PITG_16208	hypothetical protein	NO	Yes	NA	NA	NA	GDR	NA	NA	1.50937	0.26781
PITG_18235	hypothetical protein	NO	No	NA	NA	NA	GDR	NA	NA	1.50835	1.65831
PITG_17240	conserved hypothetical protein	NO	Yes	NA	NA	NA	GDR	NA	NA	1.50829	1.69985
PITG_06237	60S ribosomal protein L8-1	NO	Yes	NA	NA	NA	GDR	NA	NA	1.50731	0.944094
PITG_21027	hypothetical protein	NO	No	NA	NA	NA	InBtw	NA	NA	1.50673	2.61257
PITG_11766	40S ribosomal protein S3a	NO	Yes	NA	NA	NA	InBtw	NA	NA	1.50671	1.35527
PITG_11604	hypothetical protein	NO	No	NA	NA	NA	GDR	NA	NA	1.50663	0.606455
PITG_07200	conserved hypothetical protein	NO	Yes	NA	NA	NA	GDR	NA	NA	1.50599	1.39425
PITG_12961	alanyl-tRNA synthetase, mitochondrial precursor	NO	Yes	NA	NA	NA	GDR	NA	NA	1.50279	1.32137
PITG_01876	ATP-binding Cassette (ABC) Superfamily	NO	No	NA	NA	NA	GDR	Cluster0002#ABC Transporter	NA	1.50234	-1.69032
PITG_20087	hypothetical protein	NO	No	NA	NA	NA	InBtw	NA	NA	1.50234	-1.20489
PITG_12678	conserved hypothetical protein	NO	No	NA	NA	NA	InBtw	NA	NA	1.50197	0.740012
PITG_13909	conserved hypothetical protein	NO	Yes	NA	NA	NA	GDR	Cluster0796#GO0008168#Methyltransferase	NA	1.5019	0.861785
PITG_15310	conserved hypothetical protein	NO	Yes	NA	NA	NA	InBtw	Cluster0180##Actin-like protein	NA	1.50114	0.841914
PITG_13265	adenosine kinase	NO	Yes	NA	NA	NA	GDR	NA	NA	1.50029	1.54512
PITG_04843	conserved hypothetical protein	NO	Yes	NA	NA	NA	GDR	NA	NA	1.50018	1.06475
PITG_03855	conserved hypothetical protein	NO	Yes	NA	NA	NA	GDR	NA	NA	1.49878	0.757027
PITG_04567	hypothetical protein	NO	Yes	NA	NA	NA	GDR	NA	NA	1.49871	0.1393
PITG_11966	chaperonin CPN60-1, mitochondrial precursor	NO	Yes	NA	NA	NA	InBtw	Cluster0304#GO0051082#T-complex protein 1 Chaperone	NA	1.49842	1.34433
PITG_07107	hypothetical protein	NO	No	NA	NA	NA	InBtw	NA	NA	1.49789	1.07077
PITG_10390	hypothetical protein	NO	No	NA	NA	NA	InBtw	Cluster0773	NA	1.49708	0.763858
PITG_15595	conserved hypothetical protein	NO	No	NA	NA	NA	GSR	NA	NA	1.49708	0.611855
PITG_18728	conserved hypothetical protein	NO	No	NA	NA	NA	InBtw	NA	NA	1.49708	0.748592
PITG_13014	metalloprotease family M24X, putative	NO	Yes	NA	NA	NA	InBtw	NA	NA	1.49618	1.34263
PITG_02420	hypothetical protein similar to POLR1B protein	NO	Yes	NA	NA	NA	GDR	NA	NA	1.49596	1.06282
PITG_09712	conserved hypothetical protein	NO	Yes	NA	NA	NA	InBtw	NA	NA	1.49531	1.29123
PITG_13171	conserved hypothetical protein	NO	Yes	NA	NA	NA	InBtw	Cluster0010	NA	1.49281	1.19057
PITG_08709	hypothetical protein	NO	No	NA	NA	NA	InBtw	NA	NA	1.49172	0.13959
PITG_13632	hypothetical protein	NO	Yes	NA	NA	NA	InBtw	Cluster0581	NA	1.49151	0.82201
PITG_02293	hypothetical protein	NO	Yes	NA	NA	NA	InBtw	NA	NA	1.49076	1.42679
PITG_03498	hypothetical protein similar to lipoate-protein ligase B	NO	Yes	NA	NA	NA	InBtw	NA	NA	1.48989	0.078591
PITG_09348	hypothetical protein similar to PKCq-interacting protein PICOT	NO	Yes	NA	NA	NA	InBtw	NA	NA	1.48989	1.17265
PITG_22225	predicted protein	NO	No	NA	NA	NA	Not	NA	NA	1.48886	-3.37365
PITG_09506	conserved hypothetical protein	NO	Yes	NA	NA	NA	GDR	NA	NA	1.48854	0.503094
PITG_08708	conserved hypothetical protein	NO	No	NA	NA	NA	GDR	Cluster0652#GO0003676#Nucleic acid binding	NA	1.4873	1.0725
PITG_10652	conserved hypothetical protein	NO	No	NA	NA	NA	InBtw	Cluster0044	NA	1.48708	-3.09163
PITG_16041	hypothetical protein	NO	Yes	NA	NA	NA	GDR	NA	NA	1.48593	1.48493
PITG_05300	conserved hypothetical protein	NO	Yes	NA	NA	NA	GDR	Cluster0796#GO0008168#Methyltransferase	NA	1.48559	0.286844
PITG_07749	predicted protein	NO	No	NA	NA	NA	InBtw	Cluster0164	NA	1.48559	-0.891493
PITG_00765	flagellar adenylate kinase	NO	Yes	NA	NA	NA	GDR	Cluster0342#GO0016772#Adenylate kinase	NA	1.48361	1.40149
PITG_13312	conserved hypothetical protein	NO	No	NA	NA	NA	GDR	NA	NA	1.48354	1.02259
PITG_09401	pre-mRNA-splicing factor ini1	NO	Yes	NA	NA	NA	InBtw	NA	NA	1.4833	1.7268
PITG_09753	conserved hypothetical protein	NO	Yes	NA	NA	NA	InBtw	NA	NA	1.48309	1.01906
PITG_09879	predicted protein	NO	No	NA	NA	NA	GDR	NA	NA	1.48273	1.81989
PITG_00203	metalloprotease family M16B, putative	NO	Yes	NA	NA	NA	GDR	NA	NA	1.48184	1.5777
PITG_09549	predicted protein	NO	No	NA	NA	NA	GDR	NA	NA	1.48035	0.0496871
PITG_17839	hypothetical protein	NO	No	NA	NA	NA	InBtw	Cluster0588#GO0004674#Protein serine-threonine kinase	NA	1.47916	-0.406067
PITG_03690	hypothetical protein	YES	No	NA	NA	NA	InBtw	NA	NA	1.47797	-3.7471
PITG_13893	hypothetical protein	NO	Yes	NA	NA	NA	GDR	NA	NA	1.47702	0.714654
PITG_22107	hypothetical protein	NO	No	NA	NA	NA	Not	NA	NA	1.47697	0.218289
PITG_10202	hypothetical protein	NO	No	NA	NA	NA	GDR	NA	NA	1.47585	1.28942
PITG_20755	hypothetical protein	NO	No	NA	NA	NA	InBtw	NA	NA	1.4756	1.12089
PITG_14558	hypothetical protein	NO	No	NA	NA	NA	InBtw	NA	NA	1.47498	1.05454
PITG_12149	hypothetical protein	NO	Yes	NA	NA	NA	GDR	NA	NA	1.47418	0.692953
PITG_06057	threonine aldolase	NO	No	NA	NA	NA	GSR	NA	NA	1.47191	0.296465
PITG_14625	conserved hypothetical protein	NO	Yes	NA	NA	NA	GDR	Cluster0069	NA	1.47166	1.4298
PITG_03632	H - or Na -translocating F-type, V-type and A-type ATPase (F-ATPase) Superfamily	NO	No	NA	NA	NA	GDR	NA	NA	1.47143	1.62917
PITG_15467	conserved hypothetical protein	NO	No	NA	NA	NA	InBtw	Cluster0573	NA	1.46978	0.879921
PITG_11024	predicted protein	NO	No	NA	NA	NA	InBtw	Cluster0413#GO0015171#Amino Acid-Polyamine-Organocation Transporter	NA	1.46851	-1.26471
PITG_15316	conserved hypothetical protein	NO	No	NA	NA	NA	InBtw	Cluster0204#GO0015238#Drug Transporter	NA	1.46851	1.41336
PITG_12791	secreted RxLR effector peptide, putative	YES	No	RXLR	RxLRfam1	4	InBtw	Cluster0154##RXLR effector	EFFECTOR	1.46851	-1.58664
PITG_20901	conserved hypothetical protein	NO	Yes	NA	NA	NA	Not	NA	NA	1.46801	1.50917
PITG_14575	hypothetical protein	NO	Yes	NA	NA	NA	GDR	NA	NA	1.46775	1.46993
PITG_00714	conserved hypothetical protein	NO	Yes	NA	NA	NA	GDR	Cluster0009	NA	1.46594	0.0806432
PITG_10878	hypothetical protein	NO	Yes	NA	NA	NA	InBtw	NA	NA	1.46466	1.17697
PITG_09726	phosphoribosylaminoimidazole carboxylase	NO	Yes	NA	NA	NA	InBtw	NA	NA	1.46346	0.76919
PITG_17750	conserved hypothetical protein	NO	Yes	NA	NA	NA	GSR	Cluster0168#GO0003676#Nucleic acid binding	NA	1.462	0.876333
PITG_10791	predicted protein	NO	No	NA	NA	NA	InBtw	NA	NA	1.46109	-1.52006
PITG_09553	hypothetical protein	NO	No	NA	NA	NA	InBtw	NA	NA	1.45917	1.12773
PITG_15677	conserved hypothetical protein	NO	Yes	NA	NA	NA	GSR	NA	NA	1.45911	0.0254508
PITG_01090	conserved hypothetical protein	NO	Yes	NA	NA	NA	InBtw	NA	NA	1.45782	0.632153
PITG_06764	hypothetical protein similar to phosphatidylinositol transporter	NO	Yes	NA	NA	NA	GDR	NA	NA	1.45767	0.509437
PITG_10637	conserved hypothetical protein	YES	No	ENZYME HYDROLASE	NA	NA	InBtw	Cluster0023#GO0016787#Hydrolase Putative	EFFECTOR	1.45767	1.87867
PITG_20370	Amino Acid/Auxin Permease (AAAP) Family	NO	Yes	NA	NA	NA	Not	Cluster0071#Amino Acid-Auxin Permease	NA	1.45623	-0.299357
PITG_01217	conserved hypothetical protein	NO	No	NA	NA	NA	GDR	NA	NA	1.45609	1.50203
PITG_10967	hypothetical protein	NO	Yes	NA	NA	NA	GDR	Cluster0086#Carbohydrate-binding protein putative	NA	1.45487	2.08027
PITG_09433	predicted protein	NO	Yes	NA	NA	NA	GDR	NA	NA	1.45288	-1.18723
PITG_06799	60S ribosomal protein L27a	NO	Yes	NA	NA	NA	GDR	NA	NA	1.45166	0.66805
PITG_08084	hypothetical protein	NO	No	NA	NA	NA	GDR	NA	NA	1.45018	0.505673
PITG_16741	isoleucyl-tRNA synthetase	NO	Yes	NA	NA	NA	GDR	Cluster0693#GO0004812#Aminoacyl-tRNA Ligase	NA	1.45018	1.36332
PITG_09042	DEAD/DEAH box RNA helicase, putative	NO	No	NA	NA	NA	GSR	NA	NA	1.44917	1.19332
PITG_09829	conserved hypothetical protein	NO	Yes	NA	NA	NA	InBtw	NA	NA	1.44877	1.41779
PITG_14884	secreted RxLR effector peptide, putative	NO	No	RXLR	RxLRfam1	5	GSR	Cluster0349##RxLR effector	EFFECTOR	1.44877	1.58504
PITG_03772	conserved hypothetical protein	NO	Yes	NA	NA	NA	GDR	Cluster0109#GO0005525#GTP binding	NA	1.44845	-2.41406
PITG_03420	50S ribosomal protein L13	NO	Yes	NA	NA	NA	InBtw	NA	NA	1.44768	1.03824
PITG_15568	hypothetical protein	NO	No	NA	NA	NA	GDR	NA	NA	1.44694	1.99686
PITG_17370	predicted protein	NO	Yes	NA	NA	NA	InBtw	Cluster0321#GO0008270#Zinc binding	NA	1.44668	-0.115435
PITG_08310	predicted protein	NO	No	NA	NA	NA	GSR	NA	NA	1.44494	-0.499176
PITG_13912	hypothetical protein	NO	No	NA	NA	NA	GDR	NA	NA	1.44397	0.710747
PITG_02010	hypothetical protein	NO	Yes	NA	NA	NA	InBtw	NA	NA	1.44196	0.598312
PITG_21946	predicted protein	NO	No	NA	NA	NA	Not	NA	NA	1.4405	1.50082
PITG_11476	conserved hypothetical protein	NO	Yes	NA	NA	NA	GDR	Cluster0003	NA	1.43779	0.779978
PITG_03633	hypothetical protein similar to Tyw1 protein	NO	Yes	NA	NA	NA	GDR	Cluster0654#GO0009055#Electron carrier	NA	1.4373	0.606522
PITG_08455	conserved hypothetical protein	NO	Yes	NA	NA	NA	GDR	Cluster0677#GO0017111#nucleoside-triphosphatase	NA	1.43699	2.01322
PITG_07962	conserved hypothetical protein	NO	Yes	NA	NA	NA	GDR	NA	NA	1.43624	-1.31935
PITG_10887	40S ribosomal protein S11	NO	No	NA	NA	NA	GDR	NA	NA	1.43455	0.85166
PITG_14988	conserved hypothetical protein	NO	No	NA	NA	NA	GDR	NA	NA	1.43328	1.18249
PITG_20056	predicted protein	NO	Yes	NA	NA	NA	Not	NA	NA	1.43259	0.570087
PITG_13624	predicted protein	NO	Yes	NA	NA	NA	GDR	NA	NA	1.43185	-0.00858748
PITG_03033	hypothetical protein	NO	No	NA	NA	NA	InBtw	NA	NA	1.43184	1.09344
PITG_18509	conserved hypothetical protein	NO	Yes	NA	NA	NA	GDR	NA	NA	1.43143	0.634211
PITG_02450	ribosomal RNA assembly protein mis3	NO	Yes	NA	NA	NA	GDR	NA	NA	1.43139	1.34622
PITG_04868	Mitochondrial Carrier (MC) Family	NO	Yes	NA	NA	NA	GDR	Cluster0316#GO0006810#Mitochondrial Carrier Transporter	NA	1.42693	1.30577
PITG_20274	hypothetical protein	NO	No	NA	NA	NA	InBtw	NA	NA	1.4256	0.750723
PITG_19814	hypothetical protein	NO	Yes	NA	NA	NA	GDR	NA	NA	1.42376	1.5852
PITG_11099	60S ribosomal protein L18-2	NO	Yes	NA	NA	NA	GDR	NA	NA	1.41879	0.9214
PITG_17135	hypothetical protein similar to protein arginine n-methyltransferase	NO	Yes	NA	NA	NA	InBtw	Cluster0478#GO0008168#Methyltransferase	NA	1.4186	0.7632
PITG_02995	predicted protein	NO	Yes	NA	NA	NA	GSR	NA	NA	1.41604	-1.4871
PITG_00037	conserved hypothetical protein (PITT_00037)	NO	Yes	NA	NA	NA	GDR	NA	NA	1.41476	0.505455
PITG_07727	conserved hypothetical protein	NO	Yes	NA	NA	NA	InBtw	NA	NA	1.41411	1.19083
PITG_11062	ATP-binding Cassette (ABC) Superfamily	NO	No	NA	NA	NA	GDR	Cluster0002#ABC Transporter	NA	1.41302	4.94283
PITG_21048	hypothetical protein	NO	Yes	NA	NA	NA	GDR	NA	NA	1.41159	0.23779
PITG_11365	conserved hypothetical protein	NO	Yes	NA	NA	NA	GDR	NA	NA	1.41112	1.27843
PITG_17471	hypothetical protein similar to fumarylacetoacetate hydrolase domain containing 1	NO	Yes	NA	NA	NA	InBtw	NA	NA	1.41084	0.235396
PITG_12937	predicted protein	NO	No	NA	NA	NA	GSR	Cluster0137	NA	1.41054	-2.10404
PITG_19880	hypothetical protein	NO	No	NA	NA	NA	InBtw	NA	NA	1.40758	1.8472
PITG_18054	conserved hypothetical protein	NO	No	NA	NA	NA	GDR	NA	NA	1.40691	0.882767
PITG_12049	hypothetical protein	NO	No	NA	NA	NA	GDR	NA	NA	1.40653	2.21493
PITG_10263	conserved hypothetical protein	NO	Yes	NA	NA	NA	GDR	NA	NA	1.40648	0.672561
PITG_10570	hypothetical protein	NO	No	NA	NA	NA	GSR	NA	NA	1.40526	-1.13532
PITG_13728	conserved hypothetical protein	NO	No	NA	NA	NA	GDR	NA	NA	1.40309	1.53471
PITG_16899	hypothetical protein	NO	No	NA	NA	NA	GDR	NA	NA	1.40163	1.16205
PITG_15492	peroxiredoxin-2	NO	No	NA	NA	NA	InBtw	NA	NA	1.40144	1.1656
PITG_15777	protein kinase	NO	No	NA	NA	NA	InBtw	Cluster0185#GO0004672#Protein Kinase	NA	1.4007	-1.30653
PITG_03992	ribulose-phosphate 3-epimerase	NO	No	NA	NA	NA	InBtw	NA	NA	1.40051	1.76386
PITG_23013	secreted peptide candidate, ORF supported by proteomics	NO	No	NA	NA	NA	GSR	Cluster0151	NA	1.39947	-2.65568
PITG_09681	hypothetical protein	NO	Yes	NA	NA	NA	InBtw	Cluster0227#GO0016779#Nucleotidyltransferase	NA	1.39893	0.372349
PITG_00850	hypothetical protein similar to thioredoxin peroxidase	NO	Yes	NA	NA	NA	GDR	NA	NA	1.3986	1.42095
PITG_00442	conserved hypothetical protein	NO	Yes	NA	NA	NA	GDR	NA	NA	1.39771	1.27843
PITG_13371	conserved hypothetical protein	NO	Yes	NA	NA	NA	GDR	NA	NA	1.39717	0.71125
PITG_11734	50S ribosomal protein L3-2	NO	Yes	NA	NA	NA	InBtw	NA	NA	1.39663	0.451108
PITG_18297	ATP-binding Cassette (ABC) Superfamily	NO	Yes	NA	NA	NA	GDR	Cluster0676#GO0017111#ABC Transporter	NA	1.39617	1.03936
PITG_03916	conserved hypothetical protein	NO	Yes	NA	NA	NA	GDR	NA	NA	1.3955	0.654814
PITG_13116	triosephosphate isomerase	NO	No	NA	NA	NA	InBtw	NA	NA	1.39498	1.59705
PITG_03555	conserved hypothetical protein	NO	Yes	NA	NA	NA	InBtw	Cluster0636#GO0008565#Importin	NA	1.393	0.460332
PITG_18725	conserved hypothetical protein	NO	No	NA	NA	NA	InBtw	NA	NA	1.39223	1.74516
PITG_07173	40S ribosomal protein S15	NO	Yes	NA	NA	NA	GDR	NA	NA	1.39189	0.964114
PITG_19119	hypothetical protein	NO	No	NA	NA	NA	InBtw	NA	NA	1.39182	1.1022
PITG_01682	hypothetical protein	NO	Yes	NA	NA	NA	GDR	NA	NA	1.39169	1.04612
PITG_18052	60S ribosomal protein L3	NO	Yes	NA	NA	NA	InBtw	NA	NA	1.39155	0.799803
PITG_00282	predicted protein	NO	Yes	NA	NA	NA	GDR	NA	NA	1.39115	-0.248966
PITG_00643	conserved hypothetical protein	NO	Yes	NA	NA	NA	InBtw	Cluster0588#GO0004674#Protein serine-threonine kinase	NA	1.38939	-2.66576
PITG_09862	conserved hypothetical protein	NO	Yes	NA	NA	NA	InBtw	Cluster0083	NA	1.38939	0.963599
PITG_00505	ubiquitin-conjugating enzyme E2, putative	NO	No	NA	NA	NA	GDR	Cluster0155#GO0019787#Ubiquitin-conjugating enzyme	NA	1.38783	2.22316
PITG_04838	metalloprotease family M17, putative	NO	Yes	NA	NA	NA	GDR	NA	NA	1.38729	0.751367
PITG_18048	aconitate hydratase, mitochondrial precursor	NO	Yes	NA	NA	NA	InBtw	NA	NA	1.38642	1.54997
PITG_17842	carbonic anhydrase, putative	YES	No	NA	NA	NA	InBtw	Cluster0276#GO0004089#Carbonic Anhydrase	NA	1.38605	1.3309
PITG_14282	hypothetical protein	NO	No	NA	NA	NA	GDR	NA	NA	1.38488	1.70763
PITG_06351	U2 snRNP component IST3	NO	Yes	NA	NA	NA	GDR	Cluster0257#GO0003676#RNA-binding protein	NA	1.38362	0.891408
PITG_14585	hypothetical protein	NO	Yes	NA	NA	NA	GDR	NA	NA	1.38355	-0.0277473
PITG_14603	carbohydrate-binding protein, putative	NO	Yes	NA	NA	NA	GDR	NA	NA	1.38341	0.773333
PITG_02932	predicted protein	NO	No	NA	NA	NA	GDR	Cluster0032#GO0018024#Histone-Lysine N-methyltransferase	NA	1.38249	-0.672659
PITG_18687	serine/threonine protein kinase	NO	No	NA	NA	NA	GSR	Cluster0018#GO0004672#Protein Kinase	NA	1.38224	0.945997
PITG_09525	hypothetical protein	NO	No	NA	NA	NA	GDR	NA	NA	1.38154	1.8205
PITG_13620	hypothetical protein	NO	Yes	NA	NA	NA	InBtw	Cluster0496	NA	1.37939	0.436445
PITG_18375	UDP-glucose 6-dehydrogenase	NO	Yes	NA	NA	NA	GDR	NA	NA	1.37919	1.68591
PITG_18578	conserved hypothetical protein	NO	Yes	NA	NA	NA	Not	NA	NA	1.37911	-4.93977
PITG_02667	predicted protein	NO	Yes	NA	NA	NA	InBtw	NA	NA	1.37867	0.577276
PITG_07017	conserved hypothetical protein	NO	Yes	NA	NA	NA	InBtw	Cluster0318#GO0032312#GTPase	NA	1.37861	0.516806
PITG_01769	chorismate synthase	NO	Yes	NA	NA	NA	InBtw	NA	NA	1.37794	1.36147
PITG_21401	RNA methyltransferase	NO	Yes	NA	NA	NA	Not	NA	NA	1.37757	0.18492
PITG_15686	hypothetical protein	NO	Yes	NA	NA	NA	InBtw	NA	NA	1.37679	0.630964
PITG_03024	hypothetical protein	NO	No	NA	NA	NA	InBtw	NA	NA	1.3754	-0.00167635
PITG_03955	conserved hypothetical protein	NO	Yes	NA	NA	NA	GDR	Cluster0003	NA	1.37504	1.35672
PITG_07797	hypothetical protein similar to methionyl-tRNA synthetase	NO	Yes	NA	NA	NA	InBtw	NA	NA	1.37493	1.34018
PITG_15999	hypothetical protein	NO	Yes	NA	NA	NA	GDR	NA	NA	1.37328	-0.238262
PITG_14941	conserved hypothetical protein	NO	Yes	NA	NA	NA	InBtw	Cluster0482	NA	1.37187	1.17681
PITG_16586	hypothetical protein	NO	No	NA	NA	NA	GSR	Cluster0365	NA	1.37086	1.36634
PITG_14491	predicted protein	NO	No	NA	NA	NA	InBtw	NA	NA	1.36835	1.18767
PITG_08426	glycoprotein-N-acetylgalactosamine 3-beta-galactosyltransferase, putative	YES	Yes	NA	NA	NA	GDR	NA	NA	1.36785	0.0660544
PITG_09874	hypothetical protein	NO	Yes	NA	NA	NA	GDR	NA	NA	1.36747	1.08209
PITG_10516	tryptophanyl-tRNA synthetase	NO	Yes	NA	NA	NA	InBtw	NA	NA	1.3665	0.385347
PITG_04956	hypothetical protein	NO	No	NA	NA	NA	InBtw	NA	NA	1.36551	1.16674
PITG_00827	prohibitin	NO	Yes	NA	NA	NA	InBtw	NA	NA	1.36477	1.44751
PITG_17590	hypothetical protein	NO	Yes	NA	NA	NA	GDR	NA	NA	1.36435	-0.342873
PITG_10487	conserved hypothetical protein	NO	Yes	NA	NA	NA	GDR	Cluster0059#GO0003676#Nucleic acid Binding	NA	1.36421	1.83139
PITG_03897	hypothetical protein	NO	Yes	NA	NA	NA	InBtw	NA	NA	1.36346	1.59324
PITG_07974	conserved hypothetical protein	NO	Yes	NA	NA	NA	GDR	NA	NA	1.36293	0.781096
PITG_09051	Crinkler (CRN) family protein	NO	No	CRINKLER	NA	NA	GSR	Cluster0050##Crinkler Effector	EFFECTOR	1.35958	-1.69557
PITG_23114	protein kinase	NO	Yes	NA	NA	NA	GDR	Cluster0030#GO0004672#Protein Kinase	NA	1.35958	0.982499
PITG_14578	conserved hypothetical protein	NO	Yes	NA	NA	NA	GDR	NA	NA	1.35899	1.31979
PITG_20354	hypothetical protein	NO	No	NA	NA	NA	Not	NA	NA	1.35833	0.434423
PITG_17411	hypothetical protein	NO	Yes	NA	NA	NA	InBtw	NA	NA	1.35756	0.459952
PITG_16226	hypothetical protein	NO	Yes	NA	NA	NA	GDR	NA	NA	1.3572	-1.35003
PITG_04702	predicted protein	NO	No	NA	NA	NA	GDR	NA	NA	1.35657	-0.985461
PITG_11822	predicted protein	NO	Yes	NA	NA	NA	InBtw	NA	NA	1.35612	0.431027
PITG_06430	conserved hypothetical protein	NO	Yes	NA	NA	NA	InBtw	NA	NA	1.35555	0.801031
PITG_18186	conserved hypothetical protein	NO	Yes	NA	NA	NA	GDR	NA	NA	1.35397	-0.150986
PITG_20156	serine/threonine protein kinase	NO	No	NA	NA	NA	InBtw	NA	NA	1.3533	1.09723
PITG_11037	hypothetical protein	NO	Yes	NA	NA	NA	GDR	NA	NA	1.35244	0.807485
PITG_06596	hypothetical protein	NO	Yes	NA	NA	NA	GDR	NA	NA	1.3502	1.32202
PITG_07126	predicted protein	NO	Yes	NA	NA	NA	InBtw	Cluster0428#GO0009190#Nucleotide biosynthesis	NA	1.34977	-0.313059
PITG_20465	conserved hypothetical protein	NO	Yes	NA	NA	NA	InBtw	NA	NA	1.34973	1.35347
PITG_00467	hypothetical protein	NO	Yes	NA	NA	NA	InBtw	NA	NA	1.34952	-0.499176
PITG_01287	hypothetical protein	NO	Yes	NA	NA	NA	GDR	NA	NA	1.34901	1.14015
PITG_03061	hypothetical protein	NO	Yes	NA	NA	NA	InBtw	NA	NA	1.34676	0.54367
PITG_11007	hypothetical protein	NO	No	NA	NA	NA	GDR	NA	NA	1.34652	1.29137
PITG_03628	predicted protein	NO	No	NA	NA	NA	GDR	NA	NA	1.34508	-0.63207
PITG_03882	histone H2A type 1	NO	Yes	NA	NA	NA	GDR	NA	NA	1.34436	0.537134
PITG_15045	conserved hypothetical protein	NO	Yes	NA	NA	NA	GDR	Cluster0307#GO0055114#Dehydrogenase	NA	1.34324	1.57958
PITG_16103	Major Facilitator Superfamily (MFS)	NO	Yes	NA	NA	NA	GDR	Cluster0820##Major Facilitator Superfamily	NA	1.34096	-1.31991
PITG_08346	carbohydrate-binding protein, putative	NO	Yes	NA	NA	NA	InBtw	NA	NA	1.34071	1.09206
PITG_01925	conserved hypothetical protein	NO	No	NA	NA	NA	GDR	NA	NA	1.34038	1.08715
PITG_01705	hypothetical protein	NO	No	NA	NA	NA	GDR	NA	NA	1.33771	2.42006
PITG_22939	Crinkler (CRN) family protein, pseudogene	NO	No	CRINKLER	NA	NA	GSR	Cluster0266##Crinkler	EFFECTOR	1.33662	0.852214
PITG_07072	conserved hypothetical protein	NO	Yes	NA	NA	NA	GDR	Cluster0421#GO055114#oxidation reduction	NA	1.33517	1.1094
PITG_01751	conserved hypothetical protein	NO	No	NA	NA	NA	GDR	NA	NA	1.33358	0.711391
PITG_06216	conserved hypothetical protein	NO	Yes	NA	NA	NA	GDR	NA	NA	1.33358	-0.200736
PITG_12532	predicted protein	NO	No	NA	NA	NA	GDR	NA	NA	1.33358	0.278432
PITG_13378	predicted protein	NO	Yes	NA	NA	NA	GSR	NA	NA	1.33358	0.415935
PITG_11449	conserved hypothetical protein	NO	No	NA	NA	NA	InBtw	NA	NA	1.33358	-1.0435
PITG_03782	hypothetical protein	NO	Yes	NA	NA	NA	GDR	NA	NA	1.33187	0.691753
PITG_11022	hypothetical protein	NO	No	NA	NA	NA	GDR	NA	NA	1.33187	-0.822821
PITG_05171	60S ribosomal protein L44	NO	Yes	NA	NA	NA	InBtw	NA	NA	1.33116	1.10273
PITG_02256	aspartate aminotransferase, mitochondrial precursor	NO	Yes	NA	NA	NA	GSR	NA	NA	1.33023	1.82111
PITG_18975	predicted protein	NO	Yes	NA	NA	NA	InBtw	NA	NA	1.32787	1.40047
PITG_20379	predicted protein	NO	Yes	NA	NA	NA	GDR	Cluster0012	NA	1.32644	-0.406779
PITG_12871	hypothetical protein	NO	Yes	NA	NA	NA	GDR	Cluster0003	NA	1.32615	0.838476
PITG_18354	succinate dehydrogenase flavoprotein subunit, mitochondrial precursor	NO	Yes	NA	NA	NA	GDR	NA	NA	1.3253	1.28173
PITG_05534	nucleolar protein Nop56	NO	No	NA	NA	NA	GDR	NA	NA	1.32443	1.13068
PITG_14208	hypothetical protein	NO	No	NA	NA	NA	InBtw	NA	NA	1.32331	3.04427
PITG_07841	glycyl-tRNA synthetase	NO	Yes	NA	NA	NA	InBtw	NA	NA	1.32238	1.26723
PITG_00271	hypothetical protein	NO	Yes	NA	NA	NA	InBtw	Cluster0136#GO0004672#Protein Kinase	NA	1.32076	-0.115483
PITG_20104	predicted protein	NO	No	NA	NA	NA	InBtw	NA	NA	1.32076	-0.605109
PITG_02536	cleavage induced conserved hypothetical protein (PITT_02536)	NO	Yes	NA	NA	NA	GDR	NA	NA	1.32037	0.175023
PITG_01184	conserved hypothetical protein	NO	Yes	NA	NA	NA	GDR	Cluster0059#GO0003676#Nucleic acid Binding	NA	1.31888	0.712143
PITG_12524	cleavage induced conserved hypothetical protein (PITT_12524)	NO	Yes	NA	NA	NA	InBtw	NA	NA	1.3169	1.49356
PITG_02974	predicted protein	NO	No	NA	NA	NA	GDR	NA	NA	1.31628	0.452555
PITG_03294	conserved hypothetical protein	NO	Yes	NA	NA	NA	GDR	NA	NA	1.31555	1.09403
PITG_23091	secreted peptide candidate, ORF supported by proteomics	YES	No	NA	NA	NA	InBtw	Cluster0175	NA	1.3153	0.622716
PITG_04566	hypothetical protein	NO	No	NA	NA	NA	InBtw	NA	NA	1.3152	1.68201
PITG_14359	hypothetical protein	NO	No	NA	NA	NA	InBtw	NA	NA	1.31472	0.0560391
PITG_07960	tubulin alpha chain	NO	No	NA	NA	NA	InBtw	Cluster0214#GO0007018#Tubulin	NA	1.31466	1.79982
PITG_07249	conserved hypothetical protein	YES	Yes	NA	NA	NA	GDR	NA	NA	1.3139	0.950627
PITG_00062	Mitochondrial Protein Translocase (MPT) Family	NO	No	NA	NA	NA	GDR	NA	NA	1.31343	1.56261
PITG_02593	conserved hypothetical protein	NO	Yes	NA	NA	NA	GDR	Cluster0021#GO0003779#Myosin-like	NA	1.31343	1.66096
PITG_13370	hypothetical protein similar to J2P	NO	Yes	NA	NA	NA	InBtw	Cluster0043#GO0006457#Protein Folding	NA	1.3134	0.87808
PITG_06240	hypothetical protein	NO	Yes	NA	NA	NA	GDR	NA	NA	1.31286	-0.653753
PITG_09635	orotate phosphoribosyltransferase	NO	No	NA	NA	NA	InBtw	NA	NA	1.31167	1.41879
PITG_03345	predicted protein	NO	No	NA	NA	NA	GDR	Cluster0257#GO0003676#RNA-binding protein	NA	1.31069	1.016
PITG_12867	conserved hypothetical protein	NO	Yes	NA	NA	NA	InBtw	NA	NA	1.31046	0.0528161
PITG_03544	hypothetical protein	NO	Yes	NA	NA	NA	GDR	NA	NA	1.31035	-0.0229026
PITG_11188	predicted protein	NO	Yes	NA	NA	NA	GDR	NA	NA	1.30805	-0.00294243
PITG_18682	predicted protein	NO	No	NA	NA	NA	InBtw	NA	NA	1.30805	-1.7471
PITG_10300	electron transfer flavoprotein subunit beta	NO	Yes	NA	NA	NA	InBtw	NA	NA	1.30759	2.65719
PITG_07048	superoxide dismutase, mitochondrial precursor	NO	Yes	NA	NA	NA	InBtw	NA	NA	1.30561	2.18347
PITG_09405	conserved hypothetical protein	NO	Yes	NA	NA	NA	InBtw	NA	NA	1.30552	-0.427704
PITG_01099	elongator complex protein 3	NO	Yes	NA	NA	NA	GDR	NA	NA	1.30524	0.139056
PITG_07716	ATP-binding Cassette (ABC) Superfamily	NO	No	NA	NA	NA	InBtw	Cluster0002#ABC Transporter	NA	1.30299	0.15687
PITG_19797	predicted protein	NO	No	NA	NA	NA	Not	Cluster0071#Amino Acid-Auxin Permease	NA	1.30299	-2.07408
PITG_09910	arabinogalactan endo-1,4-beta-galactosidase	YES	Yes	NA	NA	NA	InBtw	NA	NA	1.29964	0.566412
PITG_05100	predicted protein	NO	No	NA	NA	NA	InBtw	Cluster0215	NA	1.29796	-0.271766
PITG_13286	hypothetical protein	NO	No	NA	NA	NA	GSR	NA	NA	1.29796	1.63513
PITG_15956	serine protease family S33, putative - epx1 epoxide hydrolase?	NO	Yes	SERINE PROTEASE	NA	NA	InBtw	NA	EFFECTOR	1.29777	3.37038
PITG_06697	ATP-binding Cassette (ABC) Superfamily	NO	No	NA	NA	NA	InBtw	Cluster0055#GO0042626#ABC Transporter	NA	1.29628	-0.343829
PITG_02700	serine protease family S01A, putative	YES	No	SERINE PROTEASE	NA	NA	GSR	Cluster0182#GO0004252#Serine protease S01A	EFFECTOR	1.29294	2.88165
PITG_06320	T-complex protein 1 subunit epsilon	NO	Yes	NA	NA	NA	GDR	Cluster0304#GO0051082#T-complex protein 1 Chaperone	NA	1.2922	1.53691
PITG_08184	conserved hypothetical protein	NO	Yes	NA	NA	NA	InBtw	NA	NA	1.29185	0.436468
PITG_09621	protein kinase-like	YES	No	NA	NA	NA	GDR	Cluster0045#GO0004672#Protein Kinase	NA	1.29127	-2.34884
PITG_14577	predicted protein	NO	No	NA	NA	NA	GDR	NA	NA	1.29094	-2.23814
PITG_20486	predicted protein	NO	No	NA	NA	NA	GSR	NA	NA	1.29008	1.23493
PITG_20895	conserved hypothetical protein	NO	No	NA	NA	NA	GDR	Cluster0017#GO0006078#Beta-glucan synthesis protein	NA	1.28919	1.6603
PITG_07142	hypothetical protein	NO	No	NA	NA	NA	GSR	Cluster0157	NA	1.28794	1.45776
PITG_07910	serine/threonine protein kinase	NO	Yes	NA	NA	NA	InBtw	Cluster0001##Protein Kinase	NA	1.28589	0.602704
PITG_11110	eukaryotic translation initiation factor 2 subunit 3	NO	Yes	NA	NA	NA	GDR	Cluster0350#GO0003746#translation elongation factor	NA	1.28569	1.35574
PITG_16909	ATP-binding Cassette (ABC) Superfamily	NO	Yes	NA	NA	NA	GDR	Cluster0271#GO0017111#ABC Transporter	NA	1.28296	-0.929736
PITG_00589	hypothetical protein	NO	No	NA	NA	NA	GDR	NA	NA	1.28296	0.955726
PITG_11251	predicted protein	NO	No	NA	NA	NA	GDR	Cluster0081	NA	1.28296	1.90588
PITG_14095	predicted protein	NO	Yes	NA	NA	NA	InBtw	NA	NA	1.28296	-3.47263
PITG_21334	hypothetical protein	NO	Yes	NA	NA	NA	GDR	NA	NA	1.28296	1.79665
PITG_21688	predicted protein	NO	No	NA	NA	NA	Not	NA	NA	1.28296	0.450198
PITG_04990	hypothetical protein	NO	No	NA	NA	NA	GDR	NA	NA	1.28064	-0.419412
PITG_13700	hypothetical protein, contains CRN-like motif, pseudogene	NO	No	CRINKLER	NA	NA	GSR	Cluster0022##Crinkler Effector	EFFECTOR	1.27882	-2.77633
PITG_12286	conserved hypothetical protein	NO	Yes	NA	NA	NA	InBtw	Cluster0109#GO0005525#GTP binding	NA	1.27869	2.07198
PITG_06657	conserved hypothetical protein	NO	Yes	NA	NA	NA	GDR	Cluster0444#GO0016853#Isomerase	NA	1.27854	1.05797
PITG_11101	predicted protein	NO	Yes	NA	NA	NA	GDR	NA	NA	1.27773	-3.02535
PITG_18961	hypothetical protein 2	NO	No	NA	NA	NA	InBtw	NA	NA	1.27675	0.0116773
PITG_13772	conserved hypothetical protein	NO	No	NA	NA	NA	InBtw	Cluster0108	NA	1.27655	-0.688402
PITG_23113	hypothetical protein	NO	Yes	NA	NA	NA	GDR	Cluster0158#GO0046872#Myosin	NA	1.27619	1.06539
PITG_03661	hypothetical protein similar to cysteinyl-tRNA synthetase	NO	Yes	NA	NA	NA	GDR	NA	NA	1.2752	0.87578
PITG_09698	hypothetical protein	NO	Yes	NA	NA	NA	InBtw	NA	NA	1.27515	0.794116
PITG_02038	fructose-1,6-bisphosphatase	NO	Yes	NA	NA	NA	InBtw	NA	NA	1.27446	1.49754
PITG_14990	hypothetical protein	NO	No	NA	NA	NA	GDR	NA	NA	1.27304	1.75394
PITG_14114	hypothetical protein	NO	No	NA	NA	NA	GSR	Cluster0020	NA	1.27177	-2.56766
PITG_12825	conserved hypothetical protein	NO	Yes	NA	NA	NA	GDR	NA	NA	1.27152	0.515931
PITG_08723	conserved hypothetical protein	NO	No	NA	NA	NA	GDR	Cluster0031	NA	1.27116	2.4236
PITG_17641	hypothetical protein	NO	No	NA	NA	NA	GSR	NA	NA	1.2692	-2.37091
PITG_13739	predicted protein	NO	Yes	NA	NA	NA	GDR	NA	NA	1.26909	0.0295183
PITG_16067	conserved hypothetical protein	NO	Yes	NA	NA	NA	GDR	NA	NA	1.26874	0.863569
PITG_11619	FK506-binding protein 1A	NO	No	NA	NA	NA	InBtw	Cluster0195#GO0003755#Peptidyl-prolyl cis-trans Isomerase	NA	1.26773	2.17035
PITG_05551	conserved hypothetical protein	NO	Yes	NA	NA	NA	GDR	NA	NA	1.26751	0.450157
PITG_18184	conserved hypothetical protein	NO	Yes	NA	NA	NA	GDR	NA	NA	1.26506	0.709476
PITG_05324	hypothetical protein	NO	Yes	NA	NA	NA	GDR	NA	NA	1.26347	0.433069
PITG_01741	hypothetical protein	NO	Yes	NA	NA	NA	GDR	Cluster0211#GO0004221#Ubiquitin thiolesterase	NA	1.26289	0.617127
PITG_07380	hypothetical protein similar to NADH-glutamate synthase small chain	NO	Yes	NA	NA	NA	InBtw	NA	NA	1.26276	1.71809
PITG_01315	conserved hypothetical protein	YES	Yes	NA	NA	NA	InBtw	NA	NA	1.26216	1.20701
PITG_18813	predicted protein	NO	Yes	NA	NA	NA	InBtw	NA	NA	1.26052	0.578827
PITG_08565	conserved hypothetical protein	NO	No	NA	NA	NA	InBtw	NA	NA	1.25987	1.21132
PITG_03480	predicted protein	NO	Yes	NA	NA	NA	GDR	NA	NA	1.25914	0.772271
PITG_12305	rRNA-processing protein FCF1	NO	Yes	NA	NA	NA	GDR	NA	NA	1.25886	0.927195
PITG_12441	predicted protein	NO	Yes	NA	NA	NA	InBtw	Cluster0595	NA	1.25829	-0.659353
PITG_22085	glycoside hydrolase, putative	NO	No	NA	NA	NA	Not	NA	NA	1.25829	0.203143
PITG_07167	hypothetical protein	NO	No	NA	NA	NA	GDR	Cluster0423	NA	1.25613	-1.05841
PITG_07637	hypothetical protein	NO	No	NA	NA	NA	GDR	NA	NA	1.25481	0.640227
PITG_09198	predicted protein	NO	No	NA	NA	NA	GSR	Cluster0200#GO0043565#DNA Binding	NA	1.25481	0.3923
PITG_09478	predicted protein	NO	No	NA	NA	NA	InBtw	NA	NA	1.25481	2.53696
PITG_01360	hypothetical protein	NO	Yes	NA	NA	NA	GDR	NA	NA	1.25444	-0.878715
PITG_12339	conserved hypothetical protein	YES	No	NA	NA	NA	InBtw	Cluster0713#GO0005975#Carbohydrate binding	NA	1.25132	1.53857
PITG_15848	hypothetical protein	NO	Yes	NA	NA	NA	InBtw	NA	NA	1.25094	1.08274
PITG_09444	predicted protein	NO	Yes	NA	NA	NA	GDR	Cluster0104	NA	1.25065	0.0951946
PITG_21049	hypothetical protein	NO	Yes	NA	NA	NA	InBtw	NA	NA	1.25017	0.610053
PITG_00530	conserved hypothetical protein	NO	Yes	NA	NA	NA	GDR	Cluster0655#GO0008168#Methyltransferase	NA	1.24943	2.29709
PITG_08418	predicted protein	NO	Yes	NA	NA	NA	GDR	NA	NA	1.24931	-0.00937074
PITG_21279	predicted protein	NO	Yes	NA	NA	NA	Not	Cluster0554#GO0006281#DNA repair protein	NA	1.24855	-0.806605
PITG_16091	predicted protein	NO	Yes	NA	NA	NA	GDR	NA	NA	1.24826	-2.57242
PITG_00205	hypothetical protein	NO	Yes	NA	NA	NA	GDR	NA	NA	1.24822	-0.592804
PITG_14612	NADH dehydrogenase iron-sulfur protein 8, mitochondrial precursor	NO	Yes	NA	NA	NA	GDR	NA	NA	1.24727	1.36266
PITG_06981	DEAD/DEAH box RNA helicase, putative	NO	Yes	NA	NA	NA	GDR	Cluster0084#GO0004386#DEAD-DEAH box RNA helicase	NA	1.24715	0.838987
PITG_12902	conserved hypothetical protein	NO	No	NA	NA	NA	GDR	NA	NA	1.24647	-1.18308
PITG_04771	hypothetical protein	NO	No	NA	NA	NA	InBtw	Cluster0129	NA	1.24612	-1.80903
PITG_07407	hypothetical protein	NO	Yes	NA	NA	NA	GDR	Cluster0008	NA	1.24612	-2.80903
PITG_01964	hypothetical protein	NO	No	NA	NA	NA	InBtw	NA	NA	1.24483	0.349336
PITG_20120	predicted protein	NO	No	NA	NA	NA	GSR	Cluster0317	NA	1.24477	-2.9803
PITG_06851	hypothetical protein	NO	Yes	NA	NA	NA	GDR	NA	NA	1.2437	-3.13338
PITG_11322	hypothetical protein	NO	No	NA	NA	NA	InBtw	Cluster0053	NA	1.24282	0.220088
PITG_02790	hypothetical protein	NO	Yes	NA	NA	NA	GDR	NA	NA	1.24208	0.81575
PITG_03641	predicted protein	NO	Yes	NA	NA	NA	GDR	NA	NA	1.24208	-0.510504
PITG_15746	hypothetical protein	NO	Yes	NA	NA	NA	GDR	NA	NA	1.24119	0.679078
PITG_11452	hypothetical protein	NO	No	NA	NA	NA	InBtw	NA	NA	1.24115	1.66599
PITG_13676	conserved hypothetical protein	NO	Yes	NA	NA	NA	GDR	NA	NA	1.24109	0.832448
PITG_04977	conserved hypothetical protein	YES	Yes	NA	NA	NA	InBtw	Cluster0086#Carbohydrate-binding protein putative	NA	1.24104	1.35178
PITG_11450	conserved hypothetical protein	YES	Yes	SMALL CYS RICH	NA	NA	InBtw	NA	EFFECTOR	1.24005	2.39043
PITG_13457	conserved hypothetical protein	NO	Yes	NA	NA	NA	InBtw	Cluster0669#GO0008094#DNA repair protein	NA	1.23863	-0.623872
PITG_02202	predicted protein	NO	No	NA	NA	NA	InBtw	NA	NA	1.23843	-1.27616
PITG_12745	conserved hypothetical protein	NO	Yes	NA	NA	NA	GDR	NA	NA	1.23823	0.73324
PITG_05511	Mitochondrial Carrier (MC) Family	NO	Yes	NA	NA	NA	InBtw	Cluster0201#GO0006810#Mitochondrial Transporter	NA	1.23737	0.0521557
PITG_02887	conserved hypothetical protein	NO	Yes	NA	NA	NA	InBtw	NA	NA	1.23722	1.43416
PITG_04832	conserved hypothetical protein	NO	Yes	NA	NA	NA	GDR	NA	NA	1.23672	1.3692
PITG_08440	conserved hypothetical protein	NO	Yes	NA	NA	NA	GDR	NA	NA	1.23662	1.18147
PITG_06381	hypothetical protein	NO	No	NA	NA	NA	GDR	NA	NA	1.23643	1.07381
PITG_04992	conserved hypothetical protein	NO	Yes	NA	NA	NA	InBtw	NA	NA	1.23623	-0.920796
PITG_13114	elicitin-like protein	YES	No	ELICITIN	NA	NA	GDR	Cluster0059#GO0003676#Nucleic acid Binding	EFFECTOR	1.23505	-0.138278
PITG_03999	hypothetical protein similar to eIF4E-6	NO	Yes	NA	NA	NA	GDR	Cluster0545#GO0003743#translation initiation factor	NA	1.23461	0.758756
PITG_05009	hypothetical protein	NO	Yes	NA	NA	NA	GDR	NA	NA	1.23405	1.57121
PITG_11886	ubiquitin family protein, putative	NO	No	NA	NA	NA	GDR	Cluster0499	NA	1.23405	1.21992
PITG_15177	secreted RxLR effector peptide, putative	YES	No	RXLR	RxLRfam95	1	GSR	NA	EFFECTOR	1.23405	-0.821104
PITG_00155	conserved hypothetical protein	NO	Yes	NA	NA	NA	GDR	NA	NA	1.23302	0.842453
PITG_21661	conserved hypothetical protein	NO	No	NA	NA	NA	Not	Cluster0545#GO0003743#translation initiation factor	NA	1.23104	1.40471
PITG_00590	hypothetical protein	NO	Yes	NA	NA	NA	GDR	NA	NA	1.23077	0.64988
PITG_11364	hypothetical protein	NO	Yes	NA	NA	NA	InBtw	NA	NA	1.22968	-1.07545
PITG_20904	small nuclear ribonucleoprotein Sm D1	NO	No	NA	NA	NA	GDR	NA	NA	1.22856	1.68437
PITG_12116	predicted protein	NO	No	NA	NA	NA	GDR	Cluster0267	NA	1.22779	-0.54357
PITG_14696	serine hydroxymethyltransferase 1, mitochondrial precursor	NO	Yes	NA	NA	NA	GDR	NA	NA	1.22706	0.922148
PITG_03253	conserved hypothetical protein	NO	No	NA	NA	NA	InBtw	Cluster0293#GO0004721#Phosphoprotein phosphatase	NA	1.22605	-0.928633
PITG_09442	40S ribosomal protein S21	NO	No	NA	NA	NA	GDR	NA	NA	1.22524	0.532491
PITG_03227	predicted protein	NO	No	NA	NA	NA	GSR	Cluster0068	NA	1.22446	-0.83069
PITG_03192	PexRD28, secreted RxLR effector peptide, putative	NO	No	RXLR	RxLRfam66	1	InBtw	NA	EFFECTOR	1.2234	1.64218
PITG_05264	10 kDa chaperonin	NO	No	NA	NA	NA	InBtw	NA	NA	1.22329	1.04368
PITG_06905	conserved hypothetical protein	NO	No	NA	NA	NA	GDR	NA	NA	1.22255	-2.01702
PITG_00352	hypothetical protein similar to pyruvate dehydrogenase kinase	NO	Yes	NA	NA	NA	GDR	NA	NA	1.22156	0.475733
PITG_14596	conserved hypothetical protein	NO	Yes	NA	NA	NA	GDR	NA	NA	1.22099	0.728776
PITG_09350	Major Intrinsic Protein (MIP) Family	NO	Yes	NA	NA	NA	GSR	Cluster0173#GO0015250#Aquaporin	NA	1.22099	2.92558
PITG_20373	predicted protein	NO	Yes	NA	NA	NA	GSR	Cluster0321#GO0008270#Zinc binding	NA	1.22037	1.31206
PITG_15254	hypothetical protein	NO	No	NA	NA	NA	InBtw	NA	NA	1.21612	-3.83903
PITG_13650	predicted protein	NO	Yes	NA	NA	NA	GSR	Cluster0823	NA	1.21514	0.794191
PITG_06585	berberine-like protein	YES	No	NA	NA	NA	InBtw	Cluster0345#GO0050623#berberine reductase activity	NA	1.21494	0.422821
PITG_10762	predicted protein (PITT_10762)	NO	Yes	NA	NA	NA	GDR	Cluster0019#Folate-Biopterin Transporter	NA	1.21304	-3.48597
PITG_10351	conserved hypothetical protein	NO	Yes	NA	NA	NA	InBtw	NA	NA	1.21283	0.130712
PITG_16222	predicted protein	NO	No	NA	NA	NA	InBtw	Cluster0010	NA	1.2102	-0.844951
PITG_01256	conserved hypothetical protein	NO	No	NA	NA	NA	GDR	NA	NA	1.2102	-0.22046
PITG_17441	predicted protein	NO	Yes	NA	NA	NA	InBtw	NA	NA	1.2102	2.15505
PITG_18523	predicted protein	NO	No	NA	NA	NA	InBtw	NA	NA	1.2102	-1.25999
PITG_11489	conserved hypothetical protein	NO	Yes	NA	NA	NA	InBtw	NA	NA	1.20964	1.30352
PITG_17477	conserved hypothetical protein	YES	No	NA	NA	NA	Not	NA	NA	1.20881	-2.9338
PITG_15100	histidine ammonia-lyase	NO	Yes	NA	NA	NA	GDR	Cluster0302#GO0004672#Protein Kinase	NA	1.20699	1.88613
PITG_19672	hypothetical protein	NO	No	NA	NA	NA	Not	NA	NA	1.20482	-0.454406
PITG_08602	hypothetical protein	NO	Yes	NA	NA	NA	GDR	NA	NA	1.20335	-0.105557
PITG_07008	hypothetical protein	NO	Yes	NA	NA	NA	GDR	NA	NA	1.20234	0.106545
PITG_12485	hypothetical protein	NO	Yes	NA	NA	NA	InBtw	NA	NA	1.20234	-1.43778
PITG_05465	conserved hypothetical protein	NO	Yes	NA	NA	NA	InBtw	NA	NA	1.20171	1.51393
PITG_09475	hypothetical protein similar to maternal g10 transcript	NO	Yes	NA	NA	NA	GDR	NA	NA	1.20122	1.49522
PITG_06331	predicted protein	NO	No	NA	NA	NA	InBtw	Cluster0493	NA	1.20113	0.200429
PITG_06482	conserved hypothetical protein	NO	Yes	NA	NA	NA	GDR	NA	NA	1.20087	0.947554
PITG_02642	conserved hypothetical protein	NO	No	NA	NA	NA	InBtw	NA	NA	1.20077	1.89515
PITG_16078	hypothetical protein	NO	Yes	NA	NA	NA	InBtw	Cluster0825	NA	1.2007	0.437012
PITG_15994	conserved hypothetical protein	NO	No	NA	NA	NA	InBtw	Cluster0650#GO0005216#Voltage-gated Ion Channel	NA	1.2001	-2.66241
PITG_14913	40S ribosomal protein S16	NO	Yes	NA	NA	NA	GDR	NA	NA	1.19948	1.02148
PITG_13500	40S ribosomal protein S4	NO	No	NA	NA	NA	InBtw	NA	NA	1.19766	0.735642
PITG_08659	hypothetical protein	NO	No	NA	NA	NA	GSR	Cluster0252#Annexin	NA	1.19748	1.65067
PITG_09987	hypothetical protein	NO	Yes	NA	NA	NA	GDR	NA	NA	1.1963	0.114843
PITG_20288	conserved hypothetical protein	YES	No	NA	NA	NA	GDR	NA	NA	1.19523	0.405538
PITG_10395	predicted protein	NO	No	NA	NA	NA	InBtw	NA	NA	1.19508	1.20293
PITG_10316	RNA exonuclease 4	NO	Yes	NA	NA	NA	InBtw	Cluster0519#GO0004527#Exonuclease	NA	1.19416	0.701949
PITG_19772	hypothetical protein	NO	No	NA	NA	NA	InBtw	NA	NA	1.19381	0.486582
PITG_07791	hypothetical protein	NO	No	NA	NA	NA	InBtw	NA	NA	1.19316	0.963178
PITG_07571	predicted protein	NO	No	NA	NA	NA	GSR	NA	NA	1.19257	0.385347
PITG_16107	conserved hypothetical protein	NO	Yes	NA	NA	NA	InBtw	NA	NA	1.19088	0.588242
PITG_18276	conserved hypothetical protein	NO	Yes	NA	NA	NA	InBtw	Cluster0044	NA	1.19024	0.398119
PITG_08009	conserved hypothetical protein	NO	Yes	NA	NA	NA	InBtw	NA	NA	1.18975	0.0872901
PITG_08173	DNA-directed RNA polymerase III subunit 127.6 kDa polypeptide	NO	Yes	NA	NA	NA	GDR	NA	NA	1.1887	1.00857
PITG_04376	conserved hypothetical protein	NO	Yes	NA	NA	NA	GDR	NA	NA	1.18861	1.04891
PITG_17600	conserved hypothetical protein	NO	Yes	NA	NA	NA	GDR	Cluster0353#GO0008168#Methyltransferase	NA	1.18755	0.1938
PITG_04442	predicted protein	NO	No	NA	NA	NA	GDR	NA	NA	1.18674	0.617017
PITG_09746	hypothetical protein	NO	No	NA	NA	NA	InBtw	Cluster0632	NA	1.18674	-2.45337
PITG_19493	glyceraldehyde-3-phosphate dehydrogenase	NO	No	NA	NA	NA	GSR	Cluster0682#GO0004365#glyceraldehyde-3-phosphate dehydrogenase	NA	1.18674	0.763858
PITG_22355	predicted protein	NO	No	NA	NA	NA	Not	Cluster0147#GO0004527#Exonuclease Putative	NA	1.18674	1.13159
PITG_22453	predicted protein	NO	No	NA	NA	NA	Not	NA	NA	1.18674	-0.86841
PITG_01369	Kazal-like protease inhibitor EPI2	YES	No	ENZYME INHIBITOR	NA	NA	GDR	NA	EFFECTOR	1.18526	1.95922
PITG_14610	predicted protein	NO	Yes	NA	NA	NA	GDR	NA	NA	1.18302	0.86772
PITG_06739	hypothetical protein	NO	No	NA	NA	NA	GDR	NA	NA	1.18293	0.672777
PITG_06839	predicted protein	NO	No	NA	NA	NA	GDR	Cluster0010	NA	1.18209	-2.61002
PITG_06627	conserved hypothetical protein	NO	No	NA	NA	NA	InBtw	Cluster0381	NA	1.18138	-1.48675
PITG_21071	threonyl-tRNA synthetase	NO	Yes	NA	NA	NA	Not	NA	NA	1.18111	1.46815
PITG_00119	hypothetical protein	NO	No	NA	NA	NA	InBtw	NA	NA	1.18094	-1.06686
PITG_09752	predicted protein	NO	Yes	NA	NA	NA	GDR	NA	NA	1.18055	1.94643
PITG_01042	conserved hypothetical protein	NO	Yes	NA	NA	NA	GDR	NA	NA	1.17998	0.85407
PITG_10951	succinate dehydrogenase iron-sulfur protein, mitochondrial precursor	NO	Yes	NA	NA	NA	GDR	NA	NA	1.17926	1.02886
PITG_11762	predicted protein	NO	No	NA	NA	NA	InBtw	NA	NA	1.17901	1.34625
PITG_14078	predicted protein	NO	No	CHITIN BINDING	NA	NA	GSR	Cluster0095#GO0008061#Chitin Binding Putative	EFFECTOR	1.17901	0.612141
PITG_01108	conserved hypothetical protein	NO	No	NA	NA	NA	GDR	Cluster0625#GO0008270#Zinc binding	NA	1.17892	0.857698
PITG_20378	conserved hypothetical protein	NO	Yes	NA	NA	NA	GDR	NA	NA	1.17892	0.959059
PITG_18652	Cation Diffusion Facilitator (CDF) Family	NO	No	NA	NA	NA	InBtw	NA	NA	1.1768	1.51397
PITG_07904	conserved hypothetical protein	NO	Yes	NA	NA	NA	GDR	NA	NA	1.17604	-0.275769
PITG_08711	hypothetical protein	NO	Yes	NA	NA	NA	InBtw	NA	NA	1.17543	0.489142
PITG_11393	conserved hypothetical protein	NO	No	NA	NA	NA	GSR	NA	NA	1.1741	0.517503
PITG_03041	Major Facilitator Superfamily (MFS)	NO	No	NA	NA	NA	InBtw	Cluster0038#GO0005215#Sugar Transporter	NA	1.17371	-2.07408
PITG_07111	hypothetical protein	NO	Yes	NA	NA	NA	GDR	NA	NA	1.17335	0.897974
PITG_13977	hypothetical protein	NO	No	NA	NA	NA	InBtw	NA	NA	1.17266	0.436536
PITG_04695	hypothetical protein	NO	No	NA	NA	NA	GSR	NA	NA	1.17241	-0.105136
PITG_19917	predicted protein	NO	Yes	NA	NA	NA	InBtw	NA	NA	1.17212	0.751684
PITG_13187	predicted protein	NO	Yes	NA	NA	NA	InBtw	NA	NA	1.17212	1.63722
PITG_19993	cysteine protease family C26, putative	NO	Yes	CYSTEINE PROTEASE	NA	NA	GSR	NA	EFFECTOR	1.17173	0.514452
PITG_09386	Major Intrinsic Protein (MIP) Family	NO	Yes	NA	NA	NA	InBtw	NA	NA	1.17131	0.20927
PITG_01004	hypothetical protein	NO	No	NA	NA	NA	GDR	NA	NA	1.16925	0.541208
PITG_09488	small nuclear ribonucleoprotein Sm D3	NO	Yes	NA	NA	NA	GDR	NA	NA	1.16628	1.41647
PITG_01608	Major Facilitator Superfamily (MFS)	NO	Yes	NA	NA	NA	InBtw	NA	NA	1.16603	1.29729
PITG_12299	predicted protein	NO	No	NA	NA	NA	GDR	NA	NA	1.16505	0.466119
PITG_00705	conserved hypothetical protein	NO	Yes	NA	NA	NA	GDR	NA	NA	1.16366	0.732997
PITG_17262	conserved hypothetical protein	NO	Yes	NA	NA	NA	GDR	NA	NA	1.16366	0.210868
PITG_18135	hypothetical protein	NO	No	NA	NA	NA	GSR	NA	NA	1.16366	0.108507
PITG_17601	hypothetical protein	NO	Yes	NA	NA	NA	GDR	NA	NA	1.1633	-0.615727
PITG_15393	hypothetical protein	NO	Yes	NA	NA	NA	GDR	NA	NA	1.16253	0.938195
PITG_12181	conserved hypothetical protein	NO	Yes	NA	NA	NA	GDR	NA	NA	1.16231	-0.39534
PITG_03274	conserved hypothetical protein	NO	Yes	NA	NA	NA	GDR	NA	NA	1.1608	-0.751395
PITG_02190	conserved hypothetical protein	NO	No	NA	NA	NA	InBtw	NA	NA	1.16039	0.735289
PITG_01397	glycoside hydrolase, putative	NO	Yes	ENZYME HYDROLASE	NA	NA	InBtw	Cluster0139#GO0004553#hydrolase of O-glycosyl compounds	EFFECTOR	1.1594	3.61094
PITG_10986	conserved hypothetical protein	NO	No	NA	NA	NA	InBtw	NA	NA	1.15876	1.29625
PITG_13122	ATP-binding Cassette (ABC) Superfamily	NO	No	NA	NA	NA	InBtw	Cluster0002#ABC Transporter	NA	1.15874	1.66378
PITG_08194	predicted protein	NO	No	NA	NA	NA	InBtw	Cluster0308#GO0003677#DNA Binding	NA	1.15604	-1.48407
PITG_22263	hypothetical protein	NO	No	NA	NA	NA	Not	Cluster0071#Amino Acid-Auxin Permease	NA	1.15604	1.51593
PITG_12910	Metal Ion (Mn2 -iron) Transporter (Nramp) Family	NO	No	NA	NA	NA	InBtw	Cluster0449#GO0006810#Transporter -Nramp- Family	NA	1.15604	-1.67671
PITG_03768	50S ribosomal protein L4	NO	Yes	NA	NA	NA	GDR	NA	NA	1.15446	1.18804
PITG_14456	hypothetical protein similar to glutamate-tRNA ligase	NO	Yes	NA	NA	NA	InBtw	NA	NA	1.15438	1.55147
PITG_11430	predicted protein	NO	No	NA	NA	NA	InBtw	NA	NA	1.15292	-0.10705
PITG_14397	proliferating cell nuclear antigen	NO	Yes	NA	NA	NA	GDR	NA	NA	1.15252	1.24809
PITG_13607	conserved hypothetical protein	NO	Yes	NA	NA	NA	InBtw	NA	NA	1.15176	0.792215
PITG_12930	porphobilinogen deaminase	NO	Yes	NA	NA	NA	InBtw	NA	NA	1.15165	1.2832
PITG_00805	carbohydrate-binding protein, putative	YES	Yes	NA	NA	NA	GDR	Cluster0439#GO0030246#Carbohydrate-binding protein	NA	1.15099	-2.48912
PITG_06984	stromal cell-derived factor 2 precursor	YES	No	NA	NA	NA	InBtw	Cluster0044	NA	1.15099	0.880111
PITG_01938	glyceraldehyde-3-phosphate dehydrogenase	NO	No	NA	NA	NA	InBtw	Cluster0726#GO0004365#glyceraldehyde-3-phosphate dehydrogenase	NA	1.14897	2.91712
PITG_13268	conserved hypothetical protein	NO	Yes	NA	NA	NA	GDR	Cluster0003	NA	1.14883	0.942948
PITG_22843	secreted peptide candidate, ORF supported by proteomics	NO	No	NA	NA	NA	GDR	NA	NA	1.14847	-1.16971
PITG_20775	adenylate kinase 1	NO	Yes	NA	NA	NA	GSR	Cluster0241#GO0004386#Helicase	NA	1.14811	0.149104
PITG_20234	predicted protein	NO	Yes	NA	NA	NA	GDR	Cluster0132	NA	1.14772	-0.705801
PITG_00449	hypothetical protein	NO	Yes	NA	NA	NA	GDR	NA	NA	1.14724	-1.69032
PITG_18755	conserved hypothetical protein	NO	Yes	NA	NA	NA	InBtw	NA	NA	1.14628	1.61806
PITG_17057	conserved hypothetical protein	NO	No	NA	NA	NA	GDR	NA	NA	1.14553	-0.0373769
PITG_02725	conserved hypothetical protein	NO	Yes	NA	NA	NA	InBtw	Cluster0003	NA	1.14441	1.12353
PITG_01419	Major Facilitator Superfamily (MFS)	NO	Yes	NA	NA	NA	InBtw	NA	NA	1.14428	-0.711561
PITG_05141	hypothetical protein similar to Arp3	NO	No	NA	NA	NA	InBtw	Cluster0180##Actin-like protein	NA	1.14315	1.29822
PITG_17771	predicted protein	NO	No	NA	NA	NA	InBtw	NA	NA	1.14094	-0.914214
PITG_11646	conserved hypothetical protein	NO	No	NA	NA	NA	InBtw	Cluster0065#GO0005216#Ion Channel	NA	1.14094	4.24566
PITG_13001	Major Facilitator Superfamily (MFS)	NO	No	NA	NA	NA	GSR	Cluster0038#GO0005215#Sugar Transporter	NA	1.14094	-2.37365
PITG_21959	predicted protein	NO	Yes	NA	NA	NA	Not	Cluster0064	NA	1.14094	-2.67975
PITG_21850	predicted protein	NO	No	NA	NA	NA	Not	NA	NA	1.14094	-0.914214
PITG_20747	transcription elongation factor B polypeptide 1	NO	Yes	NA	NA	NA	GDR	NA	NA	1.13852	0.775864
PITG_00571	hypothetical protein similar to AICAR formyltransferase/IMP cyclohydrolase bifunctional enzyme	NO	Yes	NA	NA	NA	GDR	NA	NA	1.1381	0.645011
PITG_12550	hypothetical protein	NO	No	NA	NA	NA	InBtw	NA	NA	1.13806	0.0981784
PITG_07060	hypothetical protein	NO	No	NA	NA	NA	GDR	NA	NA	1.13747	0.447972
PITG_10338	conserved hypothetical protein	NO	No	NA	NA	NA	GSR	NA	NA	1.13747	1.28877
PITG_16440	protein kinase	NO	Yes	NA	NA	NA	InBtw	Cluster0011#GO0004672#Protein Kinase	NA	1.13594	0.611301
PITG_19129	DEAD/DEAH box RNA helicase, putative	NO	Yes	NA	NA	NA	InBtw	Cluster0084#GO0004386#DEAD-DEAH box RNA helicase	NA	1.13535	0.876989
PITG_11978	predicted protein	NO	No	NA	NA	NA	GDR	NA	NA	1.13531	-0.59791
PITG_15525	Rab21/Rab5 family GTPase, putative	NO	Yes	NA	NA	NA	InBtw	Cluster0117#GO0005525#Small GTPase	NA	1.13507	0.337716
PITG_17699	conserved hypothetical protein	NO	Yes	NA	NA	NA	InBtw	NA	NA	1.1348	0.795146
PITG_00663	conserved hypothetical protein	NO	Yes	NA	NA	NA	GDR	NA	NA	1.13478	0.544959
PITG_01272	conserved hypothetical protein	NO	No	NA	NA	NA	GDR	Cluster0607#GO0006629#Lipase	NA	1.13131	0.695068
PITG_07449	hypothetical protein	NO	No	NA	NA	NA	GSR	Cluster0325#GO0043565#DNA Binding	NA	1.13122	2.31783
PITG_14708	Kazal-like protease inhibitor EPI18	YES	Yes	ENZYME INHIBITOR	NA	NA	GDR	Cluster0171#GO0008233#Protease Inhibitor	EFFECTOR	1.13073	-3.06193
PITG_23036	secreted RxLR effector peptide, putative	YES	No	RXLR	RxLRfam1	5	InBtw	Cluster0074#RxLR Effector	EFFECTOR	1.13073	-0.798893
PITG_18188	conserved hypothetical protein	NO	Yes	NA	NA	NA	GDR	NA	NA	1.12971	-4.92544
PITG_00207	conserved hypothetical protein	NO	No	NA	NA	NA	GDR	Cluster0625#GO0008270#Zinc binding	NA	1.12855	0.344705
PITG_17779	hypothetical protein (PITT_17779)	NO	No	NA	NA	NA	GDR	NA	NA	1.12741	0.836635
PITG_09131	hypothetical protein	NO	Yes	NA	NA	NA	InBtw	NA	NA	1.12673	0.815741
PITG_03314	hypothetical protein	NO	Yes	NA	NA	NA	InBtw	NA	NA	1.12639	1.21051
PITG_16212	conserved hypothetical protein	NO	Yes	NA	NA	NA	GDR	NA	NA	1.12636	0.656171
PITG_08142	conserved hypothetical protein	NO	Yes	NA	NA	NA	GDR	NA	NA	1.12624	0.507732
PITG_13131	conserved hypothetical protein	NO	Yes	NA	NA	NA	InBtw	NA	NA	1.12599	-0.0811669
PITG_08338	conserved hypothetical protein	NO	Yes	NA	NA	NA	GSR	NA	NA	1.12442	0.269804
PITG_20110	hypothetical protein	NO	No	NA	NA	NA	GDR	Cluster0374#GO0005216#Voltage-gated Ion Channel	NA	1.12394	-0.145339
PITG_05406	predicted protein	NO	No	NA	NA	NA	InBtw	Cluster0356	NA	1.12302	-0.254064
PITG_10798	hypothetical protein	NO	Yes	NA	NA	NA	InBtw	NA	NA	1.12302	-0.932135
PITG_04675	conserved hypothetical protein	NO	No	NA	NA	NA	GDR	Cluster0223	NA	1.12016	-0.316085
PITG_13459	hypothetical protein	NO	Yes	NA	NA	NA	GDR	NA	NA	1.1198	0.595167
PITG_08688	predicted protein	NO	Yes	NA	NA	NA	InBtw	NA	NA	1.11974	1.05506
PITG_13178	conserved hypothetical protein	NO	Yes	NA	NA	NA	InBtw	Cluster0692	NA	1.11945	1.61241
PITG_01120	hypothetical protein	NO	No	NA	NA	NA	GDR	NA	NA	1.11924	0.649054
PITG_14228	metalloprotease family M08, putative	NO	Yes	NA	NA	NA	GDR	Cluster0661#GO0006508#Peptidase	NA	1.11857	-2.52154
PITG_09446	hypothetical protein	NO	No	NA	NA	NA	GDR	NA	NA	1.11768	0.499048
PITG_02567	T-complex protein 1 subunit alpha	NO	Yes	NA	NA	NA	GDR	Cluster0304#GO0051082#T-complex protein 1 Chaperone	NA	1.11546	1.92477
PITG_11972	hypothetical protein similar to PRP38	NO	Yes	NA	NA	NA	InBtw	NA	NA	1.1154	0.980817
PITG_15657	hypothetical protein	NO	Yes	NA	NA	NA	InBtw	NA	NA	1.11414	1.48429
PITG_04570	conserved hypothetical protein	NO	No	NA	NA	NA	InBtw	Cluster0804	NA	1.1134	1.53938
PITG_13718	hypothetical protein	NO	Yes	NA	NA	NA	GDR	Cluster0779	NA	1.11326	-0.221268
PITG_00179	conserved hypothetical protein	NO	Yes	NA	NA	NA	GDR	NA	NA	1.11316	0.748722
PITG_12353	hypothetical protein	NO	Yes	NA	NA	NA	GDR	NA	NA	1.11206	-5.03056
PITG_14965	secreted RxLR effector peptide, putative	YES	No	RXLR	NA	1	InBtw	Cluster0160##RxLR effector	EFFECTOR	1.11119	-2.52892
PITG_03424	hypothetical protein similar to GTP binding	NO	Yes	NA	NA	NA	GDR	Cluster0814#GO0005525#Small GTPase	NA	1.11089	1.15969
PITG_08414	serine protease family S01A, putative	NO	No	SERINE PROTEASE	NA	NA	InBtw	Cluster0182#GO0004252#Serine protease S01A	EFFECTOR	1.11082	-0.433367
PITG_09787	conserved hypothetical protein	NO	No	NA	NA	NA	InBtw	Cluster0217#GO0009055#Cytochrome P450	NA	1.11042	-6.19266
PITG_00252	hypothetical protein	NO	Yes	NA	NA	NA	GDR	NA	NA	1.11042	1.83708
PITG_04978	hypothetical protein	NO	Yes	NA	NA	NA	GDR	NA	NA	1.11027	-1.24444
PITG_00426	hypothetical protein	NO	Yes	NA	NA	NA	InBtw	NA	NA	1.10921	1.42508
PITG_12082	hypothetical protein	NO	No	NA	NA	NA	InBtw	Cluster0365	NA	1.10751	-2.94764
PITG_13744	predicted protein	NO	Yes	NA	NA	NA	InBtw	NA	NA	1.10751	-0.140282
PITG_04582	hypothetical protein	NO	Yes	NA	NA	NA	GDR	Cluster0383#GO0009055#Electron Carrier	NA	1.10665	-0.222069
PITG_03404	conserved hypothetical protein	NO	No	NA	NA	NA	GDR	NA	NA	1.10406	0.930851
PITG_19007	hypothetical protein	NO	Yes	NA	NA	NA	InBtw	NA	NA	1.10164	0.0661206
PITG_07991	conserved hypothetical protein	NO	Yes	NA	NA	NA	InBtw	NA	NA	1.10147	1.60091
PITG_13898	conserved hypothetical protein	NO	Yes	NA	NA	NA	GDR	NA	NA	1.10141	-0.123667
PITG_00594	conserved hypothetical protein	NO	Yes	NA	NA	NA	GDR	Cluster0043#GO0006457#Protein Folding	NA	1.10134	1.39164
PITG_21619	serine protease family S33, putative	NO	Yes	SERINE PROTEASE	NA	NA	Not	NA	EFFECTOR	1.10009	-2.07705
PITG_09504	metalloprotease family M24A, putative	NO	Yes	NA	NA	NA	InBtw	NA	NA	1.09921	0.670241
PITG_03410	conserved hypothetical protein	NO	Yes	NA	NA	NA	GDR	NA	NA	1.09795	0.713098
PITG_16366	conserved hypothetical protein	NO	Yes	NA	NA	NA	InBtw	NA	NA	1.09683	0.827458
PITG_08357	hypothetical protein	NO	Yes	NA	NA	NA	InBtw	Cluster0027	NA	1.09654	0.543893
PITG_10531	predicted protein	NO	Yes	NA	NA	NA	GDR	Cluster0081	NA	1.09654	0.626355
PITG_19567	Crinkler (CRN) family protein, pseudogene	NO	No	CRINKLER	NA	NA	InBtw	Cluster0005##Crinkler Effector	EFFECTOR	1.09654	-0.958608
PITG_01100	Major Intrinsic Protein (MIP) Family	NO	No	NA	NA	NA	GDR	Cluster0653#GO0005215#Aquaporin	NA	1.09654	1.36332
PITG_01680	hypothetical protein similar to NOB1 protein	NO	Yes	NA	NA	NA	GDR	NA	NA	1.09462	0.576071
PITG_00578	metalloprotease family M38, putative	NO	Yes	NA	NA	NA	InBtw	NA	NA	1.09397	2.32059
PITG_13927	hypothetical protein	NO	Yes	NA	NA	NA	InBtw	NA	NA	1.09257	1.07784
PITG_03158	conserved hypothetical protein	NO	Yes	NA	NA	NA	GDR	NA	NA	1.09141	0.948795
PITG_00165	conserved hypothetical protein	NO	Yes	NA	NA	NA	GDR	NA	NA	1.08987	0.556068
PITG_06785	predicted protein	NO	No	NA	NA	NA	GSR	Cluster0730	NA	1.08979	0.324569
PITG_06222	lysyl-tRNA synthetase	NO	Yes	NA	NA	NA	GDR	NA	NA	1.08957	1.44584
PITG_13192	hypothetical protein	NO	No	NA	NA	NA	InBtw	NA	NA	1.08928	-0.965876
PITG_11406	hypothetical protein	NO	Yes	NA	NA	NA	GDR	NA	NA	1.08862	1.0003
PITG_07827	conserved hypothetical protein	NO	Yes	NA	NA	NA	GDR	NA	NA	1.08851	1.22838
PITG_08331	predicted protein	NO	No	NA	NA	NA	GSR	Cluster0027	NA	1.08783	-1.11933
PITG_13997	serine/threonine protein kinase	NO	Yes	NA	NA	NA	InBtw	Cluster0011#GO0004672#Protein Kinase	NA	1.08717	0.29809
PITG_01498	ATP-binding cassette sub-family F member 2	NO	Yes	NA	NA	NA	InBtw	Cluster0676#GO0017111#ABC Transporter	NA	1.08618	1.00647
PITG_13915	hypothetical protein	NO	Yes	NA	NA	NA	InBtw	NA	NA	1.08598	-1.01356
PITG_17261	60S acidic ribosomal protein P0	NO	Yes	NA	NA	NA	GDR	NA	NA	1.0859	0.942303
PITG_15300	predicted protein	NO	No	NA	NA	NA	GSR	Cluster0496	NA	1.08565	-1.38453
PITG_07636	serine protease family S15, putative	NO	Yes	SERINE PROTEASE	NA	NA	GDR	NA	EFFECTOR	1.08565	-3.29142
PITG_17719	hypothetical protein similar to iron-sulfur cluster assembly protein IscA	NO	Yes	NA	NA	NA	GDR	NA	NA	1.08521	-1.17108
PITG_16912	ATP-binding Cassette (ABC) Superfamily	NO	No	NA	NA	NA	InBtw	Cluster0271#GO0017111#ABC Transporter	NA	1.08411	-0.7784
PITG_10147	metalloprotease family M41, putative	NO	Yes	NA	NA	NA	GDR	NA	NA	1.08315	0.680309
PITG_09856	conserved hypothetical protein	NO	Yes	NA	NA	NA	GSR	Cluster0329#GO0009055#Electron Carrier	NA	1.08204	-1.97311
PITG_20607	phosphoenolpyruvate carboxykinase	NO	No	NA	NA	NA	Not	Cluster0450#GO0004611#Phosphoenolpyruvate carboxykinase	NA	1.08101	0.818421
PITG_02964	carbohydrate-binding protein, putative	YES	Yes	NA	NA	NA	GSR	Cluster0086#Carbohydrate-binding protein putative	NA	1.08082	1.19218
PITG_12641	Crinkler (CRN) family protein	NO	No	CRINKLER	NA	NA	InBtw	Cluster0006##Crinkler Effector	EFFECTOR	1.08024	0.417408
PITG_10471	predicted protein	NO	Yes	NA	NA	NA	GDR	Cluster0132	NA	1.0801	0.100893
PITG_05615	H -translocating Pyrophosphatase (H -PPase) Family	NO	Yes	NA	NA	NA	InBtw	NA	NA	1.07862	1.82897
PITG_19358	predicted protein	NO	No	NA	NA	NA	Not	NA	NA	1.0785	-0.507169
PITG_19419	conserved hypothetical protein	NO	Yes	NA	NA	NA	InBtw	Cluster0003	NA	1.07587	0.409765
PITG_00585	conserved hypothetical protein	NO	No	NA	NA	NA	InBtw	NA	NA	1.07581	1.27199
PITG_19382	hypothetical protein	NO	No	NA	NA	NA	InBtw	Cluster0697	NA	1.07485	-0.980303
PITG_21394	conserved hypothetical protein	NO	Yes	NA	NA	NA	Not	NA	NA	1.07333	0.973781
PITG_06663	hypothetical protein	NO	No	NA	NA	NA	GDR	NA	NA	1.07126	-1.76149
PITG_04418	conserved hypothetical protein	NO	Yes	NA	NA	NA	InBtw	Cluster0091#GO0016757#Glycosyl transferase	NA	1.07055	-0.39964
PITG_09900	hypothetical protein similar to MFDX1	NO	No	NA	NA	NA	GDR	NA	NA	1.07055	1.0154
PITG_11043	hypothetical protein	NO	Yes	NA	NA	NA	InBtw	NA	NA	1.07055	-0.721568
PITG_20762	hypothetical protein	NO	Yes	NA	NA	NA	Not	NA	NA	1.0694	-0.106042
PITG_21620	hypothetical protein similar to 2-hydroxyhepta-2,4-diene-1,7-dioate isomerase	NO	Yes	NA	NA	NA	Not	NA	NA	1.06754	1.16736
PITG_06771	conserved hypothetical protein	NO	Yes	NA	NA	NA	GDR	NA	NA	1.06593	0.362501
PITG_17716	conserved hypothetical protein	NO	Yes	NA	NA	NA	InBtw	NA	NA	1.06577	1.08749
PITG_15078	actin	NO	Yes	NA	NA	NA	GDR	Cluster0180##Actin-like protein	NA	1.06546	-5.98969
PITG_21503	hypothetical protein	NO	No	NA	NA	NA	InBtw	NA	NA	1.06546	-0.819768
PITG_16617	hypothetical protein	NO	No	NA	NA	NA	InBtw	Cluster0365	NA	1.06459	0.392764
PITG_03588	hypothetical protein	NO	No	NA	NA	NA	GDR	NA	NA	1.06361	-0.860293
PITG_12578	acyl-CoA desaturase 1	NO	Yes	NA	NA	NA	InBtw	NA	NA	1.0636	1.62267
PITG_07817	hypothetical protein	NO	No	NA	NA	NA	InBtw	Cluster0477	NA	1.06244	0.313946
PITG_09443	conserved hypothetical protein	NO	No	NA	NA	NA	GDR	NA	NA	1.06231	0.856666
PITG_00941	60S ribosomal protein L21-1	NO	Yes	NA	NA	NA	GDR	NA	NA	1.06225	0.368215
PITG_00276	predicted protein	NO	No	NA	NA	NA	InBtw	NA	NA	1.06056	-3.57955
PITG_01768	phospho-2-dehydro-3-deoxyheptonate aldolase	NO	Yes	NA	NA	NA	GSR	NA	NA	1.06037	0.287621
PITG_12947	hypothetical protein similar to 40S ribosomal protein S23	NO	No	NA	NA	NA	GDR	NA	NA	1.05654	0.247249
PITG_20831	hypothetical protein	NO	No	NA	NA	NA	InBtw	Cluster0419	NA	1.0556	-0.86205
PITG_14110	conserved hypothetical protein	NO	Yes	NA	NA	NA	GDR	Cluster0513	NA	1.05512	0.900134
PITG_08334	predicted protein	NO	No	NA	NA	NA	GDR	NA	NA	1.05347	-3.80903
PITG_19278	hypothetical protein	NO	No	NA	NA	NA	GSR	NA	NA	1.05347	-0.236142
PITG_11581	conserved hypothetical protein	NO	Yes	NA	NA	NA	GSR	Cluster0307#GO0055114#Dehydrogenase	NA	1.05347	-0.809031
PITG_19782	glycoside hydrolase, putative	NO	No	NA	NA	NA	InBtw	NA	NA	1.05347	-1.00168
PITG_08920	Cation Diffusion Facilitator (CDF) Family	NO	Yes	NA	NA	NA	GDR	NA	NA	1.05098	0.663254
PITG_18113	DNA-directed RNA polymerase II 36 kDa polypeptide A	NO	Yes	NA	NA	NA	InBtw	Cluster0627#GO0003899#DNA-directed RNA polymerase	NA	1.05091	0.940045
PITG_11685	conserved hypothetical protein	YES	Yes	NA	NA	NA	GSR	Cluster0183	NA	1.04962	2.67459
PITG_18713	Rab6 family GTPase, putative	NO	Yes	NA	NA	NA	InBtw	Cluster0060#GO0005525#Small GTPase	NA	1.04901	0.961874
PITG_15678	predicted protein	NO	Yes	NA	NA	NA	GSR	Cluster0297	NA	1.04818	-1.19962
PITG_18251	peptide chain release factor 1	NO	Yes	NA	NA	NA	GDR	NA	NA	1.04818	0.800384
PITG_21067	conserved hypothetical protein	NO	Yes	NA	NA	NA	InBtw	Cluster0003	NA	1.04808	0.188853
PITG_18288	hypothetical protein similar to transcription regulator	NO	Yes	NA	NA	NA	InBtw	NA	NA	1.04689	0.0848475
PITG_22922	secreted RxLR effector peptide, putative	YES	Yes	RXLR	RxLRfam2	3	InBtw	NA	EFFECTOR	1.04609	1.91341
PITG_17661	hypothetical protein	NO	Yes	NA	NA	NA	InBtw	NA	NA	1.04578	-0.88384
PITG_00221	hypothetical protein similar to put. tryptophan synthetase	NO	Yes	NA	NA	NA	GDR	NA	NA	1.04534	0.919104
PITG_12354	predicted protein	NO	Yes	NA	NA	NA	GDR	Cluster0012	NA	1.04372	-1.54195
PITG_17929	serine protease family S26B, putative	NO	No	SERINE PROTEASE	NA	NA	GDR	NA	EFFECTOR	1.0426	-0.0243719
PITG_15830	hypothetical protein	NO	No	NA	NA	NA	InBtw	NA	NA	1.04182	0.955233
PITG_06336	Glycoside-Pentoside-Hexuronide (GPH):Cation Symporter Family	NO	No	NA	NA	NA	GSR	Cluster0172#GO0008515#Sucrose Transmembrane Transporter	NA	1.04128	-1.72524
PITG_01560	conserved hypothetical protein	NO	Yes	NA	NA	NA	InBtw	NA	NA	1.0394	-0.141282
PITG_14604	hypothetical protein	NO	No	NA	NA	NA	GDR	NA	NA	1.03793	1.6871
PITG_09096	predicted protein	NO	No	NA	NA	NA	GDR	Cluster0111	NA	1.03765	-1.0175
PITG_02303	ornithine decarboxylase 1	NO	Yes	NA	NA	NA	InBtw	NA	NA	1.03734	0.837242
PITG_01922	40S ribosomal protein SA	NO	No	NA	NA	NA	GDR	NA	NA	1.0372	-0.270443
PITG_14891	cystatin-like protease inhibitor EPIC3	YES	Yes	ENZYME INHIBITOR	NA	NA	InBtw	Cluster0171#GO0008233#Protease Inhibitor	EFFECTOR	1.0366	-2.75552
PITG_11959	hypothetical protein	NO	Yes	NA	NA	NA	InBtw	Cluster0004##Myosin-like	NA	1.03241	1.26629
PITG_17922	predicted protein	NO	No	NA	NA	NA	GSR	Cluster0520	NA	1.03241	1.06472
PITG_20264	40S ribosomal protein S13	NO	Yes	NA	NA	NA	GDR	NA	NA	1.03225	0.506337
PITG_19164	Mitochondrial Protein Translocase (MPT) Family	NO	Yes	NA	NA	NA	GDR	NA	NA	1.03214	0.642876
PITG_02528	hypothetical protein similar to histone acethyltransferase	NO	Yes	NA	NA	NA	InBtw	NA	NA	1.03213	0.379608
PITG_10932	carbohydrate esterase, putative	NO	Yes	NA	NA	NA	InBtw	NA	NA	1.03183	1.38919
PITG_11170	histone-binding protein RBBP4	NO	Yes	NA	NA	NA	InBtw	Cluster0069	NA	1.03056	1.03814
PITG_16730	hypothetical protein	NO	Yes	NA	NA	NA	GDR	NA	NA	1.03051	0.624455
PITG_07199	hypothetical protein	NO	Yes	NA	NA	NA	InBtw	NA	NA	1.02988	0.890338
PITG_08444	conserved hypothetical protein	YES	Yes	NA	NA	NA	InBtw	Cluster0226	NA	1.02912	-1.81453
PITG_15294	conserved hypothetical protein	NO	Yes	NA	NA	NA	InBtw	NA	NA	1.02804	0.0857865
PITG_00499	DEAD/DEAH box RNA helicase, putative	NO	Yes	NA	NA	NA	InBtw	NA	NA	1.02546	0.463349
PITG_13967	predicted protein	NO	No	NA	NA	NA	GDR	NA	NA	1.02546	-1.61465
PITG_10282	hypothetical protein similar to 14 kDa subunit splicing factor 3b	NO	Yes	NA	NA	NA	GDR	Cluster0652#GO0003676#Nucleic acid binding	NA	1.02503	0.612851
PITG_01045	conserved hypothetical protein	NO	Yes	NA	NA	NA	GDR	NA	NA	1.02481	0.585746
PITG_07066	hypothetical protein	NO	No	NA	NA	NA	InBtw	Cluster0685	NA	1.02439	0.175693
PITG_16649	conserved hypothetical protein	NO	Yes	NA	NA	NA	GSR	NA	NA	1.02432	0.268524
PITG_16335	hypothetical protein	NO	Yes	NA	NA	NA	GDR	NA	NA	1.02399	0.865457
PITG_09438	hypothetical protein	NO	Yes	NA	NA	NA	GDR	NA	NA	1.02389	0.748961
PITG_06632	hypothetical protein	NO	No	NA	NA	NA	InBtw	NA	NA	1.02348	1.20537
PITG_14911	Mitochondrial Carrier (MC) Family	NO	Yes	NA	NA	NA	GDR	Cluster0201#GO0006810#Mitochondrial Transporter	NA	1.02294	-1.26925
PITG_03063	conserved hypothetical protein	NO	No	NA	NA	NA	GDR	NA	NA	1.022	0.469346
PITG_19470	predicted protein	NO	No	NA	NA	NA	GDR	NA	NA	1.022	0.447972
PITG_21064	predicted protein	NO	No	NA	NA	NA	Not	Cluster0707#GO0004672#Protein Kinase	NA	1.022	0.288774
PITG_15668	predicted protein	NO	No	NA	NA	NA	GSR	Cluster0237	NA	1.0212	-2.41246
PITG_14136	hypothetical protein similar to dihydrouridine synthase	NO	Yes	NA	NA	NA	GDR	NA	NA	1.02105	0.389114
PITG_11293	glycoside hydrolase, putative	NO	No	NA	NA	NA	InBtw	Cluster0473#GO0008270#mannitol-1-phosphate dehydrogenase mpdh1	NA	1.01992	0.730306
PITG_16377	conserved hypothetical protein	NO	Yes	NA	NA	NA	InBtw	NA	NA	1.01917	0.374951
PITG_16388	hypothetical protein	NO	No	NA	NA	NA	GSR	NA	NA	1.01917	0.504586
PITG_12526	hypothetical protein	NO	Yes	NA	NA	NA	GDR	NA	NA	1.01873	1.39557
PITG_16930	carbohydrate esterase, putative	NO	Yes	ENZYME HYDROLASE	NA	NA	GSR	Cluster0725#GO0016787#Hydrolase	EFFECTOR	1.01846	-0.480298
PITG_10723	conserved hypothetical protein	NO	No	NA	NA	NA	GDR	Cluster0457#GO0004497#Monooxygenase Catecholamine metabolism	NA	1.01483	0.685503
PITG_05320	predicted protein	NO	No	NA	NA	NA	InBtw	NA	NA	1.01408	-0.428093
PITG_12964	predicted protein	NO	No	NA	NA	NA	GDR	NA	NA	1.01408	-0.958608
PITG_21176	conserved hypothetical protein	NO	Yes	NA	NA	NA	InBtw	Cluster0636#GO0008565#Importin	NA	1.01382	0.742562
PITG_00035	60S ribosomal export protein NMD3, putative	YES	Yes	NA	NA	NA	GDR	NA	NA	1.01322	0.193448
PITG_01094	hypothetical protein	NO	Yes	NA	NA	NA	GSR	Cluster0412	NA	1.012	1.75552
PITG_07972	conserved hypothetical protein	NO	Yes	NA	NA	NA	GDR	NA	NA	1.01165	0.758564
PITG_10979	conserved hypothetical protein	NO	No	NA	NA	NA	InBtw	NA	NA	1.01165	0.738126
PITG_23176	conserved hypothetical protein (PITT_20000)	NO	Yes	NA	NA	NA	GDR	NA	NA	1.01165	-0.24513
PITG_21393	conserved hypothetical protein	NO	Yes	NA	NA	NA	Not	NA	NA	1.01125	1.12444
PITG_10711	hypothetical protein similar to peptidyl-prolyl cis-trans isomerase	NO	Yes	NA	NA	NA	InBtw	Cluster0687#GO0003755#Peptidyl-prolyl cis-trans Isomerase	NA	1.01078	0.384031
PITG_00116	SUMO ligase, putative	NO	Yes	NA	NA	NA	GDR	NA	NA	1.00923	-0.896343
PITG_08218	hypothetical protein	NO	Yes	NA	NA	NA	InBtw	NA	NA	1.00754	0.940315
PITG_07855	Drug/Metabolite Transporter (DMT) Superfamily	NO	Yes	NA	NA	NA	GDR	NA	NA	1.00724	-0.497709
PITG_02068	GTP-binding protein SAR1	NO	No	NA	NA	NA	GDR	NA	NA	1.00713	0.704725
PITG_14207	hypothetical protein	NO	No	NA	NA	NA	InBtw	NA	NA	1.00617	1.53598
PITG_05638	hypothetical protein similar to GTP binding protein	NO	Yes	NA	NA	NA	GDR	NA	NA	1.0051	-0.131777
PITG_09872	glycoside hydrolase, putative	NO	Yes	ENZYME HYDROLASE	NA	NA	InBtw	Cluster0208#GO0004553#O-glycosyl compounds hydrolase	EFFECTOR	1.00507	0.845226
PITG_21171	predicted protein	NO	No	NA	NA	NA	GDR	NA	NA	1.00456	0.157522
PITG_01048	hypothetical protein	NO	Yes	NA	NA	NA	InBtw	Cluster0670	NA	1.00431	1.30168
PITG_20289	carbohydrate-binding protein, putative	NO	No	NA	NA	NA	Not	Cluster0242##carbohydrate-binding protein, putative	NA	1.0037	0.334201
PITG_22600	predicted protein	NO	No	NA	NA	NA	Not	NA	NA	1.00343	1.14992
PITG_17053	ATP-binding Cassette (ABC) Superfamily	NO	No	NA	NA	NA	GSR	Cluster0279#GO0017111#ABC Transporter	NA	1.00241	-1.33028
PITG_06667	conserved hypothetical protein	NO	Yes	NA	NA	NA	InBtw	Cluster0003	NA	1.00191	-0.154528
PITG_21600	conserved hypothetical protein	NO	Yes	NA	NA	NA	GDR	NA	NA	1.00101	-0.165175
PITG_19849	protein kinase	NO	Yes	NA	NA	NA	InBtw	Cluster0045#GO0004672#Protein Kinase	NA	0.999341	-0.2762
PITG_13807	hypothetical protein	NO	No	NA	NA	NA	GDR	NA	NA	0.998263	-1.90199
PITG_21648	predicted protein	NO	No	RXLR	NA	3	Not	Cluster0154##RXLR effector	EFFECTOR	0.997979	0.296465
PITG_00528	conserved hypothetical protein	NO	Yes	NA	NA	NA	InBtw	NA	NA	0.997979	0.329852
PITG_18540	conserved hypothetical protein	NO	No	NA	NA	NA	GDR	NA	NA	0.997979	-0.472209
PITG_15786	heat shock 70 kDa protein, mitochondrial precursor	NO	Yes	NA	NA	NA	GDR	Cluster0062#GO0006457#Protein Folding	NA	0.997515	0.434444
PITG_17035	conserved hypothetical protein	NO	Yes	NA	NA	NA	GDR	NA	NA	0.997129	0.824621
PITG_07536	hypothetical protein	NO	No	NA	NA	NA	InBtw	Cluster0112##carbohydrate-binding protein, putative	NA	0.99526	-1.50735
PITG_07042	predicted protein	NO	Yes	NA	NA	NA	GDR	Cluster0670	NA	0.994096	1.03848
PITG_07854	F-box protein, putative	NO	Yes	NA	NA	NA	GDR	NA	NA	0.992885	0.41886
PITG_04940	hypothetical protein similar to novel mcm domain containing protein	NO	Yes	NA	NA	NA	GDR	Cluster0247#GO0006260#DNA replication	NA	0.991686	-0.421017
PITG_11729	hypothetical protein	NO	No	NA	NA	NA	InBtw	NA	NA	0.991642	1.54793
PITG_04522	cleavage induced peptidyl-prolyl cis-trans isomerase (PITT_04522)	NO	Yes	NA	NA	NA	InBtw	Cluster0028#GO0003755#Peptidyl-prolyl cis-trans Isomerase	NA	0.991501	1.20132
PITG_01339	predicted protein	NO	No	NA	NA	NA	GDR	Cluster0278	NA	0.99119	-0.109764
PITG_15069	hypothetical protein	NO	Yes	NA	NA	NA	InBtw	Cluster0387#GO0003735#Structural constituent of ribosome	NA	0.990989	-0.0681619
PITG_11108	hypothetical protein	NO	Yes	NA	NA	NA	GDR	NA	NA	0.990378	-2.3867
PITG_11979	predicted protein	NO	Yes	NA	NA	NA	GDR	NA	NA	0.989544	-0.783207
PITG_04428	conserved hypothetical protein	NO	Yes	NA	NA	NA	GDR	NA	NA	0.988588	0.566898
PITG_17487	hypothetical protein similar to chromosome arginine transport ATPase	NO	No	NA	NA	NA	GDR	NA	NA	0.988115	-1.94151
PITG_20138	conserved hypothetical protein	NO	No	NA	NA	NA	Not	NA	NA	0.987985	0.793432
PITG_17115	predicted protein	NO	Yes	NA	NA	NA	InBtw	NA	NA	0.987132	-1.65298
PITG_06254	hypothetical protein	NO	No	NA	NA	NA	GSR	Cluster0021#GO0003779#Myosin-like	NA	0.986509	-0.106117
PITG_08928	predicted protein	NO	Yes	NA	NA	NA	InBtw	NA	NA	0.986119	-0.6096
PITG_10785	hypothetical protein	NO	Yes	NA	NA	NA	InBtw	NA	NA	0.986119	-1.7471
PITG_09744	cleavage induced hypothetical protein splice variant1	NO	No	NA	NA	NA	GSR	Cluster0257#GO0003676#RNA-binding protein	NA	0.985939	0.308737
PITG_00544	conserved hypothetical protein	YES	Yes	NA	NA	NA	GDR	NA	NA	0.984433	0.803751
PITG_02588	hypothetical protein	NO	Yes	NA	NA	NA	GDR	NA	NA	0.984096	-0.223058
PITG_04512	hypothetical protein	NO	No	NA	NA	NA	GDR	NA	NA	0.98331	-0.656804
PITG_10249	hypothetical protein	NO	Yes	NA	NA	NA	InBtw	NA	NA	0.982508	-0.179558
PITG_11400	hypothetical protein	NO	No	NA	NA	NA	GSR	Cluster0135	NA	0.982508	-1.07264
PITG_14850	40S ribosomal protein S7	NO	Yes	NA	NA	NA	GDR	NA	NA	0.982508	1.0049
PITG_12349	hypothetical protein	NO	No	NA	NA	NA	GDR	NA	NA	0.981562	1.33106
PITG_07300	60S ribosomal protein L35	NO	Yes	NA	NA	NA	GDR	NA	NA	0.981237	0.190417
PITG_01698	small cysteine rich protein (PITT_01698) - SCR76	NO	Yes	SMALL CYS RICH	NA	NA	InBtw	NA	EFFECTOR	0.980553	1.10075
PITG_08699	cleavage induced hypothetical protein (PITT_08699)	NO	No	NA	NA	NA	InBtw	NA	NA	0.980012	-0.163948
PITG_19654	predicted protein	NO	No	NA	NA	NA	GSR	Cluster0409	NA	0.979946	-0.33824
PITG_11871	hypothetical protein	YES	No	NA	NA	NA	GSR	NA	NA	0.979587	0.146829
PITG_15263	predicted protein	NO	No	NA	NA	NA	InBtw	Cluster0292	NA	0.97905	-1.39803
PITG_15673	predicted protein	NO	Yes	NA	NA	NA	InBtw	Cluster0297	NA	0.97905	-1.81307
PITG_08086	predicted protein	NO	Yes	NA	NA	NA	GDR	Cluster0711	NA	0.97905	-0.228104
PITG_11755	putative GPI-anchored serine-threonine rich hypothetical protein	YES	Yes	NA	NA	NA	InBtw	Cluster0183	NA	0.978666	0.515331
PITG_03437	predicted protein	NO	Yes	NA	NA	NA	InBtw	NA	NA	0.978546	-1.0766
PITG_09135	hypothetical protein	NO	No	NA	NA	NA	InBtw	Cluster0395	NA	0.977938	-0.0525504
PITG_00320	predicted protein	NO	Yes	NA	NA	NA	InBtw	Cluster0020	NA	0.977899	-0.0980107
PITG_09450	hypothetical protein	NO	Yes	NA	NA	NA	GDR	NA	NA	0.977754	0.677117
PITG_05362	cleavage induced hypothetical protein (PITT_05362)	NO	Yes	NA	NA	NA	InBtw	NA	NA	0.977439	-0.346529
PITG_12119	ATPase family AAA domain-containing protein 3A	NO	Yes	NA	NA	NA	GDR	NA	NA	0.976962	1.77795
PITG_14099	hypothetical protein	NO	Yes	NA	NA	NA	InBtw	NA	NA	0.976749	-0.0277761
PITG_17990	MAP kinase	NO	Yes	NA	NA	NA	GDR	Cluster0136#GO0004672#Protein Kinase	NA	0.976366	0.614237
PITG_07361	hypothetical protein	NO	No	NA	NA	NA	GSR	Cluster0291#GO0004497#Microtubule associated monooxygenase	NA	0.97603	-2.07912
PITG_02240	conserved hypothetical protein	NO	Yes	NA	NA	NA	GDR	NA	NA	0.97568	-0.598845
PITG_12480	hypothetical protein	NO	Yes	NA	NA	NA	GSR	NA	NA	0.975531	0.165791
PITG_21770	predicted protein	NO	No	NA	NA	NA	Not	NA	NA	0.97466	-1.08049
PITG_15237	hypothetical protein	NO	No	NA	NA	NA	GSR	NA	NA	0.974501	1.58561
PITG_02832	Sulfate Permease (SulP) Family	NO	Yes	NA	NA	NA	InBtw	Cluster0255#GO0005215#Sulfate Transporter	NA	0.974356	1.52407
PITG_04719	conserved hypothetical protein	NO	Yes	NA	NA	NA	InBtw	NA	NA	0.97418	-1.74394
PITG_09748	conserved hypothetical protein	NO	No	NA	NA	NA	GSR	Cluster0257#GO0003676#RNA-binding protein	NA	0.972481	0.219036
PITG_00264	conserved hypothetical protein	NO	Yes	NA	NA	NA	GDR	Cluster0216##enoyl-CoA hydratase-isomerase	NA	0.971346	0.54458
PITG_11900	protein kinase	NO	No	NA	NA	NA	InBtw	Cluster0584	NA	0.971012	-2.40607
PITG_00864	predicted protein	NO	Yes	NA	NA	NA	InBtw	NA	NA	0.971012	0.334946
PITG_00156	tubulin beta chain	NO	Yes	NA	NA	NA	GDR	Cluster0214#GO0007018#Tubulin	NA	0.970527	0.881983
PITG_09706	threonine protease family T01A, putative	NO	Yes	NA	NA	NA	GDR	NA	NA	0.970152	1.9559
PITG_13618	WD repeat protein pop3	NO	Yes	NA	NA	NA	GDR	Cluster0003	NA	0.969868	0.457859
PITG_04908	hypothetical protein	NO	Yes	NA	NA	NA	InBtw	NA	NA	0.96929	-0.330399
PITG_16806	hypothetical protein	NO	Yes	NA	NA	NA	InBtw	Cluster0660##Fatty acid synthetase	NA	0.968629	0.60331
PITG_09425	predicted protein	NO	No	NA	NA	NA	GDR	NA	NA	0.968265	0.641568
PITG_18241	conserved hypothetical protein	NO	No	NA	NA	NA	InBtw	NA	NA	0.96701	-0.709629
PITG_01944	predicted protein	NO	Yes	NA	NA	NA	GDR	NA	NA	0.96701	0.567211
PITG_06410	conserved hypothetical protein	NO	Yes	NA	NA	NA	InBtw	NA	NA	0.966908	0.843101
PITG_14937	hypothetical protein	NO	Yes	NA	NA	NA	InBtw	NA	NA	0.966466	-2.84768
PITG_07905	xylose isomerase 1	NO	Yes	NA	NA	NA	InBtw	NA	NA	0.965299	2.42472
PITG_04156	conserved hypothetical protein	NO	Yes	NA	NA	NA	GSR	Cluster0010	NA	0.96486	0.0919126
PITG_01249	predicted protein	NO	Yes	NA	NA	NA	GDR	NA	NA	0.964484	-2.31306
PITG_13252	hypothetical protein	NO	Yes	NA	NA	NA	GDR	NA	NA	0.963906	0.822043
PITG_21886	histidyl-tRNA synthetase	NO	Yes	NA	NA	NA	GDR	Cluster0302#GO0004672#Protein Kinase	NA	0.963773	0.620377
PITG_07278	protein kinase, putative	NO	Yes	NA	NA	NA	GDR	Cluster0001##Protein Kinase	NA	0.963642	1.04623
PITG_03451	hypothetical protein	NO	Yes	NA	NA	NA	GDR	NA	NA	0.962919	1.11969
PITG_00711	conserved hypothetical protein	NO	No	NA	NA	NA	GDR	Cluster0438#GO0016788#Isoamyl acetate-hydrolyzing esterase	NA	0.962134	0.129376
PITG_03763	hypothetical protein	NO	Yes	NA	NA	NA	GDR	NA	NA	0.961901	0.881215
PITG_02586	hypothetical protein	NO	Yes	NA	NA	NA	InBtw	Cluster0517	NA	0.961677	0.828446
PITG_07056	isocitrate dehydrogenase, mitochondrial precursor	NO	Yes	NA	NA	NA	InBtw	NA	NA	0.961664	1.17036
PITG_10480	conserved hypothetical protein	NO	No	NA	NA	NA	GDR	NA	NA	0.961028	0.0433809
PITG_15675	hypothetical protein	NO	No	NA	NA	NA	GDR	Cluster0297	NA	0.961028	-0.187232
PITG_00448	conserved hypothetical protein	NO	Yes	NA	NA	NA	GDR	Cluster0411#GO0008026#ATP-dependent helicase	NA	0.960246	0.440589
PITG_05391	hypothetical protein	NO	No	NA	NA	NA	InBtw	NA	NA	0.959608	0.184565
PITG_02416	hypothetical protein	NO	Yes	NA	NA	NA	GDR	NA	NA	0.958304	0.739227
PITG_08503	predicted protein	NO	Yes	NA	NA	NA	InBtw	Cluster0423	NA	0.957716	0.317602
PITG_11741	conserved hypothetical protein	NO	No	NA	NA	NA	GSR	NA	NA	0.956393	0.351903
PITG_06722	elongation factor 1alpha (EF1alpha-2)	NO	No	NA	NA	NA	GDR	Cluster0350#GO0003746#translation elongation factor	NA	0.955202	1.1674
PITG_12177	predicted protein	NO	No	NA	NA	NA	GDR	NA	NA	0.954605	-0.188009
PITG_02377	predicted protein	NO	No	NA	NA	NA	GSR	NA	NA	0.95441	0.121652
PITG_02009	conserved hypothetical protein	YES	Yes	NA	NA	NA	GDR	Cluster0183	NA	0.953939	-3.90857
PITG_08832	hypothetical protein	NO	Yes	NA	NA	NA	GDR	NA	NA	0.953725	0.937514
PITG_14097	predicted protein	NO	No	NA	NA	NA	InBtw	Cluster0132	NA	0.953665	-2.01129
PITG_00014	conserved hypothetical protein	NO	No	NA	NA	NA	GDR	NA	NA	0.953055	1.31093
PITG_13437	metalloprotease family M16C, putative	NO	Yes	NA	NA	NA	InBtw	NA	NA	0.951751	0.27332
PITG_11044	hypothetical protein	NO	Yes	NA	NA	NA	GDR	NA	NA	0.95162	0.719591
PITG_16385	conserved hypothetical protein	NO	No	NA	NA	NA	InBtw	NA	NA	0.951113	0.983425
PITG_07971	conserved hypothetical protein	NO	Yes	NA	NA	NA	InBtw	NA	NA	0.951113	0.895962
PITG_00788	predicted protein	NO	No	NA	NA	NA	InBtw	NA	NA	0.948919	-0.369267
PITG_11573	serine protease family S33, putative	NO	Yes	SERINE PROTEASE	NA	NA	InBtw	NA	EFFECTOR	0.948705	0.290889
PITG_07133	predicted protein	NO	No	NA	NA	NA	InBtw	Cluster0232	NA	0.948581	-1.18252
PITG_08002	glycoside hydrolase, putative	NO	No	NA	NA	NA	GDR	NA	NA	0.948051	1.43479
PITG_02137	hypothetical protein	NO	Yes	NA	NA	NA	GDR	Cluster0800#GO0008601#Protein phosphatase type 2A	NA	0.94794	-0.00767509
PITG_08993	conserved hypothetical protein	NO	Yes	NA	NA	NA	GDR	Cluster0294	NA	0.947823	-2.10733
PITG_21011	14 kDa zinc-binding protein	NO	Yes	NA	NA	NA	GDR	NA	NA	0.946927	0.754272
PITG_08830	conserved hypothetical protein	NO	No	NA	NA	NA	InBtw	NA	NA	0.945921	0.597039
PITG_04923	conserved hypothetical protein	NO	No	NA	NA	NA	InBtw	Cluster0300	NA	0.945477	-0.5951
PITG_13041	hypothetical protein	NO	Yes	NA	NA	NA	GDR	NA	NA	0.944813	0.0573594
PITG_08480	ubiquitin, putative	NO	No	NA	NA	NA	InBtw	Cluster0680	NA	0.94454	0.577445
PITG_22057	predicted protein	NO	No	NA	NA	NA	GDR	NA	NA	0.94454	0.274053
PITG_07043	predicted protein	NO	No	NA	NA	NA	GDR	NA	NA	0.943944	1.53789
PITG_13588	predicted protein	NO	No	NA	NA	NA	GDR	NA	NA	0.94385	0.313197
PITG_02494	hypothetical protein	NO	Yes	NA	NA	NA	GDR	NA	NA	0.943229	0.520347
PITG_09846	hypothetical protein similar to ATP binding / proline-tRNA ligase/ tRNA ligase	NO	Yes	NA	NA	NA	GDR	NA	NA	0.942365	1.00637
PITG_06570	conserved hypothetical protein	NO	Yes	NA	NA	NA	InBtw	Cluster0381	NA	0.941983	2.96391
PITG_12478	hypothetical protein	NO	Yes	NA	NA	NA	GDR	NA	NA	0.94192	1.54466
PITG_00142	multicopy suppressor of ras1	NO	Yes	NA	NA	NA	GDR	NA	NA	0.941732	0.903655
PITG_15197	hypothetical protein	NO	No	NA	NA	NA	GSR	NA	NA	0.941265	0.345546
PITG_05838	predicted protein	NO	No	NA	NA	NA	GDR	Cluster0036	NA	0.94051	-0.422763
PITG_20689	conserved hypothetical protein	NO	No	NA	NA	NA	GDR	NA	NA	0.939726	1.23313
PITG_13399	asparagine synthetase	NO	No	NA	NA	NA	GDR	NA	NA	0.939716	1.13169
PITG_05526	conserved hypothetical protein	NO	No	ENZYME HYDROLASE	NA	NA	InBtw	Cluster0790#GO0004553#Hydrolase of O-glycosyl compounds	EFFECTOR	0.939304	-1.11585
PITG_04030	predicted protein	NO	No	NA	NA	NA	InBtw	NA	NA	0.939304	-2.43778
PITG_02244	hypothetical protein similar to zinc finger protein 622	NO	Yes	NA	NA	NA	GDR	NA	NA	0.938625	-0.202256
PITG_11630	conserved hypothetical protein	NO	Yes	NA	NA	NA	GDR	NA	NA	0.938397	0.736142
PITG_08416	hypothetical protein	NO	Yes	NA	NA	NA	InBtw	NA	NA	0.937667	0.896148
PITG_04039	predicted protein	NO	No	NA	NA	NA	GDR	NA	NA	0.937272	-0.172327
PITG_14283	hypothetical protein similar to malonyl-CoA:ACP transacylase	NO	No	NA	NA	NA	GDR	Cluster0660##Fatty acid synthetase	NA	0.937065	-1.05097
PITG_01288	predicted protein	NO	Yes	NA	NA	NA	GDR	NA	NA	0.936506	-1.16047
PITG_04676	conserved hypothetical protein	NO	Yes	NA	NA	NA	GDR	NA	NA	0.936079	0.378427
PITG_16267	Major Facilitator Superfamily (MFS)	NO	Yes	NA	NA	NA	InBtw	Cluster0820##Major Facilitator Superfamily	NA	0.936079	0.493905
PITG_00553	conserved hypothetical protein	NO	No	NA	NA	NA	GDR	NA	NA	0.935144	1.79089
PITG_10912	hypothetical protein	NO	Yes	NA	NA	NA	InBtw	NA	NA	0.934487	1.44568
PITG_20194	protein mago nashi	NO	Yes	NA	NA	NA	GDR	NA	NA	0.934354	0.884497
PITG_20718	hypothetical protein	NO	No	NA	NA	NA	GDR	NA	NA	0.934157	1.14861
PITG_04079	predicted protein	NO	No	NA	NA	NA	InBtw	NA	NA	0.934086	-0.706028
PITG_05126	hypothetical protein	NO	No	NA	NA	NA	InBtw	NA	NA	0.933435	1.47522
PITG_09941	hypothetical protein	NO	Yes	NA	NA	NA	GDR	Cluster0021#GO0003779#Myosin-like	NA	0.932531	-0.249031
PITG_22958	conserved hypothetical protein (PITT_12268)	NO	Yes	NA	NA	NA	GDR	NA	NA	0.932493	0.970646
PITG_02584	conserved hypothetical protein	YES	Yes	NA	NA	NA	GDR	Cluster0226	NA	0.931484	-4.44559
PITG_00472	hypothetical protein	NO	Yes	NA	NA	NA	InBtw	NA	NA	0.931484	0.978087
PITG_03744	hypothetical protein	NO	Yes	NA	NA	NA	GDR	NA	NA	0.931484	-0.538704
PITG_03235	60S ribosomal protein L35a-4	NO	No	NA	NA	NA	GDR	NA	NA	0.931339	0.031877
PITG_09512	prohibitin-2	NO	Yes	NA	NA	NA	GSR	NA	NA	0.930107	1.23174
PITG_15653	small nuclear ribonucleoprotein G	NO	Yes	NA	NA	NA	GDR	NA	NA	0.929893	0.248717
PITG_01982	conserved hypothetical protein	NO	Yes	NA	NA	NA	InBtw	NA	NA	0.929868	1.07895
PITG_00698	hypothetical protein	NO	No	NA	NA	NA	GDR	NA	NA	0.929192	-1.0435
PITG_16856	conserved hypothetical protein	NO	Yes	NA	NA	NA	GDR	NA	NA	0.928368	0.45818
PITG_15360	predicted protein	NO	Yes	NA	NA	NA	GSR	NA	NA	0.926618	0.330899
PITG_07470	hypothetical protein	NO	Yes	NA	NA	NA	GSR	NA	NA	0.926079	0.607893
PITG_17259	conserved hypothetical protein	NO	Yes	NA	NA	NA	GDR	NA	NA	0.924719	0.869568
PITG_10862	cytochrome c oxidase assembly protein COX11, mitochondrial precursor	NO	Yes	NA	NA	NA	GDR	NA	NA	0.924412	-0.317152
PITG_08187	conserved hypothetical protein	NO	Yes	NA	NA	NA	InBtw	Cluster0256	NA	0.924005	-0.339732
PITG_01652	hypothetical protein	NO	Yes	NA	NA	NA	GDR	NA	NA	0.923707	0.353983
PITG_00783	peptidyl-prolyl cis-trans isomerase 10 (PITT_00783)	NO	Yes	NA	NA	NA	InBtw	Cluster0028#GO0003755#Peptidyl-prolyl cis-trans Isomerase	NA	0.923479	0.780865
PITG_03952	predicted protein	NO	No	NA	NA	NA	GDR	Cluster0794	NA	0.922339	-1.76084
PITG_15538	hypothetical protein	NO	No	NA	NA	NA	GSR	Cluster0224	NA	0.921769	-0.326027
PITG_08351	conserved hypothetical protein	NO	Yes	NA	NA	NA	InBtw	NA	NA	0.921348	-0.447912
PITG_20535	hypothetical protein	NO	Yes	NA	NA	NA	InBtw	Cluster0736	NA	0.920693	1.01755
PITG_05254	conserved hypothetical protein	YES	No	NA	NA	NA	GSR	Cluster0340#GO0004601#Peroxidase	NA	0.920386	2.1664
PITG_10701	carbohydrate-binding protein, putative	NO	Yes	NA	NA	NA	GSR	Cluster0112##carbohydrate-binding protein, putative	NA	0.920386	-0.16953
PITG_03846	predicted protein	NO	Yes	NA	NA	NA	InBtw	Cluster0004##Myosin-like	NA	0.919997	1.09664
PITG_17264	hypothetical protein similar to nuclear receptor co-repressor/HDAC3 complex subunit	NO	Yes	NA	NA	NA	GDR	Cluster0003	NA	0.91956	0.0948925
PITG_10929	threonine protease family T01A, putative	NO	No	NA	NA	NA	InBtw	Cluster0447#GO0006511#ubiquitin-dependent threonine protease	NA	0.919473	1.5023
PITG_01228	predicted protein	NO	Yes	NA	NA	NA	GDR	NA	NA	0.919223	0.230855
PITG_05298	hypothetical protein	NO	Yes	NA	NA	NA	GDR	NA	NA	0.919093	0.832915
PITG_03201	predicted protein	NO	Yes	NA	NA	NA	GDR	NA	NA	0.91906	-0.779947
PITG_06213	Resistance-Nodulation-Cell Division (RND) Superfamily	NO	No	NA	NA	NA	GSR	Cluster0777#GO0008158#Hedgehog receptor	NA	0.918545	-2.30653
PITG_16812	anaphase-promoting complex subunit 10	NO	Yes	NA	NA	NA	InBtw	NA	NA	0.917625	-1.69695
PITG_09951	dicer-like, putative	NO	No	NA	NA	NA	InBtw	NA	NA	0.917374	0.864151
PITG_17157	conserved hypothetical protein	NO	Yes	NA	NA	NA	GDR	Cluster0059#GO0003676#Nucleic acid Binding	NA	0.916936	0.815981
PITG_15771	hsp70-like protein	YES	Yes	NA	NA	NA	GDR	Cluster0062#GO0006457#Protein Folding	NA	0.916029	1.15653
PITG_09441	Mitochondrial Protein Translocase (MPT) Family	NO	No	NA	NA	NA	GDR	NA	NA	0.915159	1.07151
PITG_10186	conserved hypothetical protein	NO	Yes	NA	NA	NA	InBtw	NA	NA	0.914258	0.797706
PITG_05538	hypothetical protein	NO	Yes	NA	NA	NA	InBtw	NA	NA	0.914044	0.996396
PITG_01318	conserved hypothetical protein	NO	No	NA	NA	NA	InBtw	Cluster0687#GO0003755#Peptidyl-prolyl cis-trans Isomerase	NA	0.913935	0.310772
PITG_00397	conserved hypothetical protein	NO	Yes	NA	NA	NA	GDR	NA	NA	0.9133	0.337008
PITG_15229	hypothetical protein	NO	Yes	NA	NA	NA	GDR	NA	NA	0.913251	1.56505
PITG_07246	hypothetical protein	NO	No	NA	NA	NA	GDR	NA	NA	0.912955	-3.66576
PITG_21869	hypothetical protein	NO	No	NA	NA	NA	Not	Cluster0620	NA	0.912119	0.44193
PITG_02786	fructose-bisphosphate aldolase	NO	No	NA	NA	NA	InBtw	NA	NA	0.911274	1.84287
PITG_10561	predicted protein	NO	No	NA	NA	NA	InBtw	NA	NA	0.910196	-0.257429
PITG_03486	hypothetical protein	NO	Yes	NA	NA	NA	GDR	NA	NA	0.909248	0.640496
PITG_22369	predicted protein	NO	Yes	NA	NA	NA	Not	NA	NA	0.908728	-1.14642
PITG_14353	conserved hypothetical protein	NO	Yes	NA	NA	NA	InBtw	NA	NA	0.908277	1.23164
PITG_01209	predicted protein	NO	Yes	NA	NA	NA	GDR	Cluster0008	NA	0.908277	-3.4688
PITG_12528	hypothetical protein	NO	No	NA	NA	NA	GDR	NA	NA	0.908199	0.924825
PITG_22574	predicted protein	NO	Yes	NA	NA	NA	Not	NA	NA	0.90785	-1.41033
PITG_05006	U1 small nuclear ribonucleoprotein A	NO	Yes	NA	NA	NA	GDR	NA	NA	0.907646	0.545314
PITG_10063	hypothetical protein similar to omega-3 fatty acid desaturase	NO	No	NA	NA	NA	InBtw	NA	NA	0.906679	1.14431
PITG_05506	hypothetical protein	NO	No	NA	NA	NA	GDR	Cluster0634#GO0045454#Oxidoreductase	NA	0.906242	0.269804
PITG_16430	predicted protein	NO	Yes	NA	NA	NA	GDR	NA	NA	0.906194	1.18362
PITG_22825	secreted RxLR effector peptide, putative	YES	No	RXLR	RxLRsng208	1	GSR	NA	EFFECTOR	0.905721	0.725039
PITG_16535	conserved hypothetical protein	NO	No	NA	NA	NA	GSR	Cluster0296#GO0006310#DNA Recombination	NA	0.904445	-1.66528
PITG_07328	superoxide dismutase	NO	No	NA	NA	NA	GDR	NA	NA	0.90415	2.71211
PITG_06599	predicted protein	NO	No	NA	NA	NA	GDR	NA	NA	0.90317	1.38407
PITG_09434	conserved hypothetical protein	NO	No	NA	NA	NA	GDR	NA	NA	0.902055	0.36418
PITG_15778	diphosphomevalonate decarboxylase	NO	Yes	NA	NA	NA	GDR	NA	NA	0.900941	1.86816
PITG_07162	Mitochondrial Tricarboxylate Carrier (MTC) Family	NO	Yes	NA	NA	NA	GDR	NA	NA	0.900752	1.57767
PITG_18303	conserved hypothetical protein	NO	Yes	NA	NA	NA	InBtw	NA	NA	0.900411	0.61785
PITG_13015	hypothetical protein	NO	Yes	NA	NA	NA	GDR	NA	NA	0.900046	0.85997
PITG_20796	hypothetical protein	NO	Yes	NA	NA	NA	GDR	NA	NA	0.898904	-0.0675894
PITG_04698	threonine protease family T05, putative	NO	Yes	NA	NA	NA	GDR	NA	NA	0.898716	1.49663
PITG_01738	hypothetical protein	NO	Yes	NA	NA	NA	GDR	NA	NA	0.898629	0.235796
PITG_06359	hypothetical protein	NO	No	NA	NA	NA	GDR	Cluster0786	NA	0.898589	-0.490563
PITG_01778	hypothetical protein similar to pyridine nucleotide-disulphide oxidoreductase	NO	No	NA	NA	NA	InBtw	NA	NA	0.897998	0.534161
PITG_19769	hypothetical protein	NO	No	NA	NA	NA	GDR	NA	NA	0.897537	0.876333
PITG_07546	conserved hypothetical protein	NO	No	NA	NA	NA	InBtw	NA	NA	0.897397	1.74172
PITG_06986	conserved hypothetical protein	NO	Yes	NA	NA	NA	GDR	NA	NA	0.896829	0.609923
PITG_15358	calreticulin precursor	YES	No	NA	NA	NA	GDR	NA	NA	0.895245	0.748869
PITG_11603	peptidyl-prolyl cis-trans isomerase CYP19-4 precursor	YES	No	NA	NA	NA	InBtw	Cluster0028#GO0003755#Peptidyl-prolyl cis-trans Isomerase	NA	0.894887	1.11738
PITG_17253	conserved hypothetical protein	NO	Yes	NA	NA	NA	GDR	Cluster0411#GO0008026#ATP-dependent helicase	NA	0.894791	-1.01061
PITG_12350	hypothetical protein	NO	Yes	NA	NA	NA	GDR	NA	NA	0.894737	-0.227528
PITG_01702	conserved hypothetical protein	YES	No	NA	NA	NA	GDR	NA	NA	0.893523	2.14166
PITG_03854	hypothetical protein	NO	Yes	NA	NA	NA	GDR	Cluster0313	NA	0.89301	-0.0841385
PITG_15049	hypothetical protein	NO	Yes	NA	NA	NA	InBtw	Cluster0008	NA	0.89301	-1.64757
PITG_17031	predicted protein	NO	No	NA	NA	NA	GDR	NA	NA	0.89301	-5.41007
PITG_20622	conserved hypothetical protein	NO	No	NA	NA	NA	GDR	Cluster0295#GO0046872#Pirin	NA	0.89301	1.15979
PITG_06440	conserved hypothetical protein	NO	Yes	NA	NA	NA	InBtw	NA	NA	0.892683	1.43693
PITG_15564	predicted protein	NO	Yes	NA	NA	NA	InBtw	NA	NA	0.890639	0.20181
[truncated: 8,699 more rows]

## Sheet: List2_gene_exp_7118
Gene_ID	annotation	secreted (Raffaele et al.,2010. BMC Genomics)	Core_ortholog (Haas et al., 2009. Nature)	Effector_type	RXLRfamily	WY_domains	Intergenic	Tb_GOmapping (Raffaele et al.,2010. BMC Genomics)	Effector_annotation	Pinf_Stub_2dpi (Log2)	Pinf_Stub_2dpi (induction)	Pinf_Stub_3dpi (Log2)	Pinf_Stub_3dpi (induction)	Pinf_Stub (induction 2 and/or 3dpi)	Alai_Atha_Pinf_2dpi (Log2)	Alai_Atha_Pinf_2dpi (induction)	Alai_Atha_Pinf_3dpi (Log2)	Alai_Atha_Pinf_3dpi (induction)	Alai_Atha_Pinf (induction 2 and/or 3dpi)
PITG_08178	conserved hypothetical protein	YES	Yes	NA	NA	NA	InBtw	Cluster0495#GO0055114#Monophenol monooxygenase	NA	-1.16284	NA	-2.21799	NA	NA	5.81044	ind_AtAl2dpi	5.43761	ind_AtAl3dpi	ind_AtAl
PITG_14255	predicted protein	NO	No	NA	NA	NA	GSR	NA	NA	0.774615	NA	-2.28054	NA	NA	5.22065	ind_AtAl2dpi	5.0125	ind_AtAl3dpi	ind_AtAl
PITG_11595	hypothetical protein	NO	No	NA	NA	NA	GSR	Cluster0311	NA	-0.302006	NA	0.642843	NA	NA	4.64153	ind_AtAl2dpi	5.003	ind_AtAl3dpi	ind_AtAl
PITG_10375	hypothetical protein	NO	No	NA	NA	NA	GSR	Cluster0072	NA	0.347966	NA	-2.87711	NA	NA	3.89417	ind_AtAl2dpi	4.23306	ind_AtAl3dpi	ind_AtAl
PITG_05580	conserved hypothetical protein	NO	No	NA	NA	NA	InBtw	Cluster0771#GO0016740#Transferase	NA	-0.0088097	NA	0.743394	NA	NA	3.8092	ind_AtAl2dpi	3.83676	ind_AtAl3dpi	ind_AtAl
PITG_13660	hypothetical protein	NO	Yes	NA	NA	NA	InBtw	NA	NA	-0.631314	NA	-0.456167	NA	NA	3.41914	ind_AtAl2dpi	3.70364	ind_AtAl3dpi	ind_AtAl
PITG_11249	heat shock 70 kDa protein	NO	No	NA	NA	NA	InBtw	Cluster0062#GO0006457#Protein Folding	NA	-1.00779	NA	-4.38487	NA	NA	3.22853	ind_AtAl2dpi	3.3232	ind_AtAl3dpi	ind_AtAl
PITG_01328	conserved hypothetical protein	YES	No	NA	NA	NA	InBtw	Cluster0086#Carbohydrate-binding protein putative	NA	0.576153	NA	-3.06396	NA	NA	3.40039	ind_AtAl2dpi	3.0738	ind_AtAl3dpi	ind_AtAl
PITG_05039	hypothetical protein	NO	No	CRINKLER	NA	NA	InBtw	Cluster0128##Crinkler	EFFECTOR	-0.323105	NA	-0.472721	NA	NA	1.97319	ind_AtAl2dpi	2.59189	ind_AtAl3dpi	ind_AtAl
PITG_04343	predicted protein	NO	Yes	NA	NA	NA	InBtw	NA	NA	0.368348	NA	0.976162	NA	NA	1.72692	ind_AtAl2dpi	2.95088	ind_AtAl3dpi	ind_AtAl
PITG_11247	heat shock 70 kDa protein	NO	No	NA	NA	NA	GDR	Cluster0062#GO0006457#Protein Folding	NA	0.107701	NA	-2.7857	NA	NA	2.93236	ind_AtAl2dpi	2.78487	ind_AtAl3dpi	ind_AtAl
PITG_09035	predicted protein	NO	No	NA	NA	NA	GDR	NA	NA	-0.268454	NA	0.068713	NA	NA	2.09012	ind_AtAl2dpi	2.74704	ind_AtAl3dpi	ind_AtAl
PITG_06401	hypothetical protein	NO	Yes	NA	NA	NA	InBtw	Cluster0094	NA	0.736404	NA	-0.318747	NA	NA	2.37509	ind_AtAl2dpi	2.68151	ind_AtAl3dpi	ind_AtAl
PITG_06318	conserved hypothetical protein	YES	Yes	NA	NA	NA	InBtw	Cluster0086#Carbohydrate-binding protein putative	NA	-2.7595	NA	-3.22969	NA	NA	2.9516	ind_AtAl2dpi	2.63627	ind_AtAl3dpi	ind_AtAl
PITG_07521	conserved hypothetical protein	NO	No	NA	NA	NA	InBtw	Cluster0112##carbohydrate-binding protein, putative	NA	-2.9702	NA	-3.02535	NA	NA	2.74593	ind_AtAl2dpi	2.63026	ind_AtAl3dpi	ind_AtAl
PITG_02559	conserved hypothetical protein	NO	Yes	NA	NA	NA	GDR	Cluster0580	NA	0.0348749	NA	-1.52278	NA	NA	3.23673	ind_AtAl2dpi	2.60034	ind_AtAl3dpi	ind_AtAl
PITG_16622	Crinkler (CRN) family protein	NO	No	CRINKLER	NA	NA	InBtw	Cluster0006##Crinkler Effector	EFFECTOR	-0.971068	NA	0.518102	NA	NA	1.38751	ind_AtAl2dpi	2.28954	ind_AtAl3dpi	ind_AtAl
PITG_07238	hypothetical protein	NO	Yes	NA	NA	NA	GDR	NA	NA	0.607465	NA	0.172042	NA	NA	1.51538	ind_AtAl2dpi	2.55491	ind_AtAl3dpi	ind_AtAl
PITG_13596	biotin synthase	NO	No	NA	NA	NA	InBtw	NA	NA	0.178588	NA	0.879768	NA	NA	2.41517	ind_AtAl2dpi	2.51514	ind_AtAl3dpi	ind_AtAl
PITG_02998	conserved hypothetical protein	NO	Yes	NA	NA	NA	InBtw	NA	NA	-0.128402	NA	-0.433531	NA	NA	1.81514	ind_AtAl2dpi	2.50566	ind_AtAl3dpi	ind_AtAl
PITG_09832	carbohydrate-binding protein, putative	NO	Yes	NA	NA	NA	InBtw	NA	NA	0.182818	NA	-0.517068	NA	NA	3.09479	ind_AtAl2dpi	2.46204	ind_AtAl3dpi	ind_AtAl
PITG_06189	hypothetical protein	NO	No	NA	NA	NA	GDR	NA	NA	0.310862	NA	0.786226	NA	NA	1.82144	ind_AtAl2dpi	2.44594	ind_AtAl3dpi	ind_AtAl
PITG_01857	predicted protein	NO	Yes	NA	NA	NA	GDR	NA	NA	0.564195	NA	0.335015	NA	NA	2.37023	ind_AtAl2dpi	2.40977	ind_AtAl3dpi	ind_AtAl
PITG_00698	hypothetical protein	NO	No	NA	NA	NA	GDR	NA	NA	0.929192	NA	-1.0435	NA	NA	2.28777	ind_AtAl2dpi	2.38774	ind_AtAl3dpi	ind_AtAl
PITG_00336	predicted protein	NO	Yes	NA	NA	NA	GDR	NA	NA	0.601104	NA	-1.39265	NA	NA	1.39031	ind_AtAl2dpi	2.38254	ind_AtAl3dpi	ind_AtAl
PITG_13196	hypothetical protein	NO	No	NA	NA	NA	GSR	NA	NA	-0.576249	NA	0.00418827	NA	NA	1.49853	ind_AtAl2dpi	2.36886	ind_AtAl3dpi	ind_AtAl
PITG_07975	methylcrotonoyl-CoA carboxylase beta chain, mitochondrial precursor	NO	Yes	NA	NA	NA	GDR	NA	NA	-0.120635	NA	0.752321	NA	NA	1.59158	ind_AtAl2dpi	2.36237	ind_AtAl3dpi	ind_AtAl
PITG_08967	protein kinase	NO	Yes	NA	NA	NA	InBtw	Cluster0030#GO0004672#Protein Kinase	NA	-1.12652	NA	0.0553701	NA	NA	1.63416	ind_AtAl2dpi	2.33796	ind_AtAl3dpi	ind_AtAl
PITG_12608	Crinkler (CRN) family protein, pseudogene	NO	No	CRINKLER	NA	NA	InBtw	Cluster0006##Crinkler Effector	EFFECTOR	-0.603224	NA	-0.172948	NA	NA	1.43342	ind_AtAl2dpi	1.92042	ind_AtAl3dpi	ind_AtAl
PITG_21353	hypotheticdal protein, contains CRN-like motif, pseudogene	NO	No	CRINKLER	NA	NA	Not	Cluster0484##Crinkler	EFFECTOR	-1.56642	NA	-1.20654	NA	NA	1.52912	ind_AtAl2dpi	1.27915	ind_AtAl3dpi	ind_AtAl
PITG_04546	predicted protein	NO	No	NA	NA	NA	GDR	NA	NA	-0.585621	NA	0.266118	NA	NA	1.35792	ind_AtAl2dpi	2.25995	ind_AtAl3dpi	ind_AtAl
PITG_01985	iron/zinc purple acid phosphatase-like protein	YES	No	NA	NA	NA	InBtw	Cluster0184#GO0003993#Calcineurin-like phosphoesterase	NA	0.388934	NA	0.880526	NA	NA	2.20437	ind_AtAl2dpi	2.24858	ind_AtAl3dpi	ind_AtAl
PITG_00422	Zinc (Zn2 )-Iron (Fe2 ) Permease (ZIP) Family	NO	No	NA	NA	NA	GSR	NA	NA	-0.443273	NA	0.23493	NA	NA	1.54757	ind_AtAl2dpi	2.20965	ind_AtAl3dpi	ind_AtAl
PITG_10694	hypothetical protein	NO	No	NA	NA	NA	GDR	Cluster0086#Carbohydrate-binding protein putative	NA	0.468512	NA	-0.297132	NA	NA	2.20148	ind_AtAl2dpi	2.20305	ind_AtAl3dpi	ind_AtAl
PITG_15843	conserved hypothetical protein	NO	Yes	NA	NA	NA	InBtw	Cluster0149#GO0008415# Acyltransferase	NA	0.650367	NA	-0.43393	NA	NA	1.45255	ind_AtAl2dpi	2.17401	ind_AtAl3dpi	ind_AtAl
PITG_11572	hypothetical protein	NO	No	NA	NA	NA	GDR	NA	NA	-1.59842	NA	-3.36817	NA	NA	1.9099	ind_AtAl2dpi	2.15404	ind_AtAl3dpi	ind_AtAl
PITG_10195	acyl-CoA desaturase	NO	Yes	NA	NA	NA	InBtw	NA	NA	-1.20888	NA	-0.16914	NA	NA	1.24755	ind_AtAl2dpi	2.13472	ind_AtAl3dpi	ind_AtAl
PITG_16206	hypothetical protein	NO	Yes	NA	NA	NA	GDR	NA	NA	-0.261911	NA	0.815389	NA	NA	1.78854	ind_AtAl2dpi	2.13115	ind_AtAl3dpi	ind_AtAl
PITG_09107	hypothetical protein	NO	No	NA	NA	NA	GSR	NA	NA	-0.0660769	NA	-0.951303	NA	NA	1.2925	ind_AtAl2dpi	2.10142	ind_AtAl3dpi	ind_AtAl
PITG_06170	conserved hypothetical protein	YES	No	NA	NA	NA	Not	NA	NA	-0.613343	NA	0.479405	NA	NA	2.06716	ind_AtAl2dpi	2.09472	ind_AtAl3dpi	ind_AtAl
PITG_10750	conserved hypothetical protein	NO	No	NA	NA	NA	GSR	Cluster0017#GO0006078#Beta-glucan synthesis protein	NA	0.0110484	NA	0.874059	NA	NA	1.89687	ind_AtAl2dpi	2.05456	ind_AtAl3dpi	ind_AtAl
PITG_02591	conserved hypothetical protein	NO	Yes	NA	NA	NA	GDR	NA	NA	0.823959	NA	0.77374	NA	NA	1.57767	ind_AtAl2dpi	2.03429	ind_AtAl3dpi	ind_AtAl
PITG_00593	hypothetical protein	NO	No	NA	NA	NA	GDR	NA	NA	-0.0612771	NA	0.779736	NA	NA	1.62987	ind_AtAl2dpi	2.02941	ind_AtAl3dpi	ind_AtAl
PITG_12554	hypothetical protein	NO	No	NA	NA	NA	InBtw	NA	NA	0.637473	NA	-0.0697546	NA	NA	1.12158	ind_AtAl2dpi	2.02361	ind_AtAl3dpi	ind_AtAl
PITG_14971	protein kinase	NO	No	NA	NA	NA	GDR	NA	NA	-1.21485	NA	0.162954	NA	NA	1.82179	ind_AtAl2dpi	2.00923	ind_AtAl3dpi	ind_AtAl
PITG_06365	hypothetical protein	NO	No	NA	NA	NA	InBtw	NA	NA	-2.27727	NA	-2.36279	NA	NA	1.60487	ind_AtAl2dpi	2.00571	ind_AtAl3dpi	ind_AtAl
PITG_13527	predicted protein	NO	No	NA	NA	NA	InBtw	Cluster0004##Myosin-like	NA	-0.856242	NA	-0.451961	NA	NA	1.67226	ind_AtAl2dpi	1.98933	ind_AtAl3dpi	ind_AtAl
PITG_10023	chromodomain protein, putative	NO	Yes	NA	NA	NA	InBtw	NA	NA	0.813985	NA	0.30985	NA	NA	1.55365	ind_AtAl2dpi	1.98818	ind_AtAl3dpi	ind_AtAl
PITG_13761	protoplast secreted protein 2 precursor	NO	No	NA	NA	NA	GDR	Cluster0459	NA	-1.63355	NA	0.991419	NA	NA	2.42547	ind_AtAl2dpi	1.96204	ind_AtAl3dpi	ind_AtAl
PITG_20909	hypothetical protein	NO	No	NA	NA	NA	GDR	NA	NA	-2.13751	NA	-3.38531	NA	NA	1.12796	ind_AtAl2dpi	1.95599	ind_AtAl3dpi	ind_AtAl
PITG_05169	predicted protein	NO	Yes	NA	NA	NA	GDR	NA	NA	0.88355	NA	-4.75656	NA	NA	2.56405	ind_AtAl2dpi	1.95151	ind_AtAl3dpi	ind_AtAl
PITG_09283	hypothetical protein	NO	Yes	NA	NA	NA	GDR	NA	NA	0.732545	NA	-1.16214	NA	NA	1.58862	ind_AtAl2dpi	1.95008	ind_AtAl3dpi	ind_AtAl
PITG_11006	hypothetical protein	NO	No	NA	NA	NA	InBtw	NA	NA	-0.481114	NA	0.711662	NA	NA	1.87746	ind_AtAl2dpi	1.94942	ind_AtAl3dpi	ind_AtAl
PITG_16448	predicted protein	NO	No	NA	NA	NA	GSR	NA	NA	-1.61358	NA	-0.437775	NA	NA	1.09864	ind_AtAl2dpi	1.94471	ind_AtAl3dpi	ind_AtAl
PITG_05156	secretory protein OPEL-like	YES	Yes	NA	NA	NA	GSR	Cluster0239##Carbohydrate-binding protein putative	NA	0.386907	NA	0.367004	NA	NA	2.16726	ind_AtAl2dpi	1.94297	ind_AtAl3dpi	ind_AtAl
PITG_22091	potential noncoding RNA	NO	No	NA	NA	NA	Not	NA	NA	-3.60726	NA	-2.07744	NA	NA	1.75132	ind_AtAl2dpi	1.93875	ind_AtAl3dpi	ind_AtAl
PITG_04755	hypothetical protein	NO	No	CRINKLER	NA	NA	GDR	Cluster0042##Crinkler-like	EFFECTOR	-3.12702	NA	-3.59721	NA	NA	1.23156	ind_AtAl2dpi	1.17798	ind_AtAl3dpi	ind_AtAl
PITG_08018	hypothetical protein	NO	Yes	NA	NA	NA	GDR	NA	NA	0.843468	NA	0.97473	NA	NA	1.70162	ind_AtAl2dpi	1.91852	ind_AtAl3dpi	ind_AtAl
PITG_02031	hypothetical protein	NO	Yes	NA	NA	NA	GDR	Cluster0384#GO0046872#Metal binding	NA	0.442633	NA	0.44193	NA	NA	1.90813	ind_AtAl2dpi	1.90969	ind_AtAl3dpi	ind_AtAl
PITG_13970	hypothetical protein	NO	Yes	NA	NA	NA	InBtw	NA	NA	-0.89168	NA	-0.920678	NA	NA	1.37613	ind_AtAl2dpi	1.86312	ind_AtAl3dpi	ind_AtAl
PITG_15083	hypothetical protein	NO	No	NA	NA	NA	InBtw	Cluster0612	NA	-0.982714	NA	-3.4973	NA	NA	1.00389	ind_AtAl2dpi	1.86286	ind_AtAl3dpi	ind_AtAl
PITG_09272	predicted protein	NO	No	NA	NA	NA	InBtw	NA	NA	-3.1674	NA	-0.900624	NA	NA	1.65061	ind_AtAl2dpi	1.84809	ind_AtAl3dpi	ind_AtAl
PITG_06321	conserved hypothetical protein	NO	No	NA	NA	NA	GDR	NA	NA	0.734945	NA	0.165221	NA	NA	1.50856	ind_AtAl2dpi	1.84355	ind_AtAl3dpi	ind_AtAl
PITG_10413	SCP-like extracellular protein	YES	No	NA	NA	NA	InBtw	Cluster0099#SCP-like extracellular protein	NA	-2.32667	NA	-1.38182	NA	NA	2.9388	ind_AtAl2dpi	1.84083	ind_AtAl3dpi	ind_AtAl
PITG_01966	hypothetical protein	NO	Yes	NA	NA	NA	GSR	NA	NA	-2.44226	NA	-3.63067	NA	NA	2.09564	ind_AtAl2dpi	1.83941	ind_AtAl3dpi	ind_AtAl
PITG_09579	conserved hypothetical protein	NO	Yes	NA	NA	NA	InBtw	NA	NA	-0.387321	NA	0.644991	NA	NA	1.34977	ind_AtAl2dpi	1.83676	ind_AtAl3dpi	ind_AtAl
PITG_09021	predicted protein	NO	No	NA	NA	NA	GSR	NA	NA	-2.18549	NA	-2.43329	NA	NA	1.17308	ind_AtAl2dpi	1.83	ind_AtAl3dpi	ind_AtAl
PITG_16069	heat shock protein 101	NO	No	NA	NA	NA	GDR	NA	NA	-2.58698	NA	-4.91222	NA	NA	1.31491	ind_AtAl2dpi	1.80793	ind_AtAl3dpi	ind_AtAl
PITG_04939	Dicarboxylate/Amino Acid:Cation (Na or H ) Symporter (DAACS) Family	NO	Yes	NA	NA	NA	GDR	Cluster0283#GO0017153#sodium-dicarboxylate symporter	NA	-3.36487	NA	-0.375631	NA	NA	1.57866	ind_AtAl2dpi	1.80262	ind_AtAl3dpi	ind_AtAl
PITG_01845	hypothetical protein	NO	Yes	NA	NA	NA	InBtw	NA	NA	0.0840124	NA	-0.606142	NA	NA	1.52748	ind_AtAl2dpi	1.79208	ind_AtAl3dpi	ind_AtAl
PITG_15531	conserved hypothetical protein	NO	Yes	NA	NA	NA	GSR	NA	NA	-0.95046	NA	-0.0107728	NA	NA	2.61868	ind_AtAl2dpi	1.78819	ind_AtAl3dpi	ind_AtAl
PITG_05516	hypothetical protein similar to /K21C13_21	NO	Yes	NA	NA	NA	InBtw	NA	NA	-2.69634	NA	0.848422	NA	NA	1.50354	ind_AtAl2dpi	1.78666	ind_AtAl3dpi	ind_AtAl
PITG_07155	conserved hypothetical protein	NO	No	NA	NA	NA	GDR	Cluster0662	NA	-1.25994	NA	0.85011	NA	NA	1.50303	ind_AtAl2dpi	1.78357	ind_AtAl3dpi	ind_AtAl
PITG_06518	phospho-2-dehydro-3-deoxyheptonate aldolase	NO	Yes	NA	NA	NA	GDR	NA	NA	0.256665	NA	0.152605	NA	NA	1.03028	ind_AtAl2dpi	1.78031	ind_AtAl3dpi	ind_AtAl
PITG_12727	cysteine synthase	NO	Yes	NA	NA	NA	InBtw	NA	NA	0.624321	NA	0.478296	NA	NA	1.80456	ind_AtAl2dpi	1.77155	ind_AtAl3dpi	ind_AtAl
PITG_13387	hypothetical protein	NO	Yes	NA	NA	NA	GDR	NA	NA	0.0773112	NA	0.799768	NA	NA	1.57339	ind_AtAl2dpi	1.77088	ind_AtAl3dpi	ind_AtAl
PITG_06845	riboflavin kinase	NO	Yes	NA	NA	NA	InBtw	NA	NA	-0.310274	NA	0.178896	NA	NA	1.16378	ind_AtAl2dpi	1.75769	ind_AtAl3dpi	ind_AtAl
PITG_02741	glutaredoxin	NO	No	NA	NA	NA	InBtw	Cluster0668#GO0009055#Electron carrier	NA	0.26773	NA	0.869691	NA	NA	2.3853	ind_AtAl2dpi	1.73479	ind_AtAl3dpi	ind_AtAl
PITG_14656	predicted protein	NO	No	NA	NA	NA	InBtw	Cluster0567#GO0016740#Transferase	NA	-0.847747	NA	0.641422	NA	NA	2.09579	ind_AtAl2dpi	1.73479	ind_AtAl3dpi	ind_AtAl
PITG_14966	conserved hypothetical protein	NO	Yes	NA	NA	NA	InBtw	NA	NA	-0.73107	NA	-1.23368	NA	NA	1.04254	ind_AtAl2dpi	1.73117	ind_AtAl3dpi	ind_AtAl
PITG_08099	hypothetical protein	NO	Yes	NA	NA	NA	InBtw	Cluster0308#GO0003677#DNA Binding	NA	-1.70455	NA	-1.7597	NA	NA	1.97595	ind_AtAl2dpi	1.72598	ind_AtAl3dpi	ind_AtAl
PITG_11074	Crinkler (CRN) family protein, pseudogene	NO	No	CRINKLER	NA	NA	InBtw	Cluster0076##Crinkler Effector	EFFECTOR	-2.73865	NA	-0.986442	NA	NA	-1.38007	NA	1.42885	ind_AtAl3dpi	ind_AtAl
PITG_21770	predicted protein	NO	No	NA	NA	NA	Not	NA	NA	0.97466	NA	-1.08049	NA	NA	2.33324	ind_AtAl2dpi	1.68273	ind_AtAl3dpi	ind_AtAl
PITG_15040	hypothetical protein	NO	Yes	NA	NA	NA	InBtw	Cluster0113	NA	-0.535523	NA	-1.2281	NA	NA	1.40802	ind_AtAl2dpi	1.67262	ind_AtAl3dpi	ind_AtAl
PITG_06669	hypothetical protein	NO	No	NA	NA	NA	GDR	NA	NA	-1.40981	NA	-2.39457	NA	NA	2.01916	ind_AtAl2dpi	1.63739	ind_AtAl3dpi	ind_AtAl
PITG_11710	hypothetical protein	NO	No	NA	NA	NA	InBtw	Cluster0110#GO0003677#Myb-like DNA-binding	NA	-0.460327	NA	-0.0207131	NA	NA	1.52628	ind_AtAl2dpi	1.62625	ind_AtAl3dpi	ind_AtAl
PITG_09851	metalloprotease family M12A, putative	YES	Yes	NA	NA	NA	InBtw	NA	NA	-1.45401	NA	-0.0497285	NA	NA	2.17759	ind_AtAl2dpi	1.61395	ind_AtAl3dpi	ind_AtAl
PITG_18547	Crinkler (CRN) family protein	NO	No	CRINKLER	NA	NA	GSR	Cluster0076##Crinkler Effector	EFFECTOR	-0.424694	NA	0.170409	NA	NA	0.464398	NA	1.33841	ind_AtAl3dpi	ind_AtAl
PITG_13951	hypothetical protein	NO	No	NA	NA	NA	GSR	Cluster0585	NA	0.875593	NA	-0.55807	NA	NA	1.34109	ind_AtAl2dpi	1.60569	ind_AtAl3dpi	ind_AtAl
PITG_06830	ubiquitin-conjugating enzyme E2, putative	NO	Yes	NA	NA	NA	InBtw	Cluster0155#GO0019787#Ubiquitin-conjugating enzyme	NA	-1.11645	NA	-0.471162	NA	NA	1.24213	ind_AtAl2dpi	1.60359	ind_AtAl3dpi	ind_AtAl
PITG_14195	enolase	NO	Yes	NA	NA	NA	InBtw	Cluster0782#GO0004634#Phosphopyruvate hydratase	NA	-0.605913	NA	0.606258	NA	NA	1.71084	ind_AtAl2dpi	1.60223	ind_AtAl3dpi	ind_AtAl
PITG_11871	hypothetical protein	YES	No	NA	NA	NA	GSR	NA	NA	0.979587	NA	0.146829	NA	NA	1.39475	ind_AtAl2dpi	1.59634	ind_AtAl3dpi	ind_AtAl
PITG_02058	hypothetical protein - thaumatin-like	NO	No	NA	NA	NA	GSR	NA	NA	0.555292	NA	0.269528	NA	NA	1.77636	ind_AtAl2dpi	1.58529	ind_AtAl3dpi	ind_AtAl
PITG_09409	hypothetical protein	NO	No	NA	NA	NA	GDR	Cluster0425	NA	-1.09108	NA	0.00576846	NA	NA	1.3455	ind_AtAl2dpi	1.58456	ind_AtAl3dpi	ind_AtAl
PITG_14439	conserved hypothetical protein	YES	Yes	NA	NA	NA	GDR	NA	NA	-2.36855	NA	0.0543415	NA	NA	1.29119	ind_AtAl2dpi	1.57655	ind_AtAl3dpi	ind_AtAl
PITG_04753	predicted protein	NO	No	CRINKLER	NA	NA	GDR	Cluster0042##Crinkler-like	EFFECTOR	-1.94121	NA	-1.77397	NA	NA	0.832402	NA	1.3194	ind_AtAl3dpi	ind_AtAl
PITG_17593	hypothetical protein	NO	Yes	NA	NA	NA	GDR	NA	NA	0.372536	NA	0.850172	NA	NA	1.15793	ind_AtAl2dpi	1.57277	ind_AtAl3dpi	ind_AtAl
PITG_15685	hypothetical protein	NO	Yes	NA	NA	NA	InBtw	NA	NA	0.7259	NA	-0.592285	NA	NA	1.49951	ind_AtAl2dpi	1.57147	ind_AtAl3dpi	ind_AtAl
PITG_11402	conserved hypothetical protein	NO	No	NA	NA	NA	GSR	Cluster0531#GO0045449#Regulation of transcription	NA	-2.28113	NA	-2.16635	NA	NA	1.39938	ind_AtAl2dpi	1.56444	ind_AtAl3dpi	ind_AtAl
PITG_13397	protein kinase	NO	Yes	NA	NA	NA	GDR	NA	NA	-1.21284	NA	-1.70611	NA	NA	1.17968	ind_AtAl2dpi	1.56234	ind_AtAl3dpi	ind_AtAl
PITG_11011	hypothetical protein	NO	No	NA	NA	NA	InBtw	NA	NA	-3.69879	NA	-1.40817	NA	NA	1.51777	ind_AtAl2dpi	1.56182	ind_AtAl3dpi	ind_AtAl
PITG_23175	Crinkler (CRN) family protein	NO	No	CRINKLER	NA	NA	GSR	Cluster0266##Crinkler	EFFECTOR	-2.42925	NA	-2.88537	NA	NA	0.853088	NA	1.28305	ind_AtAl3dpi	ind_AtAl
PITG_16456	hypothetical protein	NO	No	NA	NA	NA	GDR	NA	NA	-2.87308	NA	0.826654	NA	NA	1.29285	ind_AtAl2dpi	1.55745	ind_AtAl3dpi	ind_AtAl
PITG_05589	hypothetical protein	NO	Yes	NA	NA	NA	GDR	NA	NA	-0.373149	NA	-0.35635	NA	NA	1.08058	ind_AtAl2dpi	1.55215	ind_AtAl3dpi	ind_AtAl
PITG_01332	conserved hypothetical protein	NO	Yes	NA	NA	NA	InBtw	NA	NA	-0.431447	NA	-1.02717	NA	NA	1.34217	ind_AtAl2dpi	1.5296	ind_AtAl3dpi	ind_AtAl
PITG_00460	phosphatidylinositol-4-phosphate?5-kinase?family?protein(Pi-PIPKD5)	NO	Yes	NA	NA	NA	GDR	Cluster0177#GO0016307#PIP Kinase	NA	-0.102808	NA	0.0310751	NA	NA	1.19687	ind_AtAl2dpi	1.52517	ind_AtAl3dpi	ind_AtAl
PITG_08154	predicted protein	NO	No	NA	NA	NA	InBtw	Cluster0702	NA	-0.914345	NA	-0.969496	NA	NA	1.90366	ind_AtAl2dpi	1.51619	ind_AtAl3dpi	ind_AtAl
PITG_04575	hypothetical protein	NO	No	NA	NA	NA	InBtw	NA	NA	-3.33277	NA	0.197043	NA	NA	1.02581	ind_AtAl2dpi	1.5128	ind_AtAl3dpi	ind_AtAl
PITG_03700	enolase	NO	No	NA	NA	NA	GSR	Cluster0782#GO0004634#Phosphopyruvate hydratase	NA	-0.4659	NA	0.297255	NA	NA	1.8136	ind_AtAl2dpi	1.5084	ind_AtAl3dpi	ind_AtAl
PITG_08733	hypothetical protein	NO	Yes	NA	NA	NA	InBtw	NA	NA	0.619072	NA	-1.3236	NA	NA	1.41205	ind_AtAl2dpi	1.50312	ind_AtAl3dpi	ind_AtAl
PITG_13376	hypothetical protein	NO	Yes	NA	NA	NA	InBtw	NA	NA	-0.892486	NA	-1.59971	NA	NA	1.17658	ind_AtAl2dpi	1.49365	ind_AtAl3dpi	ind_AtAl
PITG_11485	hypothetical protein	NO	Yes	NA	NA	NA	InBtw	Cluster0105#GO0008168#Methyltransferase	NA	0.0614526	NA	-0.039502	NA	NA	1.22738	ind_AtAl2dpi	1.49198	ind_AtAl3dpi	ind_AtAl
PITG_08328	hypothetical protein similar to ubiquitin conjugating enzyme E2	NO	Yes	NA	NA	NA	GDR	NA	NA	-0.543694	NA	0.20851	NA	NA	1.55185	ind_AtAl2dpi	1.48245	ind_AtAl3dpi	ind_AtAl
PITG_04806	expressed protein, contains CRN-like motif	NO	No	CRINKLER	NA	NA	GSR	Cluster0042##Crinkler-like	EFFECTOR	0.311668	NA	0.369727	NA	NA	0.303462	NA	1.24297	ind_AtAl3dpi	ind_AtAl
PITG_00546	NA	NO	Yes	NA	NA	NA	GDR	NA	NA	0.464393	NA	0.181831	NA	NA	1.09599	ind_AtAl2dpi	1.47989	ind_AtAl3dpi	ind_AtAl
PITG_02821	vacuolar-processing enzyme, putative	YES	Yes	NA	NA	NA	GDR	NA	NA	-0.898122	NA	-0.623966	NA	NA	1.38451	ind_AtAl2dpi	1.44341	ind_AtAl3dpi	ind_AtAl
PITG_05168	predicted protein	NO	No	NA	NA	NA	GDR	Cluster0120#GO0016740#Transferase	NA	-0.33155	NA	-3.00819	NA	NA	1.02703	ind_AtAl2dpi	1.44002	ind_AtAl3dpi	ind_AtAl
PITG_22354	hypothetical protein	NO	No	NA	NA	NA	Not	NA	NA	0.481628	NA	-0.689001	NA	NA	1.8402	ind_AtAl2dpi	1.43411	ind_AtAl3dpi	ind_AtAl
PITG_00545	conserved hypothetical protein	NO	Yes	NA	NA	NA	GDR	NA	NA	-0.944166	NA	0.346458	NA	NA	1.60204	ind_AtAl2dpi	1.43192	ind_AtAl3dpi	ind_AtAl
PITG_02294	conserved hypothetical protein	NO	Yes	NA	NA	NA	GDR	Cluster0044	NA	0.865361	NA	-0.0484344	NA	NA	1.3844	ind_AtAl2dpi	1.43082	ind_AtAl3dpi	ind_AtAl
PITG_08456	conserved hypothetical protein	NO	Yes	NA	NA	NA	InBtw	Cluster0009	NA	-1.00372	NA	-0.573445	NA	NA	1.49236	ind_AtAl2dpi	1.42681	ind_AtAl3dpi	ind_AtAl
PITG_15358	calreticulin precursor	YES	No	NA	NA	NA	GDR	NA	NA	0.895245	NA	0.748869	NA	NA	1.12983	ind_AtAl2dpi	1.42594	ind_AtAl3dpi	ind_AtAl
PITG_02644	conserved hypothetical protein	NO	No	NA	NA	NA	InBtw	NA	NA	-0.122824	NA	0.16245	NA	NA	1.982	ind_AtAl2dpi	1.41241	ind_AtAl3dpi	ind_AtAl
PITG_00413	Proton-dependent Oligopeptide Transporter (POT) Family	NO	Yes	NA	NA	NA	GDR	NA	NA	-0.0925982	NA	0.153787	NA	NA	1.18798	ind_AtAl2dpi	1.41193	ind_AtAl3dpi	ind_AtAl
PITG_01975	conserved hypothetical protein	NO	No	NA	NA	NA	GDR	Cluster0554#GO0006281#DNA repair protein	NA	-0.588495	NA	0.117167	NA	NA	1.18512	ind_AtAl2dpi	1.40908	ind_AtAl3dpi	ind_AtAl
PITG_10016	conserved hypothetical protein	NO	Yes	NA	NA	NA	GDR	NA	NA	0.650971	NA	-0.13409	NA	NA	1.09201	ind_AtAl2dpi	1.40908	ind_AtAl3dpi	ind_AtAl
PITG_13558	ATP-binding Cassette (ABC) Superfamily	NO	No	NA	NA	NA	InBtw	Cluster0376#GO0016887#ABC Transporter PDR protein 15	NA	0.0166456	NA	-3.22437	NA	NA	1.03735	ind_AtAl2dpi	1.39881	ind_AtAl3dpi	ind_AtAl
PITG_17335	charged multivesicular body protein 2a	NO	Yes	NA	NA	NA	InBtw	NA	NA	0.157944	NA	0.768129	NA	NA	1.16038	ind_AtAl2dpi	1.39583	ind_AtAl3dpi	ind_AtAl
PITG_07277	conserved hypothetical protein	NO	Yes	NA	NA	NA	GDR	NA	NA	-0.829541	NA	-0.196636	NA	NA	1.38886	ind_AtAl2dpi	1.39042	ind_AtAl3dpi	ind_AtAl
PITG_17958	hypothetical protein similar to DNA damage response protein Dap1	NO	Yes	NA	NA	NA	InBtw	NA	NA	0.696337	NA	0.285042	NA	NA	1.48787	ind_AtAl2dpi	1.3899	ind_AtAl3dpi	ind_AtAl
PITG_14594	ubiquitin-conjugating enzyme E2, putative	NO	Yes	NA	NA	NA	GDR	Cluster0155#GO0019787#Ubiquitin-conjugating enzyme	NA	0.274055	NA	-0.857045	NA	NA	1.20521	ind_AtAl2dpi	1.38881	ind_AtAl3dpi	ind_AtAl
PITG_04974	predicted protein	NO	Yes	NA	NA	NA	GDR	NA	NA	-0.874013	NA	0.44007	NA	NA	1.70696	ind_AtAl2dpi	1.3866	ind_AtAl3dpi	ind_AtAl
PITG_15903	phosphoethanolamine N-methyltransferase	NO	No	NA	NA	NA	GDR	NA	NA	-1.33433	NA	-1.28995	NA	NA	1.62288	ind_AtAl2dpi	1.38195	ind_AtAl3dpi	ind_AtAl
PITG_18053	conserved hypothetical protein	NO	Yes	NA	NA	NA	GDR	NA	NA	0.661056	NA	0.995804	NA	NA	1.2899	ind_AtAl2dpi	1.36185	ind_AtAl3dpi	ind_AtAl
PITG_08502	predicted protein	NO	No	NA	NA	NA	InBtw	NA	NA	0.504313	NA	-1.38091	NA	NA	1.18482	ind_AtAl2dpi	1.34988	ind_AtAl3dpi	ind_AtAl
PITG_14939	serine/threonine protein kinase	YES	Yes	NA	NA	NA	GSR	NA	NA	0.276616	NA	0.948391	NA	NA	1.37005	ind_AtAl2dpi	1.34608	ind_AtAl3dpi	ind_AtAl
PITG_06345	hypothetical protein	NO	Yes	NA	NA	NA	GDR	NA	NA	-0.822922	NA	-1.46304	NA	NA	1.03815	ind_AtAl2dpi	1.34458	ind_AtAl3dpi	ind_AtAl
PITG_01669	predicted protein	NO	No	NA	NA	NA	GSR	NA	NA	-0.623349	NA	-0.386584	NA	NA	1.30598	ind_AtAl2dpi	1.34421	ind_AtAl3dpi	ind_AtAl
PITG_17834	hypothetical protein similar to phospholipid hydroperoxide glutathione peroxidase	NO	No	NA	NA	NA	InBtw	Cluster0470#GO0016491#Peroxidase	NA	0.851031	NA	0.657497	NA	NA	1.09998	ind_AtAl2dpi	1.33905	ind_AtAl3dpi	ind_AtAl
PITG_05479	ubiquitin-activating enzyme (E1), putative	NO	Yes	NA	NA	NA	GDR	Cluster0206#GO0008641#Ubiquitin activating enzyme	NA	0.538548	NA	0.726253	NA	NA	1.19969	ind_AtAl2dpi	1.33521	ind_AtAl3dpi	ind_AtAl
PITG_16364	hypothetical protein	NO	Yes	NA	NA	NA	InBtw	NA	NA	-0.0769676	NA	-0.229416	NA	NA	1.4019	ind_AtAl2dpi	1.3325	ind_AtAl3dpi	ind_AtAl
PITG_09414	hypothetical protein	NO	No	NA	NA	NA	GDR	NA	NA	0.633143	NA	0.783106	NA	NA	1.99172	ind_AtAl2dpi	1.30879	ind_AtAl3dpi	ind_AtAl
PITG_01335	hypothetical protein	NO	Yes	NA	NA	NA	GDR	NA	NA	-0.287339	NA	0.132595	NA	NA	1.67531	ind_AtAl2dpi	1.30669	ind_AtAl3dpi	ind_AtAl
PITG_01788	ubiquitin activating enzyme, E1 family, putative	NO	Yes	NA	NA	NA	GDR	Cluster0206#GO0008641#Ubiquitin activating enzyme	NA	0.612959	NA	0.333102	NA	NA	1.04369	ind_AtAl2dpi	1.30241	ind_AtAl3dpi	ind_AtAl
PITG_07470	hypothetical protein	NO	Yes	NA	NA	NA	GSR	NA	NA	0.926079	NA	0.607893	NA	NA	1.57416	ind_AtAl2dpi	1.30216	ind_AtAl3dpi	ind_AtAl
PITG_06647	hypothetical protein	NO	Yes	NA	NA	NA	GDR	NA	NA	0.256484	NA	0.750227	NA	NA	1.41476	ind_AtAl2dpi	1.30136	ind_AtAl3dpi	ind_AtAl
PITG_00629	conserved hypothetical protein	NO	Yes	NA	NA	NA	GDR	NA	NA	-1.02999	NA	-0.625708	NA	NA	1.25459	ind_AtAl2dpi	1.30101	ind_AtAl3dpi	ind_AtAl
PITG_07011	hypothetical protein	NO	No	NA	NA	NA	GDR	NA	NA	0.0393994	NA	0.839859	NA	NA	1.32759	ind_AtAl2dpi	1.30001	ind_AtAl3dpi	ind_AtAl
PITG_16856	conserved hypothetical protein	NO	Yes	NA	NA	NA	GDR	NA	NA	0.928368	NA	0.45818	NA	NA	1.22805	ind_AtAl2dpi	1.30001	ind_AtAl3dpi	ind_AtAl
PITG_18037	ubiquitin family protein, putative	NO	No	NA	NA	NA	GDR	Cluster0499	NA	-0.401321	NA	0.350883	NA	NA	1.54222	ind_AtAl2dpi	1.29225	ind_AtAl3dpi	ind_AtAl
PITG_02192	glutathione peroxidase 2	NO	Yes	NA	NA	NA	InBtw	Cluster0470#GO0016491#Peroxidase	NA	-0.334217	NA	0.0886794	NA	NA	1.1239	ind_AtAl2dpi	1.28896	ind_AtAl3dpi	ind_AtAl
PITG_00423	hypothetical protein	NO	Yes	NA	NA	NA	GSR	NA	NA	-0.147929	NA	0.304715	NA	NA	1.38057	ind_AtAl2dpi	1.2826	ind_AtAl3dpi	ind_AtAl
PITG_04246	predicted protein	NO	No	NA	NA	NA	GSR	NA	NA	-2.56469	NA	-2.03488	NA	NA	1.11581	ind_AtAl2dpi	1.28087	ind_AtAl3dpi	ind_AtAl
PITG_00762	hypothetical protein	NO	Yes	NA	NA	NA	GDR	Cluster0803	NA	0.340469	NA	0.211317	NA	NA	1.87962	ind_AtAl2dpi	1.27915	ind_AtAl3dpi	ind_AtAl
PITG_12650	Crinkler (CRN) family protein, pseudogene	NO	No	CRINKLER	NA	NA	GSR	Cluster0034##Crinkler Effector	EFFECTOR	0.253644	NA	0.181215	NA	NA	0.743465	NA	1.16633	ind_AtAl3dpi	ind_AtAl
PITG_13749	2,3-bisphosphoglycerate-dependent phosphoglycerate mutase	NO	Yes	NA	NA	NA	GDR	NA	NA	-0.356857	NA	-0.670927	NA	NA	1.84972	ind_AtAl2dpi	1.26632	ind_AtAl3dpi	ind_AtAl
PITG_17176	Crinkler (CRN) family protein	NO	No	CRINKLER	NA	NA	GSR	Cluster0128##Crinkler	EFFECTOR	-0.462194	NA	-0.809526	NA	NA	1.04477	ind_AtAl2dpi	0.476485	NA	ind_AtAl
PITG_01749	hypothetical protein	NO	Yes	NA	NA	NA	GDR	NA	NA	0.379548	NA	0.315574	NA	NA	1.02443	ind_AtAl2dpi	1.25988	ind_AtAl3dpi	ind_AtAl
PITG_01840	hypothetical protein	NO	Yes	NA	NA	NA	InBtw	Cluster0262	NA	0.409618	NA	-0.153679	NA	NA	1.16051	ind_AtAl2dpi	1.25519	ind_AtAl3dpi	ind_AtAl
PITG_00151	hypothetical protein similar to /T6A23.9	NO	Yes	NA	NA	NA	GDR	NA	NA	0.622987	NA	-0.217151	NA	NA	1.26167	ind_AtAl2dpi	1.24616	ind_AtAl3dpi	ind_AtAl
PITG_11703	conserved hypothetical protein	NO	Yes	NA	NA	NA	GDR	NA	NA	0.559161	NA	0.656861	NA	NA	1.36633	ind_AtAl2dpi	1.24327	ind_AtAl3dpi	ind_AtAl
PITG_17243	predicted protein	NO	Yes	NA	NA	NA	InBtw	Cluster0659#GO0046872#Metal ion binding	NA	-0.146145	NA	-0.753837	NA	NA	1.65989	ind_AtAl2dpi	1.23999	ind_AtAl3dpi	ind_AtAl
PITG_00048	conserved hypothetical protein	NO	Yes	NA	NA	NA	GDR	NA	NA	0.868876	NA	0.572717	NA	NA	1.33437	ind_AtAl2dpi	1.2364	ind_AtAl3dpi	ind_AtAl
PITG_14564	hypothetical protein	NO	No	NA	NA	NA	GDR	NA	NA	-1.21703	NA	-0.781859	NA	NA	1.39308	ind_AtAl2dpi	1.23622	ind_AtAl3dpi	ind_AtAl
PITG_05591	hypothetical protein	NO	Yes	NA	NA	NA	GDR	NA	NA	0.460384	NA	0.516944	NA	NA	1.39575	ind_AtAl2dpi	1.23067	ind_AtAl3dpi	ind_AtAl
PITG_19361	hypothetical protein	NO	Yes	NA	NA	NA	Not	Cluster0194#GO0003677#Myb-like DNA-binding	NA	0.0683379	NA	0.557507	NA	NA	1.05495	ind_AtAl2dpi	1.22707	ind_AtAl3dpi	ind_AtAl
PITG_19032	hypothetical protein	NO	No	NA	NA	NA	Not	Cluster0496	NA	-0.0937879	NA	-4.26442	NA	NA	2.3717	ind_AtAl2dpi	1.22127	ind_AtAl3dpi	ind_AtAl
PITG_19571	Crinkler (CRN) family protein	NO	No	CRINKLER	NA	NA	InBtw	Cluster0006##Crinkler Effector	EFFECTOR	-1.64697	NA	0.242742	NA	NA	1.38968	ind_AtAl2dpi	0.461639	NA	ind_AtAl
PITG_21011	14 kDa zinc-binding protein	NO	Yes	NA	NA	NA	GDR	NA	NA	0.946927	NA	0.754272	NA	NA	1.58304	ind_AtAl2dpi	1.20753	ind_AtAl3dpi	ind_AtAl
PITG_21597	hypothetical protein	NO	Yes	NA	NA	NA	GDR	Cluster0314#GO0008168#Methyltransferase	NA	0.799785	NA	0.101327	NA	NA	1.19313	ind_AtAl2dpi	1.19469	ind_AtAl3dpi	ind_AtAl
PITG_16352	hypothetical protein	NO	No	NA	NA	NA	GDR	NA	NA	0.523632	NA	0.436301	NA	NA	1.65273	ind_AtAl2dpi	1.18863	ind_AtAl3dpi	ind_AtAl
PITG_17826	conserved hypothetical protein	NO	No	NA	NA	NA	GDR	Cluster0662	NA	-1.72443	NA	-2.58693	NA	NA	1.63415	ind_AtAl2dpi	1.18826	ind_AtAl3dpi	ind_AtAl
PITG_00380	hypothetical protein similar to pyridoxal-dependent decarboxylase	NO	Yes	NA	NA	NA	GDR	NA	NA	-0.621643	NA	-0.140041	NA	NA	1.12634	ind_AtAl2dpi	1.1827	ind_AtAl3dpi	ind_AtAl
PITG_03012	hypothetical protein	NO	No	NA	NA	NA	InBtw	NA	NA	0.59096	NA	0.973769	NA	NA	1.62761	ind_AtAl2dpi	1.18069	ind_AtAl3dpi	ind_AtAl
PITG_07509	Crinkler (CRN) family protein, pseudogene	NO	No	CRINKLER	NA	NA	InBtw	Cluster0098##Crinkler	EFFECTOR	-1.05358	NA	-3.91609	NA	NA	1.04196	ind_AtAl2dpi	0.100107	NA	ind_AtAl
PITG_09354	Major Intrinsic Protein (MIP) Family	NO	No	NA	NA	NA	GSR	Cluster0173#GO0015250#Aquaporin	NA	0.0308055	NA	-0.770589	NA	NA	1.93687	ind_AtAl2dpi	1.17594	ind_AtAl3dpi	ind_AtAl
PITG_12584	hypothetical protein	NO	Yes	NA	NA	NA	InBtw	NA	NA	-1.06903	NA	-1.28464	NA	NA	1.32702	ind_AtAl2dpi	1.17247	ind_AtAl3dpi	ind_AtAl
PITG_12549	predicted protein	NO	No	NA	NA	NA	GDR	NA	NA	-2.49387	NA	-1.69104	NA	NA	1.50856	ind_AtAl2dpi	1.15905	ind_AtAl3dpi	ind_AtAl
PITG_10806	hypothetical protein	NO	Yes	NA	NA	NA	InBtw	NA	NA	0.20809	NA	-1.29686	NA	NA	1.18558	ind_AtAl2dpi	1.1532	ind_AtAl3dpi	ind_AtAl
PITG_07890	hypothetical protein	NO	Yes	NA	NA	NA	GDR	NA	NA	-0.129152	NA	0.888106	NA	NA	1.60139	ind_AtAl2dpi	1.15252	ind_AtAl3dpi	ind_AtAl
PITG_07285	conserved hypothetical protein	NO	Yes	NA	NA	NA	GDR	NA	NA	-1.882	NA	-1.13628	NA	NA	1.21483	ind_AtAl2dpi	1.14566	ind_AtAl3dpi	ind_AtAl
PITG_17680	hypothetical protein	NO	No	NA	NA	NA	GDR	Cluster0718##M96 mating-specific	NA	0.66895	NA	0.641279	NA	NA	1.91205	ind_AtAl2dpi	1.13601	ind_AtAl3dpi	ind_AtAl
PITG_13999	hypothetical protein similar to protein phosphatases pp1 regulatory subunit	NO	Yes	NA	NA	NA	GDR	Cluster0063	NA	-0.216615	NA	0.5779	NA	NA	1.46389	ind_AtAl2dpi	1.13146	ind_AtAl3dpi	ind_AtAl
PITG_04562	hypothetical protein	NO	Yes	NA	NA	NA	InBtw	NA	NA	0.0290445	NA	-0.147413	NA	NA	1.21478	ind_AtAl2dpi	1.12987	ind_AtAl3dpi	ind_AtAl
PITG_22508	hypothetical protein	NO	No	NA	NA	NA	Not	NA	NA	0.352103	NA	0.396487	NA	NA	1.96222	ind_AtAl2dpi	1.12728	ind_AtAl3dpi	ind_AtAl
PITG_13853	hypothetical protein	NO	No	NA	NA	NA	InBtw	NA	NA	0.281181	NA	-0.472801	NA	NA	1.15433	ind_AtAl2dpi	1.12675	ind_AtAl3dpi	ind_AtAl
PITG_06867	conserved hypothetical protein	NO	Yes	NA	NA	NA	InBtw	NA	NA	-0.118562	NA	-0.954879	NA	NA	1.31277	ind_AtAl2dpi	1.11695	ind_AtAl3dpi	ind_AtAl
PITG_07102	hypothetical protein	NO	Yes	NA	NA	NA	GDR	Cluster0705	NA	-0.677112	NA	-1.26798	NA	NA	1.1745	ind_AtAl2dpi	1.11401	ind_AtAl3dpi	ind_AtAl
PITG_15688	predicted protein	NO	Yes	NA	NA	NA	InBtw	Cluster0569	NA	0.886075	NA	0.204739	NA	NA	1.0491	ind_AtAl2dpi	1.10546	ind_AtAl3dpi	ind_AtAl
PITG_03381	conserved hypothetical protein	NO	No	NA	NA	NA	InBtw	NA	NA	-2.91435	NA	0.139029	NA	NA	1.76616	ind_AtAl2dpi	1.10115	ind_AtAl3dpi	ind_AtAl
PITG_04766	hypothetical protein, contains CRN-like motif	NO	No	CRINKLER	NA	NA	InBtw	Cluster0014##Crinkler Effector	EFFECTOR	-1.65348	NA	-0.664235	NA	NA	3.65929	ind_AtAl2dpi	-1.80791	NA	ind_AtAl
PITG_17133	6,7-dimethyl-8-ribityllumazine synthase	NO	Yes	NA	NA	NA	InBtw	NA	NA	0.704074	NA	0.750802	NA	NA	1.09742	ind_AtAl2dpi	1.09898	ind_AtAl3dpi	ind_AtAl
PITG_03589	conserved hypothetical protein	NO	No	NA	NA	NA	GDR	NA	NA	-1.56815	NA	0.376703	NA	NA	1.11236	ind_AtAl2dpi	1.08478	ind_AtAl3dpi	ind_AtAl
PITG_16433	hypothetical protein	NO	No	NA	NA	NA	GDR	NA	NA	0.744808	NA	0.689657	NA	NA	1.39289	ind_AtAl2dpi	1.08342	ind_AtAl3dpi	ind_AtAl
PITG_13368	conserved hypothetical protein	NO	Yes	NA	NA	NA	GSR	Cluster0136#GO0004672#Protein Kinase	NA	0.483242	NA	0.611473	NA	NA	1.24814	ind_AtAl2dpi	1.08306	ind_AtAl3dpi	ind_AtAl
PITG_15503	predicted protein	NO	No	NA	NA	NA	GDR	NA	NA	-0.000658863	NA	0.217209	NA	NA	1.05589	ind_AtAl2dpi	1.08098	ind_AtAl3dpi	ind_AtAl
PITG_01257	hypothetical protein	NO	Yes	NA	NA	NA	GDR	NA	NA	0.22827	NA	0.70825	NA	NA	1.04141	ind_AtAl2dpi	1.07384	ind_AtAl3dpi	ind_AtAl
PITG_04441	3-isopropylmalate dehydrogenase	NO	Yes	NA	NA	NA	InBtw	NA	NA	-0.262785	NA	-1.07508	NA	NA	1.39836	ind_AtAl2dpi	1.06821	ind_AtAl3dpi	ind_AtAl
PITG_02122	cysteine protease family C44, putative	NO	Yes	CYSTEINE PROTEASE	NA	NA	GDR	NA	EFFECTOR	-0.201031	NA	0.190704	NA	NA	1.28879	ind_AtAl2dpi	1.00711	ind_AtAl3dpi	ind_AtAl
PITG_05598	conserved hypothetical protein	NO	Yes	NA	NA	NA	GDR	NA	NA	-3.60137	NA	-0.352742	NA	NA	2.14952	ind_AtAl2dpi	1.05155	ind_AtAl3dpi	ind_AtAl
PITG_08213	carbohydrate-binding protein, putative	NO	Yes	NA	NA	NA	InBtw	Cluster0086#Carbohydrate-binding protein putative	NA	0.304116	NA	0.326967	NA	NA	1.5971	ind_AtAl2dpi	1.05015	ind_AtAl3dpi	ind_AtAl
PITG_02114	glycoside hydrolase, putative	NO	Yes	NA	NA	NA	GDR	NA	NA	-0.80275	NA	0.212489	NA	NA	1.40382	ind_AtAl2dpi	1.04282	ind_AtAl3dpi	ind_AtAl
PITG_10858	glycine cleavage system H protein, mitochondrial precursor	NO	Yes	NA	NA	NA	GDR	NA	NA	0.454616	NA	0.0448007	NA	NA	1.186	ind_AtAl2dpi	1.03715	ind_AtAl3dpi	ind_AtAl
PITG_07022	protein kinase	NO	Yes	NA	NA	NA	GDR	Cluster0011#GO0004672#Protein Kinase	NA	-0.447361	NA	-0.672437	NA	NA	1.54865	ind_AtAl2dpi	1.03564	ind_AtAl3dpi	ind_AtAl
PITG_03278	hypothetical protein	NO	Yes	NA	NA	NA	InBtw	Cluster0196#GO0046872#Ion Binding	NA	-0.069459	NA	-3.43495	NA	NA	1.00735	ind_AtAl2dpi	1.03137	ind_AtAl3dpi	ind_AtAl
PITG_04381	conserved hypothetical protein	YES	Yes	NA	NA	NA	GDR	Cluster0457#GO0004497#Monooxygenase Catecholamine metabolism	NA	-1.55487	NA	0.84941	NA	NA	1.91918	ind_AtAl2dpi	1.02767	ind_AtAl3dpi	ind_AtAl
PITG_02432	putative glycosyltransferase	NO	Yes	NA	NA	NA	GDR	NA	NA	-0.522176	NA	0.411358	NA	NA	1.1218	ind_AtAl2dpi	1.02383	ind_AtAl3dpi	ind_AtAl
PITG_16747	hypothetical protein	NO	No	NA	NA	NA	InBtw	Cluster0203	NA	0.590191	NA	-1.29504	NA	NA	2.11869	ind_AtAl2dpi	1.02072	ind_AtAl3dpi	ind_AtAl
PITG_19563	hypothetical protein	NO	No	NA	NA	NA	GSR	NA	NA	-3.15598	NA	0.343459	NA	NA	1.00995	ind_AtAl2dpi	1.01152	ind_AtAl3dpi	ind_AtAl
PITG_12041	cysteine protease family C01A, putative	YES	No	CYSTEINE PROTEASE	NA	NA	InBtw	NA	EFFECTOR	-1.25625	NA	-0.024995	NA	NA	0.102331	NA	1.02373	ind_AtAl3dpi	ind_AtAl
PITG_06254	hypothetical protein	NO	No	NA	NA	NA	GSR	Cluster0021#GO0003779#Myosin-like	NA	0.986509	NA	-0.106117	NA	NA	1.58325	ind_AtAl2dpi	1.00611	ind_AtAl3dpi	ind_AtAl
PITG_09786	hypothetical protein similar to universal minicircle sequence binding protein	NO	Yes	NA	NA	NA	GDR	NA	NA	0.110936	NA	-0.278634	NA	NA	1.36642	ind_AtAl2dpi	1.00542	ind_AtAl3dpi	ind_AtAl
PITG_17936	conserved hypothetical protein	NO	Yes	NA	NA	NA	GDR	Cluster0405#GO0051276#Chromosome Organization	NA	0.274562	NA	0.720605	NA	NA	1.16536	ind_AtAl2dpi	1.00466	ind_AtAl3dpi	ind_AtAl
PITG_06846	Drug/Metabolite Transporter (DMT) Superfamily	NO	Yes	NA	NA	NA	GDR	NA	NA	0.856959	NA	-0.226207	NA	NA	1.21554	ind_AtAl2dpi	1.00209	ind_AtAl3dpi	ind_AtAl
PITG_11761	hypothetical protein	NO	Yes	NA	NA	NA	GDR	NA	NA	-0.0931179	NA	0.767339	NA	NA	-0.193973	NA	2.38048	ind_AtAl3dpi	ind_AtAl
PITG_01439	hypothetical protein	NO	No	NA	NA	NA	GDR	NA	NA	-3.04394	NA	0.544767	NA	NA	0.314639	NA	2.26106	ind_AtAl3dpi	ind_AtAl
PITG_18959	hypothetical protein	NO	Yes	NA	NA	NA	InBtw	NA	NA	-0.313664	NA	-1.87132	NA	NA	0.542412	NA	2.19933	ind_AtAl3dpi	ind_AtAl
PITG_10892	hypothetical protein	NO	No	NA	NA	NA	GDR	NA	NA	0.541025	NA	-2.99955	NA	NA	-0.322791	NA	2.1642	ind_AtAl3dpi	ind_AtAl
PITG_01282	hypothetical protein	NO	Yes	NA	NA	NA	InBtw	Cluster0384#GO0046872#Metal binding	NA	0.0350846	NA	-1.87422	NA	NA	0.926535	NA	2.15896	ind_AtAl3dpi	ind_AtAl
PITG_10418	predicted protein	NO	No	NA	NA	NA	GDR	NA	NA	-1.89524	NA	0.907594	NA	NA	-1.53666	NA	2.12026	ind_AtAl3dpi	ind_AtAl
PITG_04837	conserved hypothetical protein	NO	Yes	NA	NA	NA	GDR	NA	NA	0.559586	NA	0.915861	NA	NA	0.859269	NA	2.08323	ind_AtAl3dpi	ind_AtAl
PITG_04717	conserved hypothetical protein	NO	Yes	NA	NA	NA	InBtw	Cluster0589#GO0004616#Phosphogluconate dehydrogenase	NA	-0.433971	NA	0.417768	NA	NA	0.924605	NA	2.07456	ind_AtAl3dpi	ind_AtAl
PITG_11638	hypothetical protein similar to potassium channel beta subunit	NO	No	NA	NA	NA	GSR	Cluster0065#GO0005216#Ion Channel	NA	-0.0464147	NA	0.400935	NA	NA	0.63409	NA	2.07217	ind_AtAl3dpi	ind_AtAl
PITG_13471	hypothetical protein	NO	No	NA	NA	NA	GSR	Cluster0716	NA	0.226054	NA	-0.829097	NA	NA	0.999668	NA	2.07162	ind_AtAl3dpi	ind_AtAl
PITG_20138	conserved hypothetical protein	NO	No	NA	NA	NA	Not	NA	NA	0.987985	NA	0.793432	NA	NA	0.683597	NA	2.04506	ind_AtAl3dpi	ind_AtAl
PITG_13120	predicted protein	NO	Yes	NA	NA	NA	InBtw	NA	NA	-1.61895	NA	-1.50418	NA	NA	-0.260374	NA	2.03397	ind_AtAl3dpi	ind_AtAl
PITG_11760	hypothetical protein	NO	Yes	NA	NA	NA	InBtw	Cluster0170#GO0043565#DNA Binding	NA	-1.96654	NA	-3.53627	NA	NA	-1.92989	NA	2.01653	ind_AtAl3dpi	ind_AtAl
PITG_06366	predicted protein	NO	No	NA	NA	NA	GDR	NA	NA	-1.93908	NA	0.00576846	NA	NA	-0.31747	NA	1.97688	ind_AtAl3dpi	ind_AtAl
PITG_17484	Drug/Metabolite Transporter (DMT) Superfamily	NO	No	NA	NA	NA	GDR	Cluster0476##Drug-Metabolite TransporterDrug/Metabolite Transporter	NA	-0.966425	NA	0.937782	NA	NA	0.807189	NA	1.95715	ind_AtAl3dpi	ind_AtAl
PITG_14969	protein kinase	NO	Yes	NA	NA	NA	GDR	NA	NA	0.736404	NA	0.706788	NA	NA	0.872588	NA	1.94454	ind_AtAl3dpi	ind_AtAl
PITG_07933	F-box protein, putative	NO	No	NA	NA	NA	InBtw	NA	NA	0.0965433	NA	0.211317	NA	NA	0.45512	NA	1.94211	ind_AtAl3dpi	ind_AtAl
PITG_07924	Drug/Metabolite Transporter (DMT) Superfamily	NO	Yes	NA	NA	NA	GDR	NA	NA	-0.290112	NA	-0.294637	NA	NA	0.583037	NA	1.91803	ind_AtAl3dpi	ind_AtAl
PITG_10539	hypothetical protein	NO	Yes	NA	NA	NA	InBtw	Cluster0081	NA	-2.73865	NA	-0.149941	NA	NA	0.204893	NA	1.91428	ind_AtAl3dpi	ind_AtAl
PITG_04243	hypothetical protein	NO	Yes	NA	NA	NA	InBtw	NA	NA	-3.3604	NA	0.339334	NA	NA	0.952371	NA	1.91143	ind_AtAl3dpi	ind_AtAl
PITG_04038	predicted protein	NO	No	NA	NA	NA	GDR	NA	NA	-0.936441	NA	0.708848	NA	NA	0.566526	NA	1.90913	ind_AtAl3dpi	ind_AtAl
PITG_17960	Dicarboxylate/Amino Acid:Cation (Na or H ) Symporter (DAACS) Family	NO	No	NA	NA	NA	GDR	Cluster0283#GO0017153#sodium-dicarboxylate symporter	NA	-2.76595	NA	-0.963123	NA	NA	0.762548	NA	1.88697	ind_AtAl3dpi	ind_AtAl
PITG_03313	predicted protein	NO	Yes	NA	NA	NA	GDR	NA	NA	-0.0593891	NA	0.785924	NA	NA	0.199652	NA	1.87929	ind_AtAl3dpi	ind_AtAl
PITG_02487	predicted protein	NO	Yes	NA	NA	NA	InBtw	NA	NA	-2.42702	NA	-2.48217	NA	NA	-1.06844	NA	1.87798	ind_AtAl3dpi	ind_AtAl
PITG_08187	conserved hypothetical protein	NO	Yes	NA	NA	NA	InBtw	Cluster0256	NA	0.924005	NA	-0.339732	NA	NA	-0.09593	NA	1.87649	ind_AtAl3dpi	ind_AtAl
PITG_04633	predicted protein	NO	No	NA	NA	NA	GSR	Cluster0040#GO0008484#Sulfuric ester hydrolase	NA	-2.55603	NA	-0.641555	NA	NA	-0.460488	NA	1.8745	ind_AtAl3dpi	ind_AtAl
PITG_02720	predicted protein	NO	Yes	NA	NA	NA	GDR	NA	NA	-0.627247	NA	-0.945432	NA	NA	0.561405	NA	1.85575	ind_AtAl3dpi	ind_AtAl
PITG_08036	predicted protein	NO	Yes	NA	NA	NA	InBtw	NA	NA	0.452437	NA	-0.637479	NA	NA	0.740625	NA	1.81258	ind_AtAl3dpi	ind_AtAl
PITG_00180	predicted protein	NO	Yes	NA	NA	NA	GDR	Cluster0681#GO0006396#pre-mRNA splicing	NA	0.358995	NA	-0.100546	NA	NA	-0.073842	NA	1.80018	ind_AtAl3dpi	ind_AtAl
PITG_16280	cysteine protease family C44, putative	NO	No	CYSTEINE PROTEASE	NA	NA	GSR	NA	EFFECTOR	-0.25138	NA	-0.262137	NA	NA	1.1072	ind_AtAl2dpi	0.59419	NA	ind_AtAl
PITG_11310	predicted protein	NO	No	NA	NA	NA	InBtw	NA	NA	-0.645332	NA	-2.00004	NA	NA	-0.701793	NA	1.7852	ind_AtAl3dpi	ind_AtAl
PITG_02945	conserved hypothetical protein	NO	Yes	NA	NA	NA	GSR	NA	NA	0.153064	NA	0.852801	NA	NA	0.611177	NA	1.77624	ind_AtAl3dpi	ind_AtAl
PITG_03960	conserved hypothetical protein	NO	No	NA	NA	NA	GSR	Cluster0422#GO0016829#nad-dependent epimerase dehydratase	NA	-3.77045	NA	-1.12517	NA	NA	0.395477	NA	1.77555	ind_AtAl3dpi	ind_AtAl
PITG_01977	conserved hypothetical protein	NO	Yes	NA	NA	NA	GDR	NA	NA	-1.24061	NA	-0.0863031	NA	NA	0.439899	NA	1.77489	ind_AtAl3dpi	ind_AtAl
PITG_06236	protein kinase	NO	Yes	NA	NA	NA	InBtw	Cluster0001##Protein Kinase	NA	0.580778	NA	-0.611876	NA	NA	0.801851	NA	1.77427	ind_AtAl3dpi	ind_AtAl
PITG_01743	hypothetical protein	NO	No	NA	NA	NA	GDR	NA	NA	0.575229	NA	0.18993	NA	NA	-0.525626	NA	1.76872	ind_AtAl3dpi	ind_AtAl
PITG_03027	conserved hypothetical protein	NO	Yes	NA	NA	NA	InBtw	NA	NA	-0.0910837	NA	0.222999	NA	NA	0.267493	NA	1.75449	ind_AtAl3dpi	ind_AtAl
PITG_14836	predicted protein	NO	Yes	NA	NA	NA	InBtw	NA	NA	-0.854045	NA	-0.435264	NA	NA	0.656535	NA	1.72849	ind_AtAl3dpi	ind_AtAl
PITG_14283	hypothetical protein similar to malonyl-CoA:ACP transacylase	NO	No	NA	NA	NA	GDR	Cluster0660##Fatty acid synthetase	NA	0.937065	NA	-1.05097	NA	NA	-1.09668	NA	1.71225	ind_AtAl3dpi	ind_AtAl
PITG_13665	conserved hypothetical protein	NO	No	NA	NA	NA	InBtw	NA	NA	0.403521	NA	0.740688	NA	NA	-0.559831	NA	1.68205	ind_AtAl3dpi	ind_AtAl
PITG_13296	conserved hypothetical protein	NO	No	NA	NA	NA	GSR	NA	NA	0.498601	NA	0.51745	NA	NA	0.931178	NA	1.68121	ind_AtAl3dpi	ind_AtAl
PITG_11963	ATP-binding Cassette (ABC) Superfamily	NO	No	NA	NA	NA	InBtw	Cluster0002#ABC Transporter	NA	-1.17094	NA	0.398403	NA	NA	0.718154	NA	1.67463	ind_AtAl3dpi	ind_AtAl
PITG_10250	hypothetical protein	NO	No	NA	NA	NA	GDR	NA	NA	-0.493874	NA	0.808527	NA	NA	0.324135	NA	1.67362	ind_AtAl3dpi	ind_AtAl
PITG_08654	predicted protein	NO	No	NA	NA	NA	GDR	NA	NA	-0.765953	NA	0.571213	NA	NA	-0.407377	NA	1.66458	ind_AtAl3dpi	ind_AtAl
PITG_03231	predicted protein	NO	No	NA	NA	NA	GDR	Cluster0068	NA	-0.0917233	NA	-2.05376	NA	NA	0.529888	NA	1.65431	ind_AtAl3dpi	ind_AtAl
PITG_11493	conserved hypothetical protein	NO	Yes	NA	NA	NA	InBtw	Cluster0020	NA	-3.67124	NA	-4.14143	NA	NA	0.494692	NA	1.63376	ind_AtAl3dpi	ind_AtAl
PITG_12298	hypothetical protein	NO	Yes	NA	NA	NA	GDR	NA	NA	-0.393365	NA	-1.74808	NA	NA	0.424643	NA	1.62213	ind_AtAl3dpi	ind_AtAl
PITG_10830	cyclin-dependent kinase with F-box domain, putative	NO	No	NA	NA	NA	GSR	Cluster0136#GO0004672#Protein Kinase	NA	-0.692926	NA	-0.776091	NA	NA	0.287139	NA	1.62213	ind_AtAl3dpi	ind_AtAl
PITG_05193	conserved hypothetical protein	YES	Yes	NA	NA	NA	GDR	NA	NA	-1.81616	NA	0.257967	NA	NA	-0.457588	NA	1.61437	ind_AtAl3dpi	ind_AtAl
PITG_20907	conserved hypothetical protein	NO	Yes	NA	NA	NA	Not	NA	NA	0.768575	NA	-0.0801254	NA	NA	-0.573289	NA	1.61414	ind_AtAl3dpi	ind_AtAl
PITG_00328	hypothetical protein	NO	Yes	NA	NA	NA	GDR	NA	NA	0.342196	NA	0.357434	NA	NA	-0.206118	NA	1.6028	ind_AtAl3dpi	ind_AtAl
PITG_01998	Voltage-gated Ion Channel (VIC) Superfamily	NO	No	NA	NA	NA	GDR	NA	NA	-3.15827	NA	-0.85587	NA	NA	0.007661	NA	1.59419	ind_AtAl3dpi	ind_AtAl
PITG_13091	degenerate retroelement-like protein (PI_T30-4T341)	NO	No	NA	NA	NA	GSR	NA	NA	-4.64615	NA	-2.24187	NA	NA	0.960355	NA	1.59174	ind_AtAl3dpi	ind_AtAl
PITG_13307	hypothetical protein	NO	Yes	NA	NA	NA	GDR	Cluster0072	NA	0.836867	NA	-1.672	NA	NA	0.86202	NA	1.56314	ind_AtAl3dpi	ind_AtAl
PITG_18171	Mitochondrial Carrier (MC) Family	NO	No	NA	NA	NA	GDR	NA	NA	-2.53149	NA	-1.00168	NA	NA	0.733979	NA	1.56201	ind_AtAl3dpi	ind_AtAl
PITG_09650	predicted protein	NO	No	NA	NA	NA	InBtw	NA	NA	-1.61061	NA	-1.49583	NA	NA	0.74797	NA	1.55689	ind_AtAl3dpi	ind_AtAl
PITG_12620	conserved hypothetical protein	NO	No	NA	NA	NA	InBtw	Cluster0458#GO0004672#Protein kinase	NA	-0.0256441	NA	-0.621363	NA	NA	0.332932	NA	1.55689	ind_AtAl3dpi	ind_AtAl
PITG_07837	hypothetical protein	NO	No	NA	NA	NA	InBtw	NA	NA	-0.290908	NA	-2.19406	NA	NA	-1.10226	NA	1.55466	ind_AtAl3dpi	ind_AtAl
PITG_12252	predicted protein	NO	No	NA	NA	NA	GSR	NA	NA	-0.514891	NA	-1.24811	NA	NA	-1.74128	NA	1.55307	ind_AtAl3dpi	ind_AtAl
PITG_02035	conserved hypothetical protein	NO	No	NA	NA	NA	InBtw	Cluster0162	NA	-0.231833	NA	0.529304	NA	NA	-0.589464	NA	1.54961	ind_AtAl3dpi	ind_AtAl
PITG_16312	conserved hypothetical protein	NO	No	NA	NA	NA	InBtw	Cluster0244	NA	-1.82174	NA	0.261877	NA	NA	0.965684	NA	1.53285	ind_AtAl3dpi	ind_AtAl
PITG_03511	endo-1,3(4)-beta-glucanase 1, putative	YES	No	ENDO-1-3(4)-BETA-GLUCANASE	NA	NA	InBtw	Cluster0150#GO0033903#endo-1,3(4)-beta-glucanase	EFFECTOR	-2.41365	NA	0.259118	NA	NA	1.94493	ind_AtAl2dpi	0.753847	NA	ind_AtAl
PITG_13252	hypothetical protein	NO	Yes	NA	NA	NA	GDR	NA	NA	0.963906	NA	0.822043	NA	NA	0.585516	NA	1.52708	ind_AtAl3dpi	ind_AtAl
PITG_00871	conserved hypothetical protein	NO	Yes	NA	NA	NA	GSR	Cluster0442#GO0055114#2OG-FeII Oxygenase	NA	0.500934	NA	-0.760668	NA	NA	-0.462418	NA	1.52708	ind_AtAl3dpi	ind_AtAl
PITG_02530	hypothetical protein	NO	Yes	NA	NA	NA	GDR	Cluster0589#GO0004616#Phosphogluconate dehydrogenase	NA	-0.780904	NA	-0.929164	NA	NA	-0.100399	NA	1.5241	ind_AtAl3dpi	ind_AtAl
PITG_04533	hypothetical protein	NO	Yes	NA	NA	NA	InBtw	NA	NA	-0.272545	NA	-0.55632	NA	NA	0.982938	NA	1.5224	ind_AtAl3dpi	ind_AtAl
PITG_08170	hypothetical protein	NO	No	NA	NA	NA	GDR	Cluster0070#GO0005488#Fibronectin type III	NA	-0.646654	NA	0.274384	NA	NA	0.811458	NA	1.52084	ind_AtAl3dpi	ind_AtAl
PITG_07881	ATP-binding Cassette (ABC) Superfamily	NO	Yes	NA	NA	NA	GDR	Cluster0048#GO0016887#ATP-binding Cassette Transporter	NA	0.889399	NA	-0.85763	NA	NA	0.44062	NA	1.51258	ind_AtAl3dpi	ind_AtAl
PITG_06453	predicted protein	NO	No	NA	NA	NA	InBtw	NA	NA	-1.01287	NA	-0.104545	NA	NA	0.608743	NA	1.51077	ind_AtAl3dpi	ind_AtAl
PITG_19860	conserved hypothetical protein	NO	Yes	NA	NA	NA	GDR	Cluster0120#GO0016740#Transferase	NA	0.727861	NA	-0.493299	NA	NA	-0.437124	NA	1.5093	ind_AtAl3dpi	ind_AtAl
PITG_00369	conserved hypothetical protein	NO	Yes	NA	NA	NA	InBtw	NA	NA	0.186741	NA	0.251884	NA	NA	0.021756	NA	1.50875	ind_AtAl3dpi	ind_AtAl
PITG_15793	Phytophthora infestans avirulence-associated protein 3.4F-A (3.4F-A) gene	NO	No	NA	NA	NA	GSR	Cluster0088	NA	-0.696165	NA	-0.494976	NA	NA	0.192926	NA	1.50304	ind_AtAl3dpi	ind_AtAl
PITG_16765	predicted protein	NO	No	NA	NA	NA	InBtw	Cluster0557	NA	-0.72201	NA	-0.192198	NA	NA	0.77407	NA	1.50207	ind_AtAl3dpi	ind_AtAl
PITG_16059	hypothetical protein	NO	Yes	NA	NA	NA	GDR	Cluster0421#GO055114#oxidation reduction	NA	-0.344489	NA	-0.136606	NA	NA	0.692159	NA	1.50108	ind_AtAl3dpi	ind_AtAl
PITG_10747	hypothetical protein	NO	No	NA	NA	NA	InBtw	NA	NA	-1.09529	NA	0.29099	NA	NA	0.973776	NA	1.5003	ind_AtAl3dpi	ind_AtAl
PITG_03776	hypothetical protein	NO	Yes	NA	NA	NA	GDR	NA	NA	-0.494237	NA	-1.54939	NA	NA	-0.457588	NA	1.48884	ind_AtAl3dpi	ind_AtAl
PITG_12227	conserved hypothetical protein	NO	No	NA	NA	NA	GDR	NA	NA	0.828054	NA	-0.320206	NA	NA	-0.228407	NA	1.48098	ind_AtAl3dpi	ind_AtAl
PITG_06267	conserved hypothetical protein	NO	No	NA	NA	NA	InBtw	NA	NA	0.413017	NA	0.40226	NA	NA	-0.491441	NA	1.48098	ind_AtAl3dpi	ind_AtAl
PITG_05353	hypothetical protein	NO	Yes	NA	NA	NA	InBtw	Cluster0170#GO0043565#DNA Binding	NA	-0.708509	NA	0.406265	NA	NA	0.794458	NA	1.4741	ind_AtAl3dpi	ind_AtAl
PITG_10011	conserved hypothetical protein	NO	Yes	NA	NA	NA	GDR	NA	NA	-0.92025	NA	-1.34737	NA	NA	0.885786	NA	1.46589	ind_AtAl3dpi	ind_AtAl
PITG_06219	predicted protein	NO	Yes	NA	NA	NA	GDR	Cluster0275	NA	0.354341	NA	0.835243	NA	NA	0.975952	NA	1.46295	ind_AtAl3dpi	ind_AtAl
PITG_12426	hypothetical protein	NO	Yes	NA	NA	NA	InBtw	Cluster0356	NA	-0.709249	NA	0.678543	NA	NA	0.971255	NA	1.45825	ind_AtAl3dpi	ind_AtAl
PITG_17872	conserved hypothetical protein	YES	Yes	NA	NA	NA	InBtw	NA	NA	0.341332	NA	0.608109	NA	NA	-0.037057	NA	1.44994	ind_AtAl3dpi	ind_AtAl
PITG_14989	predicted protein	NO	No	NA	NA	NA	GDR	NA	NA	0.304159	NA	0.738393	NA	NA	0.76965	NA	1.44929	ind_AtAl3dpi	ind_AtAl
PITG_10148	hypothetical protein	NO	Yes	NA	NA	NA	GDR	Cluster0705	NA	-0.398221	NA	-0.389242	NA	NA	0.893241	NA	1.44735	ind_AtAl3dpi	ind_AtAl
PITG_17127	P-type ATPase (P-ATPase) Superfamily	NO	No	NA	NA	NA	InBtw	NA	NA	0.235336	NA	-2.34177	NA	NA	0.740753	NA	1.44348	ind_AtAl3dpi	ind_AtAl
PITG_14717	conserved hypothetical protein	NO	Yes	NA	NA	NA	GDR	Cluster0388#GO0030246#Aldose Epimerase	NA	0.0172863	NA	-1.21931	NA	NA	0.349391	NA	1.43905	ind_AtAl3dpi	ind_AtAl
PITG_12593	hypothetical protein	NO	Yes	NA	NA	NA	GDR	NA	NA	0.714673	NA	-0.19752	NA	NA	0.658212	NA	1.43471	ind_AtAl3dpi	ind_AtAl
PITG_15748	conserved hypothetical protein	NO	No	NA	NA	NA	GDR	Cluster0028#GO0003755#Peptidyl-prolyl cis-trans Isomerase	NA	-4.58187	NA	0.50253	NA	NA	0.683597	NA	1.43362	ind_AtAl3dpi	ind_AtAl
PITG_08729	hypothetical protein	NO	Yes	NA	NA	NA	InBtw	NA	NA	-2.99861	NA	-0.88384	NA	NA	-0.055075	NA	1.43192	ind_AtAl3dpi	ind_AtAl
PITG_06636	hypothetical protein	NO	Yes	NA	NA	NA	GDR	NA	NA	0.391148	NA	0.482838	NA	NA	0.527332	NA	1.42936	ind_AtAl3dpi	ind_AtAl
PITG_19649	glycoside hydrolase, putative	NO	No	ENDOPOLYGALACTURONASE	NA	NA	InBtw	Cluster0037#GO0016798#Endopolygalacturonase	EFFECTOR	-1.73167	NA	-2.85393	NA	NA	1.72207	ind_AtAl2dpi	1.56136	ind_AtAl3dpi	ind_AtAl
PITG_00310	Amino Acid/Auxin Permease (AAAP) Family	NO	Yes	NA	NA	NA	GDR	Cluster0816#GO0006814#Amino Acid-Auxin Permease	NA	0.228592	NA	-1.03806	NA	NA	-0.550335	NA	1.42209	ind_AtAl3dpi	ind_AtAl
PITG_10437	conserved hypothetical protein	NO	Yes	NA	NA	NA	InBtw	Cluster0320#GO0016401#palmitoyl-CoA oxidase	NA	0.828265	NA	0.924279	NA	NA	0.930502	NA	1.4175	ind_AtAl3dpi	ind_AtAl
PITG_05567	predicted protein	NO	Yes	NA	NA	NA	GDR	NA	NA	0.276063	NA	0.0282675	NA	NA	0.786643	NA	1.41114	ind_AtAl3dpi	ind_AtAl
PITG_13779	hypothetical protein	NO	No	NA	NA	NA	GDR	Cluster0418#GO0003924#GTPase	NA	-0.441205	NA	0.422508	NA	NA	0.724727	NA	1.40437	ind_AtAl3dpi	ind_AtAl
PITG_15738	predicted protein	NO	Yes	NA	NA	NA	InBtw	NA	NA	-0.242391	NA	0.167581	NA	NA	0.680086	NA	1.40155	ind_AtAl3dpi	ind_AtAl
PITG_04123	glycoside hydrolase, putative	YES	Yes	ENZYME HYDROLASE	NA	NA	GDR	Cluster0471#GO0004553#hydrolase of O-glycosyl compounds	EFFECTOR	0.878843	NA	0.578579	NA	NA	2.04477	ind_AtAl2dpi	1.72441	ind_AtAl3dpi	ind_AtAl
PITG_02320	conserved hypothetical protein	YES	Yes	NA	NA	NA	InBtw	NA	NA	-1.86031	NA	-1.0193	NA	NA	0.235228	NA	1.40029	ind_AtAl3dpi	ind_AtAl
PITG_06790	Ufm1-conjugating enzyme 1	NO	No	NA	NA	NA	InBtw	NA	NA	0.035403	NA	0.530449	NA	NA	0.702102	NA	1.39555	ind_AtAl3dpi	ind_AtAl
PITG_16338	hypothetical protein	NO	Yes	NA	NA	NA	GDR	Cluster0104	NA	-0.856093	NA	-0.930353	NA	NA	0.778118	NA	1.3854	ind_AtAl3dpi	ind_AtAl
PITG_18712	hypothetical protein	NO	Yes	NA	NA	NA	InBtw	NA	NA	-0.257841	NA	0.207482	NA	NA	0.4554	NA	1.38491	ind_AtAl3dpi	ind_AtAl
PITG_12662	predicted protein	NO	Yes	NA	NA	NA	InBtw	NA	NA	0.296588	NA	0.55019	NA	NA	0.517661	NA	1.38317	ind_AtAl3dpi	ind_AtAl
PITG_00898	hypothetical protein	NO	No	NA	NA	NA	GDR	Cluster0239##Carbohydrate-binding protein putative	NA	-0.726959	NA	-0.644606	NA	NA	0.894652	NA	1.38165	ind_AtAl3dpi	ind_AtAl
PITG_00204	conserved hypothetical protein	NO	Yes	NA	NA	NA	GDR	Cluster0007##Kinesin-like	NA	-4.46454	NA	-0.453604	NA	NA	0.701389	NA	1.38103	ind_AtAl3dpi	ind_AtAl
PITG_02671	cNMP-dependent protein kinase (PI_T30-4T255)	NO	Yes	NA	NA	NA	GDR	NA	NA	-3.02397	NA	-0.991658	NA	NA	0.949317	NA	1.37619	ind_AtAl3dpi	ind_AtAl
PITG_04892	hypothetical protein	NO	No	NA	NA	NA	GDR	NA	NA	-0.0106558	NA	0.0293505	NA	NA	-1.11151	NA	1.37548	ind_AtAl3dpi	ind_AtAl
PITG_10701	carbohydrate-binding protein, putative	NO	Yes	NA	NA	NA	GSR	Cluster0112##carbohydrate-binding protein, putative	NA	0.920386	NA	-0.16953	NA	NA	0.471608	NA	1.37364	ind_AtAl3dpi	ind_AtAl
PITG_20599	26S protease regulatory subunit 8	NO	No	NA	NA	NA	GDR	Cluster0359#GO0017111#Nucleoside-Triphosphatase	NA	-0.0579168	NA	0.650698	NA	NA	0.416137	NA	1.37262	ind_AtAl3dpi	ind_AtAl
PITG_16311	ubiquitin family protein, putative	NO	Yes	NA	NA	NA	GDR	Cluster0387#GO0003735#Structural constituent of ribosome	NA	-2.36865	NA	-0.714435	NA	NA	0.756833	NA	1.37135	ind_AtAl3dpi	ind_AtAl
PITG_00899	conserved hypothetical protein	NO	No	NA	NA	NA	InBtw	NA	NA	0.0493551	NA	0.5522	NA	NA	0.325469	NA	1.36886	ind_AtAl3dpi	ind_AtAl
PITG_11084	predicted protein	NO	Yes	NA	NA	NA	GDR	NA	NA	-3.28672	NA	-1.01995	NA	NA	0.946321	NA	1.3662	ind_AtAl3dpi	ind_AtAl
PITG_07337	hypothetical protein	NO	Yes	NA	NA	NA	GDR	Cluster0012	NA	-0.403112	NA	0.151791	NA	NA	-0.122538	NA	1.36446	ind_AtAl3dpi	ind_AtAl
PITG_00187	protein kinase, putative	NO	Yes	NA	NA	NA	GDR	Cluster0001##Protein Kinase	NA	-0.0974673	NA	0.194547	NA	NA	0.261109	NA	1.36108	ind_AtAl3dpi	ind_AtAl
PITG_07963	hypothetical protein	NO	Yes	NA	NA	NA	GDR	NA	NA	-1.90346	NA	-1.73622	NA	NA	0.677512	NA	1.35715	ind_AtAl3dpi	ind_AtAl
PITG_02182	conserved hypothetical protein	NO	No	NA	NA	NA	InBtw	NA	NA	-0.242374	NA	-0.149626	NA	NA	0.786054	NA	1.35322	ind_AtAl3dpi	ind_AtAl
PITG_14005	conserved hypothetical protein	YES	Yes	NA	NA	NA	InBtw	Cluster0097	NA	-0.153683	NA	-0.749403	NA	NA	0.504453	NA	1.349	ind_AtAl3dpi	ind_AtAl
PITG_17812	conserved hypothetical protein	NO	Yes	NA	NA	NA	GDR	Cluster0497	NA	-0.502919	NA	0.104895	NA	NA	-0.729305	NA	1.34265	ind_AtAl3dpi	ind_AtAl
PITG_14285	conserved hypothetical protein	NO	No	NA	NA	NA	InBtw	Cluster0550#GO0016192#Vesicle-mediated transport protein	NA	-1.31233	NA	-1.11956	NA	NA	0.853598	NA	1.34059	ind_AtAl3dpi	ind_AtAl
PITG_09782	conserved hypothetical protein	NO	Yes	NA	NA	NA	GDR	Cluster0156#GO0008415#Palmitoyltransferase	NA	-1.50532	NA	-0.206835	NA	NA	0.268293	NA	1.34025	ind_AtAl3dpi	ind_AtAl
PITG_02194	hypothetical protein	NO	No	NA	NA	NA	GSR	NA	NA	-1.31439	NA	-0.562186	NA	NA	-0.370851	NA	1.33854	ind_AtAl3dpi	ind_AtAl
PITG_01462	glycoside hydrolase, putative	NO	No	ENZYME HYDROLASE	NA	NA	GSR	Cluster0139#GO0004553#hydrolase of O-glycosyl compounds	EFFECTOR	-0.77918	NA	0.923366	NA	NA	1.13882	ind_AtAl2dpi	1.06639	ind_AtAl3dpi	ind_AtAl
PITG_01810	Drug/Metabolite Transporter (DMT) Superfamily	NO	Yes	NA	NA	NA	GDR	NA	NA	-0.677112	NA	-1.61679	NA	NA	0.903857	NA	1.33838	ind_AtAl3dpi	ind_AtAl
PITG_20787	hypothetical protein	NO	Yes	NA	NA	NA	Not	Cluster0430	NA	0.607757	NA	-0.447393	NA	NA	0.265894	NA	1.33785	ind_AtAl3dpi	ind_AtAl
PITG_19781	conserved hypothetical protein	NO	No	NA	NA	NA	GDR	NA	NA	-1.09348	NA	-0.30733	NA	NA	0.380573	NA	1.33705	ind_AtAl3dpi	ind_AtAl
PITG_13133	hypothetical protein similar to EMYB4	NO	Yes	NA	NA	NA	GDR	Cluster0110#GO0003677#Myb-like DNA-binding	NA	-2.83204	NA	-0.460929	NA	NA	-0.888503	NA	1.33546	ind_AtAl3dpi	ind_AtAl
PITG_00668	hypothetical protein	NO	Yes	NA	NA	NA	GSR	NA	NA	-2.06049	NA	-0.423146	NA	NA	0.776137	NA	1.33528	ind_AtAl3dpi	ind_AtAl
PITG_02672	threonine protease family T01B, putative	NO	Yes	NA	NA	NA	GDR	NA	NA	0.838638	NA	0.944721	NA	NA	0.987761	NA	1.33274	ind_AtAl3dpi	ind_AtAl
PITG_05148	predicted protein	NO	No	NA	NA	NA	InBtw	NA	NA	-0.320542	NA	-1.67525	NA	NA	-1.96197	NA	1.33238	ind_AtAl3dpi	ind_AtAl
PITG_11433	conserved hypothetical protein	YES	Yes	NA	NA	NA	InBtw	Cluster0675#GO0003723#RNA Binding	NA	-3.21441	NA	0.661173	NA	NA	-0.048482	NA	1.3316	ind_AtAl3dpi	ind_AtAl
PITG_14047	hypothetical protein	NO	No	NA	NA	NA	InBtw	NA	NA	-2.28281	NA	0.0125375	NA	NA	0.66073	NA	1.3283	ind_AtAl3dpi	ind_AtAl
PITG_04878	conserved hypothetical protein	NO	Yes	NA	NA	NA	GDR	NA	NA	0.554394	NA	-1.28925	NA	NA	-1.33496	NA	1.32196	ind_AtAl3dpi	ind_AtAl
PITG_00431	hypothetical protein	NO	Yes	ENZYME HYDROLASE	NA	NA	GDR	Cluster0023#GO0016787#Hydrolase Putative	EFFECTOR	0.00895399	NA	-0.0790888	NA	NA	0.846184	NA	1.19057	ind_AtAl3dpi	ind_AtAl
PITG_07133	predicted protein	NO	No	NA	NA	NA	InBtw	Cluster0232	NA	0.948581	NA	-1.18252	NA	NA	0.606718	NA	1.3161	ind_AtAl3dpi	ind_AtAl
PITG_09941	hypothetical protein	NO	Yes	NA	NA	NA	GDR	Cluster0021#GO0003779#Myosin-like	NA	0.932531	NA	-0.249031	NA	NA	0.904829	NA	1.31382	ind_AtAl3dpi	ind_AtAl
PITG_00070	hypothetical protein	NO	Yes	NA	NA	NA	GDR	NA	NA	-0.433623	NA	-0.380971	NA	NA	0.710828	NA	1.30885	ind_AtAl3dpi	ind_AtAl
PITG_21352	hypothetical protein	NO	No	NA	NA	NA	Not	Cluster0756	NA	-3.44496	NA	0.533308	NA	NA	0.820503	NA	1.3075	ind_AtAl3dpi	ind_AtAl
PITG_02597	conserved hypothetical protein	NO	Yes	NA	NA	NA	GDR	Cluster0043#GO0006457#Protein Folding	NA	0.266703	NA	0.803368	NA	NA	0.888313	NA	1.30492	ind_AtAl3dpi	ind_AtAl
PITG_18320	hypothetical protein	NO	No	NA	NA	NA	InBtw	NA	NA	0.0408007	NA	-0.248815	NA	NA	-0.185585	NA	1.30141	ind_AtAl3dpi	ind_AtAl
PITG_08613	glycoside hydrolase, putative	NO	No	ENZYME HYDROLASE	NA	NA	InBtw	Cluster0208#GO0004553#O-glycosyl compounds hydrolase	EFFECTOR	0.0563188	NA	-0.274806	NA	NA	1.03381	ind_AtAl2dpi	0.709244	NA	ind_AtAl
PITG_07657	hypothetical protein	NO	Yes	NA	NA	NA	GDR	NA	NA	-0.156743	NA	0.361573	NA	NA	0.394478	NA	1.29651	ind_AtAl3dpi	ind_AtAl
PITG_14923	hypothetical protein	NO	No	NA	NA	NA	GDR	NA	NA	-0.900473	NA	-0.532412	NA	NA	0.271691	NA	1.29302	ind_AtAl3dpi	ind_AtAl
PITG_09500	hypothetical protein	NO	No	NA	NA	NA	GSR	Cluster0403	NA	0.0684028	NA	-1.66482	NA	NA	-0.894949	NA	1.29249	ind_AtAl3dpi	ind_AtAl
PITG_04028	hypothetical protein	NO	Yes	NA	NA	NA	InBtw	NA	NA	-1.83389	NA	-2.17283	NA	NA	-0.697703	NA	1.29179	ind_AtAl3dpi	ind_AtAl
PITG_13570	conserved hypothetical protein	NO	No	NA	NA	NA	GDR	NA	NA	0.445129	NA	-1.19498	NA	NA	0.218743	NA	1.2907	ind_AtAl3dpi	ind_AtAl
PITG_16721	predicted protein	NO	No	NA	NA	NA	GDR	NA	NA	-1.20905	NA	-0.547998	NA	NA	0.801599	NA	1.28859	ind_AtAl3dpi	ind_AtAl
PITG_15982	conserved hypothetical protein	NO	No	NA	NA	NA	GDR	Cluster0478#GO0008168#Methyltransferase	NA	0.402754	NA	0.692738	NA	NA	0.873805	NA	1.2868	ind_AtAl3dpi	ind_AtAl
PITG_11594	ubiquitin family protein, putative	NO	Yes	NA	NA	NA	InBtw	Cluster0809#GO0004221#Ubiquitin thiolesterase	NA	0.685154	NA	0.337822	NA	NA	0.13684	NA	1.2868	ind_AtAl3dpi	ind_AtAl
PITG_20348	conserved hypothetical protein	NO	Yes	NA	NA	NA	InBtw	Cluster0007##Kinesin-like	NA	-2.02019	NA	-1.34742	NA	NA	0.338382	NA	1.28481	ind_AtAl3dpi	ind_AtAl
PITG_07063	predicted protein	NO	Yes	ENZYME HYDROLASE	NA	NA	GDR	Cluster0228#GO0016787#Hydrolase	EFFECTOR	-2.95578	NA	-0.178039	NA	NA	1.10324	ind_AtAl2dpi	-1.11021	NA	ind_AtAl
PITG_15838	hypothetical protein	NO	Yes	NA	NA	NA	InBtw	NA	NA	-3.3718	NA	-0.872365	NA	NA	-0.428264	NA	1.28112	ind_AtAl3dpi	ind_AtAl
PITG_12350	hypothetical protein	NO	Yes	NA	NA	NA	GDR	NA	NA	0.894737	NA	-0.227528	NA	NA	0.793882	NA	1.28087	ind_AtAl3dpi	ind_AtAl
PITG_06510	cleavage induced conserved hypothetical protein (PITT_06510)	NO	Yes	NA	NA	NA	InBtw	Cluster0067	NA	0.0953933	NA	0.674958	NA	NA	0.206042	NA	1.278	ind_AtAl3dpi	ind_AtAl
PITG_06195	metalloprotease family M14A, putative	NO	Yes	NA	NA	NA	GSR	NA	NA	-0.246218	NA	-0.337895	NA	NA	-0.624607	NA	1.27742	ind_AtAl3dpi	ind_AtAl
PITG_06203	hypothetical protein	NO	Yes	NA	NA	NA	GDR	NA	NA	-0.572058	NA	0.957753	NA	NA	0.327086	NA	1.27351	ind_AtAl3dpi	ind_AtAl
PITG_07966	hypothetical protein	NO	Yes	NA	NA	NA	GDR	Cluster0004##Myosin-like	NA	-2.38164	NA	-1.15139	NA	NA	0.976932	NA	1.27128	ind_AtAl3dpi	ind_AtAl
PITG_03616	conserved hypothetical protein	YES	Yes	NA	NA	NA	GDR	NA	NA	-0.0117948	NA	0.0935189	NA	NA	0.429244	NA	1.26987	ind_AtAl3dpi	ind_AtAl
PITG_13094	predicted protein	NO	Yes	NA	NA	NA	InBtw	NA	NA	-2.57674	NA	-0.63189	NA	NA	0.781838	NA	1.26883	ind_AtAl3dpi	ind_AtAl
PITG_11153	hypothetical protein	NO	Yes	NA	NA	NA	InBtw	NA	NA	0.190759	NA	-1.02193	NA	NA	0.691354	NA	1.26581	ind_AtAl3dpi	ind_AtAl
PITG_10564	hypothetical protein	NO	Yes	NA	NA	NA	InBtw	NA	NA	0.79835	NA	0.172042	NA	NA	0.263842	NA	1.26541	ind_AtAl3dpi	ind_AtAl
PITG_05187	predicted protein	NO	No	NA	NA	NA	InBtw	Cluster0040#GO0008484#Sulfuric ester hydrolase	NA	0.00351928	NA	0.177187	NA	NA	0.362096	NA	1.26413	ind_AtAl3dpi	ind_AtAl
PITG_15015	hypothetical protein similar to transferase	NO	No	NA	NA	NA	InBtw	NA	NA	-3.58358	NA	-0.780746	NA	NA	-0.640037	NA	1.26199	ind_AtAl3dpi	ind_AtAl
PITG_03491	conserved hypothetical protein	NO	No	NA	NA	NA	GDR	Cluster0158#GO0046872#Myosin	NA	-1.30493	NA	-0.370728	NA	NA	0.873075	NA	1.26053	ind_AtAl3dpi	ind_AtAl
PITG_20284	predicted protein	NO	No	NA	NA	NA	InBtw	NA	NA	-1.32259	NA	-0.536436	NA	NA	-0.227045	NA	1.25995	ind_AtAl3dpi	ind_AtAl
PITG_00305	predicted protein	NO	Yes	NA	NA	NA	GDR	NA	NA	-3.91027	NA	-2.15807	NA	NA	0.61823	NA	1.25723	ind_AtAl3dpi	ind_AtAl
PITG_13631	conserved hypothetical protein	NO	Yes	NA	NA	NA	InBtw	Cluster0329#GO0009055#Electron Carrier	NA	-0.854547	NA	-1.14416	NA	NA	0.989456	NA	1.25406	ind_AtAl3dpi	ind_AtAl
PITG_12131	Kazal-like protease inhibitor EPI4	YES	Yes	ENZYME INHIBITOR	NA	NA	GSR	Cluster0171#GO0008233#Protease Inhibitor	EFFECTOR	-2.70455	NA	-0.300272	NA	NA	2.11346	ind_AtAl2dpi	2.31094	ind_AtAl3dpi	ind_AtAl
PITG_15629	conserved hypothetical protein	NO	Yes	NA	NA	NA	GDR	NA	NA	0.405261	NA	-3.13532	NA	NA	-2.04352	NA	1.25083	ind_AtAl3dpi	ind_AtAl
PITG_16834	exodeoxyribonuclease	NO	Yes	NA	NA	NA	InBtw	NA	NA	0.776611	NA	-0.045341	NA	NA	0.550225	NA	1.24872	ind_AtAl3dpi	ind_AtAl
PITG_08938	predicted protein	NO	No	NA	NA	NA	GSR	NA	NA	0.38605	NA	-1.82664	NA	NA	0.694	NA	1.24811	ind_AtAl3dpi	ind_AtAl
PITG_08598	hypothetical protein similar to 6-phosphogluconolactonase	NO	Yes	NA	NA	NA	GDR	NA	NA	0.459488	NA	0.397106	NA	NA	0.63364	NA	1.24616	ind_AtAl3dpi	ind_AtAl
PITG_22995	Kazal-like protease inhibitor EPI5	YES	No	ENZYME INHIBITOR	NA	NA	GSR	NA	EFFECTOR	0.87683	NA	0.262252	NA	NA	0.165017	NA	1.78951	ind_AtAl3dpi	ind_AtAl
PITG_14977	conserved hypothetical protein	NO	No	NA	NA	NA	GDR	NA	NA	-0.722216	NA	-0.607442	NA	NA	0.858753	NA	1.23883	ind_AtAl3dpi	ind_AtAl
PITG_11474	conserved hypothetical protein	NO	Yes	NA	NA	NA	GDR	NA	NA	-0.302006	NA	0.692791	NA	NA	0.845066	NA	1.23794	ind_AtAl3dpi	ind_AtAl
PITG_12834	hypothetical protein	NO	Yes	NA	NA	NA	GDR	NA	NA	-0.746588	NA	0.268651	NA	NA	0.875023	NA	1.23649	ind_AtAl3dpi	ind_AtAl
PITG_04270	hypothetical protein	NO	No	NA	NA	NA	GSR	Cluster0040#GO0008484#Sulfuric ester hydrolase	NA	-0.727371	NA	0.239846	NA	NA	0.631206	NA	1.23368	ind_AtAl3dpi	ind_AtAl
PITG_03523	conserved hypothetical protein	NO	Yes	NA	NA	NA	GDR	NA	NA	-1.69266	NA	-0.123316	NA	NA	0.402887	NA	1.23092	ind_AtAl3dpi	ind_AtAl
PITG_09248	Proton-dependent Oligopeptide Transporter (POT) Family	NO	Yes	NA	NA	NA	GDR	NA	NA	-0.031953	NA	-0.18378	NA	NA	0.819663	NA	1.22866	ind_AtAl3dpi	ind_AtAl
PITG_08307	conserved hypothetical protein	YES	Yes	NA	NA	NA	GDR	Cluster0326#GO0055114#Oxidoreductase	NA	-0.622828	NA	-0.0534883	NA	NA	-0.849214	NA	1.22274	ind_AtAl3dpi	ind_AtAl
PITG_13152	hypothetical protein	NO	Yes	NA	NA	NA	GDR	NA	NA	-2.67924	NA	-1.6311	NA	NA	0.379775	NA	1.22161	ind_AtAl3dpi	ind_AtAl
PITG_03245	hypothetical protein	NO	No	NA	NA	NA	GDR	NA	NA	-0.353327	NA	0.254487	NA	NA	0.348734	NA	1.21987	ind_AtAl3dpi	ind_AtAl
PITG_18786	hypothetical protein	NO	Yes	NA	NA	NA	GDR	NA	NA	-0.33774	NA	-0.392891	NA	NA	-0.438595	NA	1.21832	ind_AtAl3dpi	ind_AtAl
PITG_09611	small ubiquitin-like modifier (SUMO), putative	NO	No	NA	NA	NA	GDR	NA	NA	-0.452374	NA	0.0774379	NA	NA	0.821314	NA	1.21811	ind_AtAl3dpi	ind_AtAl
PITG_14571	predicted protein	NO	Yes	NA	NA	NA	GDR	NA	NA	-0.0181577	NA	0.00761142	NA	NA	0.447334	NA	1.21444	ind_AtAl3dpi	ind_AtAl
PITG_14599	hypothetical protein	NO	Yes	NA	NA	NA	GDR	NA	NA	-0.0479457	NA	-0.21929	NA	NA	0.503276	NA	1.21266	ind_AtAl3dpi	ind_AtAl
PITG_03771	conserved hypothetical protein	NO	Yes	NA	NA	NA	GDR	NA	NA	-0.0528343	NA	-0.107985	NA	NA	0.568777	NA	1.20777	ind_AtAl3dpi	ind_AtAl
PITG_06285	hypothetical protein	NO	Yes	NA	NA	NA	GDR	NA	NA	-0.95136	NA	-0.315754	NA	NA	0.611575	NA	1.20354	ind_AtAl3dpi	ind_AtAl
PITG_15687	hypothetical protein	NO	Yes	NA	NA	NA	InBtw	NA	NA	0.854765	NA	0.0601414	NA	NA	-1.04969	NA	1.20284	ind_AtAl3dpi	ind_AtAl
PITG_03973	hypothetical protein	NO	Yes	NA	NA	NA	GDR	Cluster0430	NA	0.356666	NA	0.281337	NA	NA	0.13028	NA	1.20224	ind_AtAl3dpi	ind_AtAl
PITG_18161	hypothetical protein	NO	No	NA	NA	NA	InBtw	NA	NA	0.262103	NA	0.198915	NA	NA	0.772683	NA	1.20078	ind_AtAl3dpi	ind_AtAl
PITG_08571	Drug/Metabolite Transporter (DMT) Superfamily	NO	Yes	NA	NA	NA	InBtw	NA	NA	-0.0878813	NA	-0.143032	NA	NA	0.16378	NA	1.19826	ind_AtAl3dpi	ind_AtAl
PITG_15509	SNF2 family helicase/ATPase and F-box protein, putative	NO	No	NA	NA	NA	GSR	Cluster0192#GO0004386#Helicase	NA	-1.15036	NA	-1.03559	NA	NA	0.766211	NA	1.19771	ind_AtAl3dpi	ind_AtAl
PITG_07707	predicted protein	NO	Yes	NA	NA	NA	InBtw	NA	NA	0.556977	NA	0.764861	NA	NA	0.816018	NA	1.1961	ind_AtAl3dpi	ind_AtAl
PITG_11107	hypothetical protein	NO	No	NA	NA	NA	InBtw	NA	NA	0.538548	NA	-0.159051	NA	NA	0.771593	NA	1.19147	ind_AtAl3dpi	ind_AtAl
PITG_04668	polysaccharide lyase, putative	YES	No	PECTATE LYASE	NA	NA	GDR	Cluster0016#GO0030570#Pectate Lyase	EFFECTOR	-0.712514	NA	0.738688	NA	NA	1.09352	ind_AtAl2dpi	1.48098	ind_AtAl3dpi	ind_AtAl
PITG_14605	hypothetical protein	NO	Yes	NA	NA	NA	GDR	NA	NA	0.851542	NA	0.432427	NA	NA	0.460096	NA	1.1881	ind_AtAl3dpi	ind_AtAl
PITG_14180	glutamine synthetase	YES	No	NA	NA	NA	GSR	NA	NA	-1.94918	NA	-1.58692	NA	NA	0.95589	NA	1.18763	ind_AtAl3dpi	ind_AtAl
PITG_20211	conserved hypothetical protein	NO	Yes	NA	NA	NA	GDR	NA	NA	0.404756	NA	0.285475	NA	NA	0.047126	NA	1.1862	ind_AtAl3dpi	ind_AtAl
PITG_21149	predicted protein	NO	Yes	NA	NA	NA	GDR	NA	NA	-2.66158	NA	0.349359	NA	NA	-2.303	NA	1.18399	ind_AtAl3dpi	ind_AtAl
PITG_12179	hypothetical protein	NO	No	NA	NA	NA	GDR	NA	NA	0.462631	NA	-0.929555	NA	NA	0.0436	NA	1.18267	ind_AtAl3dpi	ind_AtAl
PITG_12863	hypothetical protein similar to cyclin-dependent kinase regulatory subunit family protein	NO	No	NA	NA	NA	InBtw	NA	NA	0.398884	NA	-0.656267	NA	NA	-0.444173	NA	1.18032	ind_AtAl3dpi	ind_AtAl
PITG_04131	glycoside hydrolase, putative	NO	Yes	NA	NA	NA	InBtw	NA	NA	-5.66963	NA	-0.411902	NA	NA	-0.06313	NA	1.17594	ind_AtAl3dpi	ind_AtAl
PITG_15954	conserved hypothetical protein	NO	Yes	NA	NA	NA	InBtw	NA	NA	0.419631	NA	-0.140755	NA	NA	0.318776	NA	1.175	ind_AtAl3dpi	ind_AtAl
PITG_05007	hypothetical protein similar to glutaminyl-tRNA synthetase	NO	Yes	NA	NA	NA	GDR	NA	NA	0.488501	NA	0.569127	NA	NA	0.628898	NA	1.17361	ind_AtAl3dpi	ind_AtAl
PITG_01174	hypothetical protein	NO	Yes	NA	NA	NA	InBtw	NA	NA	0.135046	NA	0.242166	NA	NA	0.560736	NA	1.17326	ind_AtAl3dpi	ind_AtAl
PITG_07258	hypothetical protein	NO	Yes	NA	NA	NA	GDR	NA	NA	0.875003	NA	0.520292	NA	NA	0.35911	NA	1.16803	ind_AtAl3dpi	ind_AtAl
PITG_02036	Equilibrative Nucleoside Transporter (ENT) Family	NO	Yes	NA	NA	NA	InBtw	Cluster0770#GO0005337#Equilibrative Nucleoside Transporter	NA	-4.84846	NA	-0.477343	NA	NA	0.902437	NA	1.16704	ind_AtAl3dpi	ind_AtAl
PITG_14257	hypothetical protein	NO	Yes	NA	NA	NA	GDR	Cluster0357	NA	0.433949	NA	-0.0208089	NA	NA	0.423292	NA	1.16663	ind_AtAl3dpi	ind_AtAl
PITG_02843	PexRD30, secreted RxLR effector peptide, putative	YES	No	RXLR	RxLRfam65	1	InBtw	NA	EFFECTOR	0.0245935	NA	0.0138366	NA	NA	2.38317	ind_AtAl2dpi	3.04009	ind_AtAl3dpi	ind_AtAl
PITG_03624	flap endonuclease 1	NO	Yes	NA	NA	NA	GDR	Cluster0554#GO0006281#DNA repair protein	NA	0.641775	NA	0.705268	NA	NA	0.678423	NA	1.16542	ind_AtAl3dpi	ind_AtAl
PITG_01310	peptidyl-prolyl isomerase FKBP12	NO	No	NA	NA	NA	GSR	NA	NA	-1.26633	NA	0.369681	NA	NA	0.966715	NA	1.1642	ind_AtAl3dpi	ind_AtAl
PITG_15387	hypothetical protein	NO	Yes	NA	NA	NA	InBtw	NA	NA	-1.87428	NA	0.0445754	NA	NA	-1.32306	NA	1.16394	ind_AtAl3dpi	ind_AtAl
PITG_06946	conserved hypothetical protein	NO	No	NA	NA	NA	InBtw	Cluster0226	NA	-1.00712	NA	-2.00337	NA	NA	-0.426146	NA	1.16038	ind_AtAl3dpi	ind_AtAl
PITG_07745	predicted protein	NO	Yes	NA	NA	NA	InBtw	NA	NA	0.314389	NA	0.813827	NA	NA	0.257928	NA	1.15996	ind_AtAl3dpi	ind_AtAl
PITG_09666	cleavage induced conserved hypothetical protein (PITT_09666)	NO	Yes	NA	NA	NA	GSR	Cluster0091#GO0016757#Glycosyl transferase	NA	-3.38849	NA	-0.561001	NA	NA	-0.029917	NA	1.15752	ind_AtAl3dpi	ind_AtAl
PITG_09791	glycoside hydrolase, putative	NO	Yes	NA	NA	NA	GDR	NA	NA	0.548707	NA	-0.743483	NA	NA	0.670244	NA	1.15724	ind_AtAl3dpi	ind_AtAl
PITG_06924	conserved hypothetical protein	NO	Yes	NA	NA	NA	GDR	Cluster0739	NA	-0.638964	NA	-0.259178	NA	NA	0.13465	NA	1.15216	ind_AtAl3dpi	ind_AtAl
PITG_07035	hypothetical protein similar to catalytic/ iron ion binding	NO	Yes	NA	NA	NA	GDR	NA	NA	0.846317	NA	0.710029	NA	NA	0.728455	NA	1.15132	ind_AtAl3dpi	ind_AtAl
PITG_00347	conserved hypothetical protein	NO	Yes	NA	NA	NA	InBtw	Cluster0147#GO0004527#Exonuclease Putative	NA	0.112242	NA	-0.942909	NA	NA	0.663464	NA	1.15046	ind_AtAl3dpi	ind_AtAl
PITG_01681	hypothetical protein	NO	No	NA	NA	NA	GDR	NA	NA	-1.43397	NA	-1.48912	NA	NA	0.562035	NA	1.14856	ind_AtAl3dpi	ind_AtAl
PITG_10659	hypothetical protein	NO	Yes	NA	NA	NA	InBtw	NA	NA	-0.938305	NA	0.96074	NA	NA	-1.03916	NA	1.14827	ind_AtAl3dpi	ind_AtAl
PITG_00912	conserved hypothetical protein	NO	Yes	NA	NA	NA	GDR	NA	NA	-0.434476	NA	0.560585	NA	NA	0.745131	NA	1.14806	ind_AtAl3dpi	ind_AtAl
PITG_20296	conserved hypothetical protein	NO	No	NA	NA	NA	InBtw	NA	NA	-1.69917	NA	0.449555	NA	NA	-0.562982	NA	1.1464	ind_AtAl3dpi	ind_AtAl
PITG_09453	conserved hypothetical protein	NO	Yes	NA	NA	NA	GDR	NA	NA	-0.135652	NA	-0.989169	NA	NA	0.424558	NA	1.14288	ind_AtAl3dpi	ind_AtAl
PITG_02830	secreted RxLR effector peptide, putative	YES	No	RXLR	RxLRfam65	1	InBtw	NA	EFFECTOR	-0.969328	NA	0.344755	NA	NA	1.61164	ind_AtAl2dpi	1.61321	ind_AtAl3dpi	ind_AtAl
PITG_21178	predicted protein	NO	Yes	NA	NA	NA	InBtw	NA	NA	-0.764028	NA	0.437831	NA	NA	-0.049308	NA	1.13813	ind_AtAl3dpi	ind_AtAl
PITG_07886	conserved hypothetical protein	NO	Yes	NA	NA	NA	InBtw	NA	NA	-4.40788	NA	-0.0367707	NA	NA	-0.241953	NA	1.13813	ind_AtAl3dpi	ind_AtAl
PITG_19774	conserved hypothetical protein	NO	Yes	NA	NA	NA	GDR	NA	NA	-0.217078	NA	0.679516	NA	NA	0.141499	NA	1.13545	ind_AtAl3dpi	ind_AtAl
PITG_19660	conserved hypothetical protein	YES	No	NA	NA	NA	Not	NA	NA	-0.180991	NA	-1.68865	NA	NA	-0.200926	NA	1.13407	ind_AtAl3dpi	ind_AtAl
PITG_08207	hypothetical protein	NO	Yes	NA	NA	NA	InBtw	NA	NA	0.872902	NA	-0.374894	NA	NA	0.131943	NA	1.13351	ind_AtAl3dpi	ind_AtAl
PITG_06423	hypothetical protein	NO	No	NA	NA	NA	GDR	NA	NA	0.781117	NA	-2.05831	NA	NA	-1.8145	NA	1.13192	ind_AtAl3dpi	ind_AtAl
PITG_08407	predicted protein	NO	Yes	NA	NA	NA	InBtw	Cluster0019#Folate-Biopterin Transporter	NA	-3.17761	NA	-2.14529	NA	NA	-1.81903	NA	1.1274	ind_AtAl3dpi	ind_AtAl
PITG_17717	hypothetical protein similar to NudC ortholog	NO	Yes	NA	NA	NA	GDR	NA	NA	0.246768	NA	0.916417	NA	NA	0.571921	NA	1.125	ind_AtAl3dpi	ind_AtAl
PITG_17756	hypothetical protein	NO	No	NA	NA	NA	GSR	Cluster0463	NA	-1.77701	NA	0.0967576	NA	NA	0.636016	NA	1.12301	ind_AtAl3dpi	ind_AtAl
PITG_18057	hypothetical protein	NO	No	NA	NA	NA	GDR	NA	NA	-3.89386	NA	0.477252	NA	NA	0.049677	NA	1.12163	ind_AtAl3dpi	ind_AtAl
PITG_14972	protein kinase	NO	No	NA	NA	NA	GDR	NA	NA	0.615726	NA	0.678969	NA	NA	0.311337	NA	1.12026	ind_AtAl3dpi	ind_AtAl
PITG_15376	conserved hypothetical protein	NO	No	NA	NA	NA	InBtw	Cluster0577	NA	-2.89798	NA	-0.429571	NA	NA	0.63052	NA	1.11751	ind_AtAl3dpi	ind_AtAl
PITG_06455	predicted protein	NO	Yes	NA	NA	NA	InBtw	NA	NA	-2.05259	NA	0.367995	NA	NA	0.113344	NA	1.11491	ind_AtAl3dpi	ind_AtAl
PITG_14276	conserved hypothetical protein	NO	Yes	NA	NA	NA	InBtw	NA	NA	0.854166	NA	-0.00167635	NA	NA	-0.957183	NA	1.11477	ind_AtAl3dpi	ind_AtAl
PITG_14685	secreted RxLR effector peptide, putative	NO	No	RXLR	RxLRfam1	4	GSR	Cluster0154##RXLR effector	EFFECTOR	0.247636	NA	0.933952	NA	NA	1.77614	ind_AtAl2dpi	1.26313	ind_AtAl3dpi	ind_AtAl
PITG_07913	hypothetical protein	NO	No	NA	NA	NA	GDR	NA	NA	-0.731481	NA	0.486387	NA	NA	-1.95787	NA	1.11409	ind_AtAl3dpi	ind_AtAl
PITG_08137	conserved hypothetical protein	NO	No	NA	NA	NA	GDR	Cluster0400#GO0008415#Acyltransferase	NA	-1.05382	NA	0.0203127	NA	NA	0.304757	NA	1.11368	ind_AtAl3dpi	ind_AtAl
PITG_21716	hypothetical protein	NO	No	NA	NA	NA	Not	NA	NA	0.140937	NA	-0.125718	NA	NA	0.36201	NA	1.11204	ind_AtAl3dpi	ind_AtAl
PITG_00457	hypothetical protein	NO	Yes	NA	NA	NA	GDR	Cluster0229#GO0005509#Calcium Ion binding	NA	-0.16876	NA	0.466404	NA	NA	0.677917	NA	1.11046	ind_AtAl3dpi	ind_AtAl
PITG_07589	hypothetical protein	NO	Yes	NA	NA	NA	GSR	NA	NA	0.223778	NA	0.787537	NA	NA	0.453072	NA	1.10999	ind_AtAl3dpi	ind_AtAl
PITG_12056	predicted protein	NO	No	NA	NA	NA	GSR	Cluster0580	NA	-3.90619	NA	-0.71341	NA	NA	0.622315	NA	1.10931	ind_AtAl3dpi	ind_AtAl
PITG_00656	conserved hypothetical protein	NO	Yes	NA	NA	NA	InBtw	NA	NA	0.0399831	NA	0.118688	NA	NA	0.476562	NA	1.10795	ind_AtAl3dpi	ind_AtAl
PITG_13224	conserved hypothetical protein	NO	Yes	NA	NA	NA	GDR	NA	NA	-1.10638	NA	-0.450389	NA	NA	-0.45407	NA	1.10692	ind_AtAl3dpi	ind_AtAl
PITG_12330	conserved hypothetical protein	NO	No	NA	NA	NA	GSR	Cluster0198#GO0006379#RNA Cleavage	NA	-0.558686	NA	-0.747104	NA	NA	0.79989	NA	1.10631	ind_AtAl3dpi	ind_AtAl
PITG_02325	predicted protein	NO	No	NA	NA	NA	GDR	Cluster0094	NA	-1.51931	NA	-1.25254	NA	NA	0.201833	NA	1.10386	ind_AtAl3dpi	ind_AtAl
PITG_16343	hypothetical protein	NO	Yes	NA	NA	NA	GDR	NA	NA	-3.32769	NA	-0.500195	NA	NA	0.03089	NA	1.10285	ind_AtAl3dpi	ind_AtAl
PITG_21827	Rab11 family GTPase, putative	NO	Yes	NA	NA	NA	Not	Cluster0060#GO0005525#Small GTPase	NA	-0.468	NA	-0.91743	NA	NA	0.614942	NA	1.10194	ind_AtAl3dpi	ind_AtAl
PITG_00194	protein kinase, putative	NO	Yes	NA	NA	NA	InBtw	Cluster0018#GO0004672#Protein Kinase	NA	0.507053	NA	0.813973	NA	NA	0.747156	NA	1.09794	ind_AtAl3dpi	ind_AtAl
PITG_10317	metalloprotease family M13, putative	NO	Yes	NA	NA	NA	GDR	NA	NA	-1.57788	NA	0.336595	NA	NA	0.610771	NA	1.09776	ind_AtAl3dpi	ind_AtAl
PITG_10535	predicted protein	NO	No	NA	NA	NA	GDR	NA	NA	0.252194	NA	-3.80296	NA	NA	-0.389229	NA	1.09776	ind_AtAl3dpi	ind_AtAl
PITG_04685	hypothetical protein	NO	No	NA	NA	NA	InBtw	NA	NA	-1.13397	NA	-1.50323	NA	NA	0.94897	NA	1.09493	ind_AtAl3dpi	ind_AtAl
PITG_02588	hypothetical protein	NO	Yes	NA	NA	NA	GDR	NA	NA	0.984096	NA	-0.223058	NA	NA	0.342672	NA	1.0927	ind_AtAl3dpi	ind_AtAl
PITG_01188	conserved hypothetical protein	NO	Yes	NA	NA	NA	InBtw	NA	NA	-0.381198	NA	-0.237569	NA	NA	0.977378	NA	1.0924	ind_AtAl3dpi	ind_AtAl
PITG_03380	hypothetical protein	NO	Yes	NA	NA	NA	GDR	NA	NA	-0.294449	NA	0.972328	NA	NA	0.604696	NA	1.09169	ind_AtAl3dpi	ind_AtAl
PITG_01130	hypothetical protein	NO	No	NA	NA	NA	InBtw	NA	NA	-4.34288	NA	0.0614023	NA	NA	0.716138	NA	1.08765	ind_AtAl3dpi	ind_AtAl
PITG_16340	conserved hypothetical protein	NO	Yes	NA	NA	NA	GDR	Cluster0227#GO0016779#Nucleotidyltransferase	NA	-0.757916	NA	-0.268746	NA	NA	-0.984302	NA	1.08765	ind_AtAl3dpi	ind_AtAl
PITG_05642	hypothetical protein similar to WD40 repeat protein	NO	Yes	NA	NA	NA	InBtw	Cluster0069	NA	-0.63385	NA	-0.319767	NA	NA	0.724727	NA	1.08619	ind_AtAl3dpi	ind_AtAl
PITG_10861	nuclear transcription factor Y subunit B-3	NO	Yes	NA	NA	NA	GDR	NA	NA	-0.548581	NA	0.458552	NA	NA	0.629423	NA	1.084	ind_AtAl3dpi	ind_AtAl
PITG_16962	hypothetical protein	NO	No	NA	NA	NA	GSR	NA	NA	0.768575	NA	-0.432427	NA	NA	0.426711	NA	1.08363	ind_AtAl3dpi	ind_AtAl
PITG_02734	conserved hypothetical protein	YES	No	NA	NA	NA	GDR	NA	NA	-3.08547	NA	0.285639	NA	NA	-0.726898	NA	1.08202	ind_AtAl3dpi	ind_AtAl
PITG_10315	conserved hypothetical protein	NO	Yes	NA	NA	NA	InBtw	NA	NA	0.372753	NA	0.740814	NA	NA	-1.14314	NA	1.08082	ind_AtAl3dpi	ind_AtAl
PITG_09117	hypothetical protein	NO	No	NA	NA	NA	GDR	Cluster0111	NA	0.299271	NA	-1.88712	NA	NA	0.456213	NA	1.08071	ind_AtAl3dpi	ind_AtAl
PITG_00217	predicted protein	NO	Yes	NA	NA	NA	InBtw	NA	NA	-1.44703	NA	-1.23914	NA	NA	0.911549	NA	1.07661	ind_AtAl3dpi	ind_AtAl
PITG_05568	hypothetical protein	NO	No	NA	NA	NA	GDR	NA	NA	-1.35492	NA	-0.709629	NA	NA	-0.996341	NA	1.07561	ind_AtAl3dpi	ind_AtAl
PITG_09940	hypothetical protein	NO	Yes	NA	NA	NA	GDR	NA	NA	0.344443	NA	-1.40037	NA	NA	0.381092	NA	1.06972	ind_AtAl3dpi	ind_AtAl
PITG_09298	hypothetical protein	NO	Yes	NA	NA	NA	InBtw	Cluster0338#GO0004672#Protein kinase	NA	0.193689	NA	-1.04101	NA	NA	0.457108	NA	1.06963	ind_AtAl3dpi	ind_AtAl
PITG_10480	conserved hypothetical protein	NO	No	NA	NA	NA	GDR	NA	NA	0.961028	NA	0.0433809	NA	NA	0.08514	NA	1.06963	ind_AtAl3dpi	ind_AtAl
PITG_03323	conserved hypothetical protein	NO	Yes	NA	NA	NA	GDR	Cluster0704	NA	-0.344629	NA	-1.39978	NA	NA	-0.924652	NA	1.06484	ind_AtAl3dpi	ind_AtAl
PITG_13289	conserved hypothetical protein	NO	Yes	NA	NA	NA	InBtw	Cluster0513	NA	-0.330425	NA	-0.800614	NA	NA	0.64964	NA	1.06263	ind_AtAl3dpi	ind_AtAl
PITG_15642	hypothetical protein	NO	Yes	NA	NA	NA	InBtw	NA	NA	-1.24277	NA	-0.54303	NA	NA	0.203272	NA	1.06224	ind_AtAl3dpi	ind_AtAl
PITG_10183	hypothetical protein	NO	Yes	NA	NA	NA	InBtw	NA	NA	0.683329	NA	0.638162	NA	NA	-1.12802	NA	1.05941	ind_AtAl3dpi	ind_AtAl
PITG_03645	conserved hypothetical protein	NO	No	NA	NA	NA	GDR	Cluster0003	NA	-0.593772	NA	-2.479	NA	NA	-1.2352	NA	1.05915	ind_AtAl3dpi	ind_AtAl
PITG_16527	hypothetical protein similar to ATP binding / ATP-dependent helicase/ helicase/ nucleic acid binding	NO	Yes	NA	NA	NA	GDR	Cluster0617#GO0004386#DEAD-DEAH box RNA helicase	NA	-0.256655	NA	-1.05805	NA	NA	-0.013556	NA	1.0584	ind_AtAl3dpi	ind_AtAl
PITG_04006	conserved hypothetical protein	NO	Yes	NA	NA	NA	GSR	NA	NA	-1.08714	NA	0.414656	NA	NA	0.271435	NA	1.05799	ind_AtAl3dpi	ind_AtAl
PITG_12214	predicted protein	NO	No	NA	NA	NA	GDR	Cluster0092#GO0046872#Ion binding	NA	-0.566422	NA	-1.181	NA	NA	-0.0152	NA	1.05676	ind_AtAl3dpi	ind_AtAl
PITG_01755	hypothetical protein	NO	Yes	NA	NA	NA	GDR	NA	NA	-0.162306	NA	-0.238831	NA	NA	0.356735	NA	1.05523	ind_AtAl3dpi	ind_AtAl
PITG_13657	hypothetical protein	NO	No	NA	NA	NA	InBtw	Cluster0823	NA	-4.37772	NA	-0.410499	NA	NA	0.150786	NA	1.05282	ind_AtAl3dpi	ind_AtAl
PITG_14709	predicted protein	NO	No	NA	NA	NA	GDR	NA	NA	-1.20779	NA	-0.599977	NA	NA	0.150786	NA	1.05282	ind_AtAl3dpi	ind_AtAl
PITG_12265	conserved hypothetical protein	NO	Yes	NA	NA	NA	GDR	NA	NA	0.332509	NA	-0.635179	NA	NA	0.565555	NA	1.05255	ind_AtAl3dpi	ind_AtAl
PITG_11063	26S proteasome non-ATPase regulatory subunit 7	NO	Yes	NA	NA	NA	GDR	NA	NA	-0.103749	NA	0.829873	NA	NA	0.767162	NA	1.05252	ind_AtAl3dpi	ind_AtAl
PITG_20236	hypothetical protein	NO	Yes	NA	NA	NA	InBtw	Cluster0132	NA	0.246447	NA	0.294726	NA	NA	0.643498	NA	1.05249	ind_AtAl3dpi	ind_AtAl
PITG_11451	hypothetical protein	NO	Yes	NA	NA	NA	GDR	NA	NA	-0.379681	NA	0.0570209	NA	NA	0.226823	NA	1.05085	ind_AtAl3dpi	ind_AtAl
PITG_00125	hypothetical protein	NO	Yes	NA	NA	NA	GDR	NA	NA	-0.794964	NA	-1.52819	NA	NA	0.370967	NA	1.05061	ind_AtAl3dpi	ind_AtAl
PITG_03390	conserved hypothetical protein	NO	Yes	NA	NA	NA	GDR	NA	NA	0.203122	NA	0.892132	NA	NA	0.824733	NA	1.04869	ind_AtAl3dpi	ind_AtAl
PITG_04529	conserved hypothetical protein	NO	Yes	NA	NA	NA	InBtw	Cluster0347#GO0003779#Actin binding	NA	-0.393465	NA	0.12155	NA	NA	0.873964	NA	1.04685	ind_AtAl3dpi	ind_AtAl
PITG_10821	ubiquitin-specific protease, putative	NO	Yes	NA	NA	NA	InBtw	Cluster0211#GO0004221#Ubiquitin thiolesterase	NA	-0.0296784	NA	-0.161451	NA	NA	-0.069651	NA	1.04537	ind_AtAl3dpi	ind_AtAl
PITG_06221	Voltage-gated Ion Channel (VIC) Superfamily	NO	Yes	NA	NA	NA	GDR	NA	NA	-0.0853701	NA	-0.757192	NA	NA	0.209076	NA	1.04399	ind_AtAl3dpi	ind_AtAl
PITG_09705	SUMO-conjugating enzyme (SCE), putative	NO	Yes	NA	NA	NA	GDR	Cluster0155#GO0019787#Ubiquitin-conjugating enzyme	NA	0.542377	NA	0.989727	NA	NA	-0.14344	NA	1.04399	ind_AtAl3dpi	ind_AtAl
PITG_18005	hypothetical protein	NO	No	NA	NA	NA	InBtw	NA	NA	-0.405425	NA	-0.296189	NA	NA	0.850058	NA	1.0416	ind_AtAl3dpi	ind_AtAl
PITG_06666	conserved hypothetical protein	NO	Yes	NA	NA	NA	InBtw	Cluster0007##Kinesin-like	NA	-3.97411	NA	-3.70733	NA	NA	-0.030567	NA	1.04139	ind_AtAl3dpi	ind_AtAl
PITG_03259	predicted protein	NO	No	NA	NA	NA	GDR	Cluster0064	NA	-0.49948	NA	0.607641	NA	NA	0.788708	NA	1.04124	ind_AtAl3dpi	ind_AtAl
PITG_00735	predicted protein	NO	No	NA	NA	NA	InBtw	NA	NA	-0.222467	NA	-1.02608	NA	NA	-1.25621	NA	1.03814	ind_AtAl3dpi	ind_AtAl
PITG_06274	ubiquitin-specific protease, putative	NO	Yes	NA	NA	NA	GDR	Cluster0211#GO0004221#Ubiquitin thiolesterase	NA	-0.177229	NA	-0.103097	NA	NA	0.953937	NA	1.03757	ind_AtAl3dpi	ind_AtAl
PITG_17632	hypothetical protein	NO	No	NA	NA	NA	Not	NA	NA	-0.0137273	NA	0.096181	NA	NA	0.885418	NA	1.03538	ind_AtAl3dpi	ind_AtAl
PITG_09899	hypothetical protein	NO	Yes	NA	NA	NA	GDR	NA	NA	0.572601	NA	-1.63455	NA	NA	0.194212	NA	1.03484	ind_AtAl3dpi	ind_AtAl
PITG_01437	conserved hypothetical protein	NO	No	NA	NA	NA	GDR	NA	NA	-0.573308	NA	0.937888	NA	NA	-0.330209	NA	1.03125	ind_AtAl3dpi	ind_AtAl
PITG_16474	hypothetical protein	NO	No	NA	NA	NA	GDR	NA	NA	-0.814483	NA	-0.403316	NA	NA	0.466091	NA	1.03109	ind_AtAl3dpi	ind_AtAl
PITG_08022	conserved hypothetical protein	NO	Yes	NA	NA	NA	InBtw	Cluster0695#GO0004794#Threonine dehydratase	NA	-0.417879	NA	0.0177171	NA	NA	0.475034	NA	1.02914	ind_AtAl3dpi	ind_AtAl
PITG_16068	hypothetical protein	NO	No	NA	NA	NA	GDR	NA	NA	-3.62393	NA	-1.21965	NA	NA	-0.265358	NA	1.02899	ind_AtAl3dpi	ind_AtAl
PITG_22119	predicted protein	NO	No	NA	NA	NA	Not	Cluster0710	NA	-1.46956	NA	-2.87263	NA	NA	-0.217899	NA	1.02809	ind_AtAl3dpi	ind_AtAl
PITG_20347	Drug/Metabolite Transporter (DMT) Superfamily	NO	Yes	NA	NA	NA	InBtw	NA	NA	0.315511	NA	0.367654	NA	NA	0.978942	NA	1.02781	ind_AtAl3dpi	ind_AtAl
PITG_15696	TFIIH basal transcription factor complex helicase subunit	NO	Yes	NA	NA	NA	GDR	Cluster0754#GO0004386#Helicase	NA	-2.17676	NA	-0.740056	NA	NA	0.503747	NA	1.02636	ind_AtAl3dpi	ind_AtAl
PITG_03215	conserved hypothetical protein	NO	No	NA	NA	NA	GDR	NA	NA	-1.62725	NA	-2.03854	NA	NA	0.538685	NA	1.02568	ind_AtAl3dpi	ind_AtAl
PITG_02138	conserved hypothetical protein	NO	Yes	NA	NA	NA	GDR	NA	NA	-0.0422844	NA	0.809455	NA	NA	0.316292	NA	1.02568	ind_AtAl3dpi	ind_AtAl
PITG_17028	predicted protein	NO	Yes	NA	NA	NA	InBtw	NA	NA	-1.08462	NA	-1.5999	NA	NA	0.032946	NA	1.02398	ind_AtAl3dpi	ind_AtAl
PITG_03371	conserved hypothetical protein	NO	Yes	NA	NA	NA	InBtw	NA	NA	0.866419	NA	-0.00231912	NA	NA	0.367014	NA	1.02393	ind_AtAl3dpi	ind_AtAl
PITG_17330	hypothetical protein similar to pyridoxal kinase	NO	Yes	NA	NA	NA	GDR	NA	NA	-0.473772	NA	-0.0694917	NA	NA	-0.337588	NA	1.02387	ind_AtAl3dpi	ind_AtAl
PITG_07569	secreted RxLR effector peptide, putative	YES	No	RXLR	RxLRfam30	1	GSR	NA	EFFECTOR	-0.584115	NA	-0.44425	NA	NA	1.38451	ind_AtAl2dpi	1.10099	ind_AtAl3dpi	ind_AtAl
PITG_02529	protein kinase, putative	NO	Yes	NA	NA	NA	InBtw	NA	NA	-0.374657	NA	-1.35485	NA	NA	0.884384	NA	1.02345	ind_AtAl3dpi	ind_AtAl
PITG_11584	hypothetical protein	NO	No	NA	NA	NA	GDR	NA	NA	-1.425	NA	-3.11927	NA	NA	0.649127	NA	1.02064	ind_AtAl3dpi	ind_AtAl
PITG_09537	hypothetical protein	NO	Yes	NA	NA	NA	GDR	NA	NA	-0.0888428	NA	-1.71103	NA	NA	0.947806	NA	1.01976	ind_AtAl3dpi	ind_AtAl
PITG_01357	hypothetical protein	NO	No	NA	NA	NA	InBtw	Cluster0278	NA	-0.111111	NA	-1.5199	NA	NA	0.723904	NA	1.01825	ind_AtAl3dpi	ind_AtAl
PITG_04875	metalloprotease family M24B, putative	NO	No	NA	NA	NA	GDR	NA	NA	-0.485333	NA	-0.252239	NA	NA	0.954163	NA	1.01735	ind_AtAl3dpi	ind_AtAl
PITG_10990	farnesyl pyrophosphate synthetase	NO	Yes	NA	NA	NA	GDR	NA	NA	-0.740986	NA	0.0705963	NA	NA	0.437018	NA	1.01712	ind_AtAl3dpi	ind_AtAl
PITG_11118	conserved hypothetical protein	NO	Yes	NA	NA	NA	GDR	NA	NA	-2.46503	NA	-1.69129	NA	NA	0.503601	NA	1.01526	ind_AtAl3dpi	ind_AtAl
PITG_08745	predicted protein	NO	No	NA	NA	NA	GDR	NA	NA	0.466984	NA	0.524308	NA	NA	0.938035	NA	1.00999	ind_AtAl3dpi	ind_AtAl
PITG_14067	Zinc (Zn2 )-Iron (Fe2 ) Permease (ZIP) Family	NO	Yes	NA	NA	NA	InBtw	NA	NA	-1.62424	NA	-0.305928	NA	NA	0.667227	NA	1.00983	ind_AtAl3dpi	ind_AtAl
PITG_10080	conserved hypothetical protein	NO	Yes	NA	NA	NA	GDR	NA	NA	-0.25138	NA	0.258254	NA	NA	-0.477766	NA	1.00923	ind_AtAl3dpi	ind_AtAl
PITG_13165	conserved hypothetical protein	NO	Yes	NA	NA	NA	GDR	NA	NA	0.287353	NA	0.655701	NA	NA	0.59409	NA	1.00893	ind_AtAl3dpi	ind_AtAl
PITG_17485	conserved hypothetical protein	NO	No	NA	NA	NA	GDR	NA	NA	-0.100331	NA	-0.570519	NA	NA	-0.47872	NA	1.00827	ind_AtAl3dpi	ind_AtAl
PITG_16242	PexRD12 family, secreted RxLR effector peptide, putative	NO	No	RXLR	RxLRfam9	1	GSR	NA	EFFECTOR	-0.632052	NA	-4.14663	NA	NA	1.17398	ind_AtAl2dpi	0.561442	NA	ind_AtAl
PITG_04954	hypothetical protein	NO	Yes	NA	NA	NA	InBtw	NA	NA	-0.475407	NA	0.0677012	NA	NA	0.800707	NA	1.00759	ind_AtAl3dpi	ind_AtAl
PITG_16853	hypothetical protein	NO	No	NA	NA	NA	InBtw	NA	NA	-2.42512	NA	0.220172	NA	NA	0.518422	NA	1.00542	ind_AtAl3dpi	ind_AtAl
PITG_10815	conserved hypothetical protein	NO	No	NA	NA	NA	InBtw	Cluster0410#GO0003676#Nucleic acid binding	NA	-1.6717	NA	-1.72685	NA	NA	0.838876	NA	1.00394	ind_AtAl3dpi	ind_AtAl
PITG_05240	protein kinase, putative	NO	Yes	NA	NA	NA	InBtw	NA	NA	0.883283	NA	0.798279	NA	NA	0.973927	NA	1.00272	ind_AtAl3dpi	ind_AtAl
PITG_04677	protein kinase	NO	No	NA	NA	NA	GDR	Cluster0045#GO0004672#Protein Kinase	NA	-3.16626	NA	-0.697852	NA	NA	0.777276	NA	1.00124	ind_AtAl3dpi	ind_AtAl
PITG_17994	Cyclin B	NO	Yes	NA	NA	NA	GDR	Cluster0136#GO0004672#Protein Kinase	NA	-0.514341	NA	0.1895	NA	NA	-0.048849	NA	1.00002	ind_AtAl3dpi	ind_AtAl
PITG_03801	hypothetical protein	NO	Yes	NA	NA	NA	InBtw	Cluster0004##Myosin-like	NA	-3.75464	NA	-1.60034	NA	NA	1.30438	ind_AtAl2dpi	0.997823	NA	ind_AtAl
PITG_04970	hypothetical protein	NO	No	NA	NA	NA	InBtw	Cluster0012	NA	-0.356249	NA	-0.767544	NA	NA	1.27535	ind_AtAl2dpi	0.991821	NA	ind_AtAl
PITG_06454	conserved hypothetical protein	NO	Yes	NA	NA	NA	InBtw	Cluster0700#GO0016740#Transferase	NA	-2.23099	NA	-0.0822734	NA	NA	1.36462	ind_AtAl2dpi	0.977145	NA	ind_AtAl
PITG_03329	hypothetical protein	NO	Yes	NA	NA	NA	GDR	NA	NA	0.741145	NA	0.466877	NA	NA	1.52781	ind_AtAl2dpi	0.97528	NA	ind_AtAl
PITG_08181	conserved hypothetical protein	YES	Yes	NA	NA	NA	GSR	Cluster0495#GO0055114#Monophenol monooxygenase	NA	-2.71571	NA	-2.49075	NA	NA	1.32736	ind_AtAl2dpi	0.966361	NA	ind_AtAl
PITG_16804	hypothetical protein	NO	Yes	NA	NA	NA	InBtw	NA	NA	-4.46454	NA	0.0501626	NA	NA	1.28635	ind_AtAl2dpi	0.965991	NA	ind_AtAl
PITG_14380	serine protease family S16, putative	NO	Yes	SERINE PROTEASE	NA	NA	GDR	NA	EFFECTOR	0.755506	NA	0.52294	NA	NA	1.73969	ind_AtAl2dpi	1.57613	ind_AtAl3dpi	ind_AtAl
PITG_02384	hypothetical protein	NO	Yes	NA	NA	NA	InBtw	Cluster0091#GO0016757#Glycosyl transferase	NA	-0.653478	NA	-0.840733	NA	NA	1.33737	ind_AtAl2dpi	0.957626	NA	ind_AtAl
PITG_07528	predicted protein	NO	Yes	NA	NA	NA	InBtw	Cluster0008	NA	-0.310274	NA	-2.95039	NA	NA	1.92277	ind_AtAl2dpi	0.950334	NA	ind_AtAl
PITG_07384	conserved hypothetical protein	NO	Yes	NA	NA	NA	GDR	NA	NA	0.497658	NA	0.933078	NA	NA	1.07036	ind_AtAl2dpi	0.9473	NA	ind_AtAl
PITG_12191	hypothetical protein	NO	Yes	NA	NA	NA	InBtw	NA	NA	-0.471668	NA	0.0512573	NA	NA	1.09748	ind_AtAl2dpi	0.945059	NA	ind_AtAl
PITG_01382	ubiquitin family protein, putative	NO	No	NA	NA	NA	GDR	Cluster0499	NA	0.459113	NA	0.51944	NA	NA	1.34821	ind_AtAl2dpi	0.942113	NA	ind_AtAl
PITG_18579	conserved hypothetical protein	NO	Yes	NA	NA	NA	GSR	Cluster0007##Kinesin-like	NA	-0.563876	NA	-0.491915	NA	NA	1.63424	ind_AtAl2dpi	0.940657	NA	ind_AtAl
PITG_12855	conserved hypothetical protein	NO	Yes	NA	NA	NA	InBtw	NA	NA	-0.424573	NA	-1.11715	NA	NA	1.12665	ind_AtAl2dpi	0.935571	NA	ind_AtAl
PITG_12318	ATP-binding Cassette (ABC) Superfamily	NO	Yes	NA	NA	NA	InBtw	NA	NA	0.167882	NA	0.239843	NA	NA	1.40781	ind_AtAl2dpi	0.93545	NA	ind_AtAl
PITG_10479	predicted protein	NO	Yes	NA	NA	NA	GDR	NA	NA	0.288374	NA	0.899486	NA	NA	1.12339	ind_AtAl2dpi	0.93231	NA	ind_AtAl
PITG_17153	threonyl-tRNA synthetase	NO	Yes	NA	NA	NA	InBtw	NA	NA	-0.10699	NA	0.846421	NA	NA	1.1812	ind_AtAl2dpi	0.931225	NA	ind_AtAl
PITG_09582	ATP phosphoribosyltransferase	NO	No	NA	NA	NA	GDR	NA	NA	-0.595126	NA	0.551357	NA	NA	1.02649	ind_AtAl2dpi	0.928516	NA	ind_AtAl
PITG_01366	conserved hypothetical protein	NO	Yes	NA	NA	NA	GSR	Cluster0688	NA	-2.50292	NA	-0.310142	NA	NA	1.27069	ind_AtAl2dpi	0.927614	NA	ind_AtAl
PITG_08929	predicted protein	NO	Yes	NA	NA	NA	InBtw	NA	NA	-0.933204	NA	-2.66643	NA	NA	1.5953	ind_AtAl2dpi	0.912366	NA	ind_AtAl
PITG_17005	hypothetical protein	NO	Yes	NA	NA	NA	GDR	NA	NA	0.168983	NA	-0.114207	NA	NA	1.16315	ind_AtAl2dpi	0.907638	NA	ind_AtAl
PITG_09420	hypothetical protein	NO	Yes	NA	NA	NA	InBtw	NA	NA	0.061749	NA	-0.256436	NA	NA	1.15729	ind_AtAl2dpi	0.907319	NA	ind_AtAl
PITG_12228	conserved hypothetical protein	NO	Yes	NA	NA	NA	GDR	NA	NA	0.167753	NA	0.90516	NA	NA	2.17841	ind_AtAl2dpi	0.906407	NA	ind_AtAl
PITG_00635	Ryanodine-Inositol 1,4,5-triphosphate Receptor Ca2 Channel (RIR-CaC) Family	NO	Yes	NA	NA	NA	GDR	NA	NA	-1.17534	NA	-0.457906	NA	NA	1.32619	ind_AtAl2dpi	0.892618	NA	ind_AtAl
PITG_17164	predicted protein	NO	No	NA	NA	NA	GSR	NA	NA	-0.736456	NA	-0.139531	NA	NA	1.13669	ind_AtAl2dpi	0.886721	NA	ind_AtAl
PITG_00127	conserved hypothetical protein	NO	Yes	NA	NA	NA	GDR	Cluster0827#GO0016491#Oxidoreductase	NA	-0.202007	NA	0.711133	NA	NA	1.15657	ind_AtAl2dpi	0.874889	NA	ind_AtAl
PITG_07839	conserved hypothetical protein	NO	Yes	NA	NA	NA	GDR	NA	NA	0.680016	NA	0.422821	NA	NA	1.43714	ind_AtAl2dpi	0.87351	NA	ind_AtAl
PITG_16023	conserved hypothetical protein	NO	Yes	NA	NA	NA	GDR	Cluster0003	NA	0.390137	NA	0.38423	NA	NA	1.10235	ind_AtAl2dpi	0.873137	NA	ind_AtAl
PITG_16020	conserved hypothetical protein	NO	Yes	NA	NA	NA	InBtw	NA	NA	-0.980444	NA	-0.508348	NA	NA	1.33506	ind_AtAl2dpi	0.865126	NA	ind_AtAl
PITG_07153	serine protease family S10, putative	NO	Yes	SERINE PROTEASE	NA	NA	GDR	Cluster0107#GO0004185#Serine Protease S10	EFFECTOR	-0.503698	NA	0.805344	NA	NA	1.26014	ind_AtAl2dpi	1.21988	ind_AtAl3dpi	ind_AtAl
PITG_03409	serine protease family S10, putative	NO	Yes	SERINE PROTEASE	NA	NA	GDR	Cluster0107#GO0004185#Serine Protease S10	EFFECTOR	-2.5403	NA	-0.261551	NA	NA	0.988201	NA	1.52766	ind_AtAl3dpi	ind_AtAl
PITG_07709	Major Facilitator Superfamily (MFS)	NO	Yes	NA	NA	NA	InBtw	Cluster0038#GO0005215#Sugar Transporter	NA	-0.798642	NA	-0.299204	NA	NA	1.01937	ind_AtAl2dpi	0.854283	NA	ind_AtAl
PITG_07729	hypothetical protein	NO	Yes	NA	NA	NA	GDR	NA	NA	-0.406471	NA	-1.90908	NA	NA	1.13268	ind_AtAl2dpi	0.854136	NA	ind_AtAl
PITG_17035	conserved hypothetical protein	NO	Yes	NA	NA	NA	GDR	NA	NA	0.997129	NA	0.824621	NA	NA	1.35571	ind_AtAl2dpi	0.842699	NA	ind_AtAl
PITG_08408	hypothetical protein	NO	No	NA	NA	NA	InBtw	Cluster0028#GO0003755#Peptidyl-prolyl cis-trans Isomerase	NA	-4.17421	NA	0.325226	NA	NA	1.27183	ind_AtAl2dpi	0.841283	NA	ind_AtAl
PITG_00383	conserved hypothetical protein	NO	No	NA	NA	NA	GDR	NA	NA	-3.00499	NA	-0.600714	NA	NA	1.05402	ind_AtAl2dpi	0.840575	NA	ind_AtAl
PITG_19932	hypothetical protein similar to nicotinate-nucleotide diphosphorylase	NO	Yes	NA	NA	NA	InBtw	NA	NA	0.094359	NA	0.176712	NA	NA	1.00548	ind_AtAl2dpi	0.840393	NA	ind_AtAl
PITG_03357	conserved hypothetical protein	YES	No	NA	NA	NA	InBtw	Cluster0713#GO0005975#Carbohydrate binding	NA	-0.628265	NA	-0.117069	NA	NA	1.1998	ind_AtAl2dpi	0.838794	NA	ind_AtAl
PITG_05116	hypothetical protein	NO	Yes	NA	NA	NA	GDR	NA	NA	-1.88697	NA	-1.3978	NA	NA	1.34608	ind_AtAl2dpi	0.833071	NA	ind_AtAl
PITG_18008	hypothetical protein	NO	Yes	NA	NA	NA	GDR	Cluster0004##Myosin-like	NA	-1.11645	NA	-0.013172	NA	NA	1.43477	ind_AtAl2dpi	0.828655	NA	ind_AtAl
PITG_08172	hypothetical protein	NO	Yes	NA	NA	NA	GDR	NA	NA	-0.0704014	NA	0.578463	NA	NA	1.28818	ind_AtAl2dpi	0.820972	NA	ind_AtAl
PITG_16918	hypothetical protein	NO	Yes	NA	NA	NA	InBtw	NA	NA	-0.00696128	NA	-1.8211	NA	NA	1.08483	ind_AtAl2dpi	0.81975	NA	ind_AtAl
PITG_10942	hypothetical protein	NO	Yes	NA	NA	NA	InBtw	NA	NA	0.514085	NA	0.620741	NA	NA	1.1502	ind_AtAl2dpi	0.817762	NA	ind_AtAl
PITG_03933	conserved hypothetical protein	NO	No	NA	NA	NA	InBtw	NA	NA	0.457298	NA	-2.14647	NA	NA	1.41062	ind_AtAl2dpi	0.817442	NA	ind_AtAl
PITG_00289	conserved hypothetical protein	NO	No	NA	NA	NA	GDR	NA	NA	-2.51441	NA	0.466059	NA	NA	1.0458	ind_AtAl2dpi	0.816583	NA	ind_AtAl
PITG_04497	hypothetical protein	NO	Yes	NA	NA	NA	Not	NA	NA	0.601258	NA	0.254717	NA	NA	1.00745	ind_AtAl2dpi	0.812622	NA	ind_AtAl
PITG_02291	hypothetical protein	NO	Yes	NA	NA	NA	GDR	Cluster0044	NA	0.542678	NA	0.390851	NA	NA	1.31629	ind_AtAl2dpi	0.803286	NA	ind_AtAl
PITG_19227	hypothetical protein	NO	No	NA	NA	NA	InBtw	Cluster0120#GO0016740#Transferase	NA	0.0846692	NA	0.547367	NA	NA	2.62767	ind_AtAl2dpi	0.792736	NA	ind_AtAl
PITG_20637	conserved hypothetical protein	NO	No	NA	NA	NA	GSR	Cluster0410#GO0003676#Nucleic acid binding	NA	-0.834706	NA	-2.23778	NA	NA	1.17595	ind_AtAl2dpi	0.788472	NA	ind_AtAl
PITG_18187	conserved hypothetical protein	NO	Yes	NA	NA	NA	GDR	NA	NA	-2.3805	NA	-1.5694	NA	NA	1.6969	ind_AtAl2dpi	0.786999	NA	ind_AtAl
PITG_07411	hypothetical protein	NO	No	NA	NA	NA	InBtw	Cluster0008	NA	-1.42469	NA	-2.64977	NA	NA	1.31855	ind_AtAl2dpi	0.774513	NA	ind_AtAl
PITG_00134	hypothetical protein	NO	Yes	NA	NA	NA	GDR	NA	NA	0.612084	NA	0.751482	NA	NA	1.14284	ind_AtAl2dpi	0.767339	NA	ind_AtAl
PITG_16480	conserved hypothetical protein	NO	Yes	NA	NA	NA	InBtw	NA	NA	-0.395115	NA	-0.722951	NA	NA	1.11546	ind_AtAl2dpi	0.765956	NA	ind_AtAl
PITG_17725	hypothetical protein	NO	No	NA	NA	NA	GDR	NA	NA	0.141743	NA	0.77109	NA	NA	1.27793	ind_AtAl2dpi	0.76492	NA	ind_AtAl
PITG_16745	hypothetical protein	NO	Yes	NA	NA	NA	GSR	NA	NA	0.179005	NA	-0.291183	NA	NA	1.53758	ind_AtAl2dpi	0.761541	NA	ind_AtAl
PITG_13488	serine protease family S08A, putative	YES	Yes	SERINE PROTEASE	NA	NA	GDR	Cluster0590#GO0008236#serine protease S08A	EFFECTOR	0.00998429	NA	0.0491607	NA	NA	-0.25593	NA	1.40099	ind_AtAl3dpi	ind_AtAl
PITG_20122	hypothetical protein	NO	No	NA	NA	NA	Not	NA	NA	-2.10224	NA	0.09054	NA	NA	1.25634	ind_AtAl2dpi	0.743334	NA	ind_AtAl
PITG_03601	inosine triphosphate pyrophosphatase	NO	Yes	NA	NA	NA	GDR	NA	NA	0.765898	NA	0.851228	NA	NA	1.83497	ind_AtAl2dpi	0.736999	NA	ind_AtAl
PITG_07884	conserved hypothetical protein	NO	Yes	NA	NA	NA	GDR	Cluster0589#GO0004616#Phosphogluconate dehydrogenase	NA	-1.56987	NA	-0.339618	NA	NA	1.31227	ind_AtAl2dpi	0.735133	NA	ind_AtAl
PITG_00074	hypothetical protein	NO	Yes	NA	NA	NA	GDR	NA	NA	0.781175	NA	0.986176	NA	NA	1.27175	ind_AtAl2dpi	0.734894	NA	ind_AtAl
PITG_09246	hypothetical protein	NO	No	NA	NA	NA	GDR	Cluster0773	NA	-0.701413	NA	-4.75656	NA	NA	1.24213	ind_AtAl2dpi	0.72912	NA	ind_AtAl
PITG_13765	predicted protein	NO	Yes	NA	NA	NA	InBtw	NA	NA	0.179214	NA	0.543966	NA	NA	1.02878	ind_AtAl2dpi	0.722221	NA	ind_AtAl
PITG_03489	hypothetical protein	NO	Yes	NA	NA	NA	GDR	Cluster0136#GO0004672#Protein Kinase	NA	-0.998614	NA	-1.78075	NA	NA	1.16732	ind_AtAl2dpi	0.721425	NA	ind_AtAl
PITG_17908	conserved hypothetical protein	NO	Yes	NA	NA	NA	InBtw	NA	NA	-0.763279	NA	0.930508	NA	NA	1.06923	ind_AtAl2dpi	0.719721	NA	ind_AtAl
PITG_11097	hypothetical protein similar to GDP-mannose pyrophosphorylase A	NO	Yes	NA	NA	NA	InBtw	NA	NA	-1.19105	NA	0.264757	NA	NA	1.27855	ind_AtAl2dpi	0.711099	NA	ind_AtAl
PITG_18248	acetate kinase	NO	Yes	NA	NA	NA	GDR	NA	NA	0.449776	NA	0.716553	NA	NA	2.22339	ind_AtAl2dpi	0.710383	NA	ind_AtAl
PITG_15957	serine protease family S33, putative	NO	No	SERINE PROTEASE	NA	NA	InBtw	Cluster0563##serine protease S33	EFFECTOR	-3.71549	NA	-0.448711	NA	NA	0.643088	NA	1.30001	ind_AtAl3dpi	ind_AtAl
PITG_03530	conserved hypothetical protein	NO	Yes	NA	NA	NA	GDR	NA	NA	-1.79683	NA	0.755916	NA	NA	1.01105	ind_AtAl2dpi	0.70585	NA	ind_AtAl
PITG_04676	conserved hypothetical protein	NO	Yes	NA	NA	NA	GDR	NA	NA	0.936079	NA	0.378427	NA	NA	1.01455	ind_AtAl2dpi	0.694186	NA	ind_AtAl
PITG_02711	metalloprotease family M03A, putative	NO	Yes	NA	NA	NA	GDR	NA	NA	0.0364536	NA	0.287964	NA	NA	1.17685	ind_AtAl2dpi	0.69299	NA	ind_AtAl
PITG_00424	hypothetical protein	NO	Yes	NA	NA	NA	InBtw	Cluster0009	NA	0.580222	NA	0.971328	NA	NA	1.31731	ind_AtAl2dpi	0.688827	NA	ind_AtAl
PITG_04729	conserved hypothetical protein	NO	No	NA	NA	NA	InBtw	NA	NA	0.779481	NA	0.598799	NA	NA	1.08361	ind_AtAl2dpi	0.677518	NA	ind_AtAl
PITG_06896	proline iminopeptidase	NO	Yes	NA	NA	NA	GDR	NA	NA	-0.889892	NA	0.271275	NA	NA	1.13611	ind_AtAl2dpi	0.67557	NA	ind_AtAl
PITG_19024	hypothetical protein	NO	Yes	NA	NA	NA	GDR	Cluster0012	NA	-0.971485	NA	-2.37281	NA	NA	1.25631	ind_AtAl2dpi	0.667635	NA	ind_AtAl
PITG_08189	hypothetical protein	NO	Yes	NA	NA	NA	GDR	Cluster0681#GO0006396#pre-mRNA splicing	NA	-0.0252918	NA	0.523379	NA	NA	1.21464	ind_AtAl2dpi	0.659814	NA	ind_AtAl
PITG_07916	serine/threonine protein kinase	NO	Yes	NA	NA	NA	GDR	Cluster0029#GO0004672#Protein Kinase	NA	-0.491778	NA	-0.787937	NA	NA	1.33628	ind_AtAl2dpi	0.653352	NA	ind_AtAl
PITG_06589	conserved hypothetical protein	NO	Yes	NA	NA	NA	GDR	NA	NA	0.588826	NA	0.78405	NA	NA	1.0376	ind_AtAl2dpi	0.650125	NA	ind_AtAl
PITG_19622	hypothetical protein	NO	No	NA	NA	NA	InBtw	Cluster0767	NA	-3.61821	NA	-1.53951	NA	NA	1.1096	ind_AtAl2dpi	0.642397	NA	ind_AtAl
PITG_17669	predicted protein	NO	No	NA	NA	NA	InBtw	Cluster0041#M96 mating-specific	NA	-0.00349916	NA	-1.18989	NA	NA	1.15344	ind_AtAl2dpi	0.640437	NA	ind_AtAl
PITG_03900	conserved hypothetical protein	NO	No	NA	NA	NA	GDR	NA	NA	0.238962	NA	0.783421	NA	NA	1.76419	ind_AtAl2dpi	0.639748	NA	ind_AtAl
PITG_08567	hypothetical protein	NO	Yes	NA	NA	NA	InBtw	Cluster0230	NA	0.421851	NA	0.469061	NA	NA	1.27793	ind_AtAl2dpi	0.63939	NA	ind_AtAl
PITG_16464	Sulfate Permease (SulP) Family	NO	Yes	NA	NA	NA	InBtw	NA	NA	-1.43649	NA	-2.893	NA	NA	1.04073	ind_AtAl2dpi	0.637348	NA	ind_AtAl
PITG_18650	hypothetical protein	NO	No	NA	NA	NA	GDR	NA	NA	0.146898	NA	0.966217	NA	NA	1.24244	ind_AtAl2dpi	0.629898	NA	ind_AtAl
PITG_16451	hypothetical protein	NO	No	NA	NA	NA	GSR	NA	NA	-1.96235	NA	-4.0175	NA	NA	1.13319	ind_AtAl2dpi	0.620185	NA	ind_AtAl
PITG_04181	hypothetical protein	NO	Yes	NA	NA	NA	InBtw	Cluster0145	NA	0.130571	NA	0.952409	NA	NA	1.95863	ind_AtAl2dpi	0.597629	NA	ind_AtAl
PITG_08232	hypothetical protein	NO	No	NA	NA	NA	GSR	NA	NA	-0.598076	NA	-3.5277	NA	NA	2.05596	ind_AtAl2dpi	0.595417	NA	ind_AtAl
PITG_15072	serine protease family S33, putative	NO	Yes	SERINE PROTEASE	NA	NA	GDR	NA	EFFECTOR	-1.90782	NA	-0.641045	NA	NA	0.216289	NA	1.13938	ind_AtAl3dpi	ind_AtAl
PITG_07292	hypothetical protein	NO	Yes	NA	NA	NA	InBtw	Cluster0226	NA	0.562982	NA	0.430294	NA	NA	1.13915	ind_AtAl2dpi	0.56725	NA	ind_AtAl
PITG_16557	hypothetical protein	NO	No	NA	NA	NA	GDR	Cluster0346	NA	-1.09148	NA	-1.62307	NA	NA	1.58902	ind_AtAl2dpi	0.561442	NA	ind_AtAl
PITG_11525	serine protease family S10, putative	NO	Yes	SERINE PROTEASE	NA	NA	GDR	NA	EFFECTOR	0.0833173	NA	-1.78628	NA	NA	0.813863	NA	1.11444	ind_AtAl3dpi	ind_AtAl
PITG_04626	Amino Acid/Auxin Permease (AAAP) Family	NO	Yes	NA	NA	NA	InBtw	Cluster0816#GO0006814#Amino Acid-Auxin Permease	NA	0.186741	NA	0.735662	NA	NA	1.48642	ind_AtAl2dpi	0.55838	NA	ind_AtAl
PITG_04010	hypothetical protein similar to ATP sulfurylase precursor	NO	Yes	NA	NA	NA	InBtw	NA	NA	-2.83798	NA	-0.618334	NA	NA	1.2051	ind_AtAl2dpi	0.55779	NA	ind_AtAl
PITG_05579	catalase-peroxidase, putative	YES	No	NA	NA	NA	InBtw	NA	NA	-1.47475	NA	-0.944942	NA	NA	1.33448	ind_AtAl2dpi	0.551389	NA	ind_AtAl
PITG_11726	hypothetical protein similar to RAB21	NO	No	NA	NA	NA	GDR	Cluster0117#GO0005525#Small GTPase	NA	-0.330828	NA	0.204317	NA	NA	1.09048	ind_AtAl2dpi	0.546451	NA	ind_AtAl
PITG_14277	predicted protein	NO	Yes	NA	NA	NA	GDR	Cluster0012	NA	-1.55065	NA	0.265687	NA	NA	1.20648	ind_AtAl2dpi	0.535931	NA	ind_AtAl
PITG_03436	hypothetical protein	NO	Yes	NA	NA	NA	GDR	Cluster0009	NA	-0.162843	NA	0.678736	NA	NA	1.03527	ind_AtAl2dpi	0.522262	NA	ind_AtAl
PITG_12111	conserved hypothetical protein	NO	Yes	NA	NA	NA	GDR	NA	NA	0.13283	NA	0.399607	NA	NA	1.17538	ind_AtAl2dpi	0.507095	NA	ind_AtAl
PITG_03379	predicted protein	NO	Yes	NA	NA	NA	InBtw	NA	NA	-1.01944	NA	-0.14859	NA	NA	1.18714	ind_AtAl2dpi	0.504204	NA	ind_AtAl
PITG_00320	predicted protein	NO	Yes	NA	NA	NA	InBtw	Cluster0020	NA	0.977899	NA	-0.0980107	NA	NA	1.45512	ind_AtAl2dpi	0.501541	NA	ind_AtAl
PITG_12881	similar to oligosaccharyltransferase, involved in N-linked glycosylation	NO	Yes	NA	NA	NA	GDR	NA	NA	0.0125775	NA	0.40309	NA	NA	1.08642	ind_AtAl2dpi	0.492498	NA	ind_AtAl
PITG_11910	serine protease family S08A, putative	YES	No	SERINE PROTEASE	NA	NA	InBtw	Cluster0590#GO0008236#serine protease S08A	EFFECTOR	-1.83777	NA	-3.571	NA	NA	0.105766	NA	1.0078	ind_AtAl3dpi	ind_AtAl
PITG_11919	ubiquitin-specific protease, putative	NO	Yes	NA	NA	NA	InBtw	Cluster0211#GO0004221#Ubiquitin thiolesterase	NA	-0.698266	NA	-0.709023	NA	NA	1.24527	ind_AtAl2dpi	0.469232	NA	ind_AtAl
PITG_02494	hypothetical protein	NO	Yes	NA	NA	NA	GDR	NA	NA	0.943229	NA	0.520347	NA	NA	1.20227	ind_AtAl2dpi	0.466871	NA	ind_AtAl
PITG_02213	serine protease family S10, putative	NO	No	SERINE PROTEASE	NA	NA	InBtw	Cluster0107#GO0004185#Serine Protease S10	EFFECTOR	-0.00603618	NA	-1.06119	NA	NA	1.21504	ind_AtAl2dpi	0.965065	NA	ind_AtAl
PITG_18129	conserved hypothetical protein	NO	Yes	NA	NA	NA	GSR	NA	NA	-0.0488871	NA	-0.380248	NA	NA	1.02018	ind_AtAl2dpi	0.452729	NA	ind_AtAl
PITG_03277	pyruvate dehydrogenase E1 component subunit alpha	NO	Yes	NA	NA	NA	GDR	NA	NA	0.690919	NA	0.663848	NA	NA	1.11165	ind_AtAl2dpi	0.452425	NA	ind_AtAl
PITG_04104	hypothetical protein	NO	Yes	NA	NA	NA	InBtw	NA	NA	0.605662	NA	0.535404	NA	NA	2.18663	ind_AtAl2dpi	0.451232	NA	ind_AtAl
PITG_21146	conserved hypothetical protein	NO	Yes	NA	NA	NA	GSR	NA	NA	0.340469	NA	0.0788671	NA	NA	1.37712	ind_AtAl2dpi	0.449073	NA	ind_AtAl
PITG_21380	conserved hypothetical protein	NO	Yes	NA	NA	NA	Not	NA	NA	-0.220748	NA	0.136484	NA	NA	1.17965	ind_AtAl2dpi	0.444249	NA	ind_AtAl
PITG_02380	hypothetical protein	NO	Yes	NA	NA	NA	InBtw	NA	NA	0.640135	NA	0.22653	NA	NA	1.0553	ind_AtAl2dpi	0.426812	NA	ind_AtAl
PITG_10927	predicted protein	NO	No	NA	NA	NA	InBtw	NA	NA	-0.580921	NA	-0.998642	NA	NA	1.06716	ind_AtAl2dpi	0.416652	NA	ind_AtAl
PITG_14611	predicted protein	NO	No	NA	NA	NA	GDR	NA	NA	-1.43271	NA	-0.165933	NA	NA	1.73322	ind_AtAl2dpi	0.41286	NA	ind_AtAl
PITG_17145	hypothetical protein	NO	Yes	NA	NA	NA	InBtw	NA	NA	0.483566	NA	0.211317	NA	NA	1.00261	ind_AtAl2dpi	0.411599	NA	ind_AtAl
PITG_11065	hypothetical protein similar to malic oxidoreductase	NO	Yes	NA	NA	NA	InBtw	NA	NA	-0.124599	NA	-0.340687	NA	NA	1.06405	ind_AtAl2dpi	0.399043	NA	ind_AtAl
PITG_15058	hypothetical protein	NO	No	NA	NA	NA	InBtw	Cluster0480	NA	-0.79415	NA	-0.0972285	NA	NA	1.56443	ind_AtAl2dpi	0.388455	NA	ind_AtAl
PITG_11862	hypothetical protein	NO	Yes	NA	NA	NA	GDR	NA	NA	-1.94653	NA	-0.738642	NA	NA	1.13452	ind_AtAl2dpi	0.384472	NA	ind_AtAl
PITG_14549	phosphatidic acid phosphatases	NO	Yes	NA	NA	NA	Not	NA	NA	0.410544	NA	-1.93411	NA	NA	1.11704	ind_AtAl2dpi	0.381645	NA	ind_AtAl
PITG_05227	predicted protein	NO	Yes	NA	NA	NA	GSR	Cluster0078	NA	0.039778	NA	-1.0549	NA	NA	1.71246	ind_AtAl2dpi	0.376334	NA	ind_AtAl
PITG_17990	MAP kinase	NO	Yes	NA	NA	NA	GDR	Cluster0136#GO0004672#Protein Kinase	NA	0.976366	NA	0.614237	NA	NA	1.01301	ind_AtAl2dpi	0.374477	NA	ind_AtAl
PITG_02731	hypothetical protein	NO	Yes	NA	NA	NA	GDR	NA	NA	-1.55046	NA	-0.255111	NA	NA	1.18663	ind_AtAl2dpi	0.365502	NA	ind_AtAl
PITG_19699	predicted protein	NO	No	NA	NA	NA	Not	NA	NA	-1.48111	NA	-0.134167	NA	NA	1.31804	ind_AtAl2dpi	0.364456	NA	ind_AtAl
PITG_01476	hypothetical protein	NO	No	NA	NA	NA	InBtw	NA	NA	-2.48111	NA	0.821287	NA	NA	1.19939	ind_AtAl2dpi	0.364456	NA	ind_AtAl
PITG_08186	conserved hypothetical protein	NO	Yes	NA	NA	NA	GDR	NA	NA	-4.07095	NA	-0.8407	NA	NA	1.09498	ind_AtAl2dpi	0.359582	NA	ind_AtAl
PITG_12958	conserved hypothetical protein	NO	Yes	NA	NA	NA	InBtw	Cluster0598#GO0004364#Glutathione transferase	NA	-5.19166	NA	0.897849	NA	NA	1.45232	ind_AtAl2dpi	0.354351	NA	ind_AtAl
PITG_00145	histone methyltransferase, putative	NO	Yes	NA	NA	NA	GDR	Cluster0032#GO0018024#Histone-Lysine N-methyltransferase	NA	-0.282929	NA	0.555005	NA	NA	1.26829	ind_AtAl2dpi	0.340249	NA	ind_AtAl
PITG_16863	conserved hypothetical protein	NO	No	NA	NA	NA	GDR	Cluster0012	NA	-0.921559	NA	0.219688	NA	NA	1.17398	ind_AtAl2dpi	0.339049	NA	ind_AtAl
PITG_06670	ATP-binding Cassette (ABC) Superfamily	NO	No	NA	NA	NA	GDR	Cluster0176#GO0005524#ATP binding	NA	-0.520841	NA	-0.206758	NA	NA	1.25277	ind_AtAl2dpi	0.324729	NA	ind_AtAl
PITG_10299	hypothetical protein	NO	No	NA	NA	NA	InBtw	NA	NA	0.284734	NA	-0.719791	NA	NA	1.15788	ind_AtAl2dpi	0.322949	NA	ind_AtAl
PITG_17769	predicted protein	NO	No	NA	NA	NA	InBtw	Cluster0705	NA	-0.163858	NA	-0.482043	NA	NA	1.27272	ind_AtAl2dpi	0.319143	NA	ind_AtAl
PITG_06819	conserved hypothetical protein	NO	Yes	NA	NA	NA	GDR	NA	NA	0.689051	NA	0.878088	NA	NA	1.24617	ind_AtAl2dpi	0.304323	NA	ind_AtAl
PITG_20886	conserved hypothetical protein	NO	No	NA	NA	NA	InBtw	Cluster0296#GO0006310#DNA Recombination	NA	0.211953	NA	-2.20577	NA	NA	1.27507	ind_AtAl2dpi	0.302636	NA	ind_AtAl
PITG_17483	predicted protein	NO	Yes	NA	NA	NA	InBtw	NA	NA	-0.967587	NA	0.0927392	NA	NA	1.80603	ind_AtAl2dpi	0.293021	NA	ind_AtAl
PITG_05383	hypothetical protein	NO	Yes	NA	NA	NA	InBtw	NA	NA	0.44877	NA	0.103029	NA	NA	1.18285	ind_AtAl2dpi	0.254811	NA	ind_AtAl
PITG_03154	ubiquitin family protein, putative	NO	No	NA	NA	NA	InBtw	Cluster0499	NA	-2.17873	NA	-0.710324	NA	NA	1.63927	ind_AtAl2dpi	0.251798	NA	ind_AtAl
PITG_15876	hypothetical protein	NO	Yes	NA	NA	NA	GDR	Cluster0140#GO0016881#HECT E3 ubiquitin ligase	NA	-1.1097	NA	-1.06531	NA	NA	1.24888	ind_AtAl2dpi	0.250444	NA	ind_AtAl
PITG_00348	conserved hypothetical protein	NO	Yes	NA	NA	NA	GDR	NA	NA	-1.43352	NA	-0.0292403	NA	NA	1.1177	ind_AtAl2dpi	0.24855	NA	ind_AtAl
PITG_17790	5-aminolevulinate synthase	NO	Yes	NA	NA	NA	InBtw	Cluster0512#GO0008415#Acyltransferase	NA	0.397786	NA	0.981674	NA	NA	1.4568	ind_AtAl2dpi	0.243356	NA	ind_AtAl
PITG_13405	hypothetical protein	NO	Yes	NA	NA	NA	GDR	Cluster0012	NA	0.418645	NA	0.761253	NA	NA	1.13979	ind_AtAl2dpi	0.241131	NA	ind_AtAl
PITG_07086	Major Facilitator Superfamily (MFS)	NO	Yes	NA	NA	NA	InBtw	Cluster0420##Major Facilitator Superfamily	NA	0.711321	NA	-0.343829	NA	NA	1.33293	ind_AtAl2dpi	0.234963	NA	ind_AtAl
PITG_23205	haloacid?dehalogenase-like?hydrolase, putative	NO	Yes	NA	NA	NA	GDR	NA	NA	-1.28952	NA	0.333406	NA	NA	1.06906	ind_AtAl2dpi	0.234127	NA	ind_AtAl
PITG_10556	hypothetical protein	NO	Yes	NA	NA	NA	InBtw	Cluster0132	NA	0.28794	NA	-0.719905	NA	NA	1.64652	ind_AtAl2dpi	0.226619	NA	ind_AtAl
PITG_09302	predicted protein	NO	No	NA	NA	NA	GSR	NA	NA	-1.62504	NA	-1.26515	NA	NA	1.73354	ind_AtAl2dpi	0.220531	NA	ind_AtAl
PITG_07948	conserved hypothetical protein	NO	Yes	NA	NA	NA	InBtw	Cluster0306#GO0008812# choline dehydrogenase	NA	-1.63698	NA	-0.62502	NA	NA	1.13663	ind_AtAl2dpi	0.208587	NA	ind_AtAl
PITG_04133	hypothetical protein	NO	Yes	NA	NA	NA	InBtw	NA	NA	-1.32911	NA	0.90114	NA	NA	1.09986	ind_AtAl2dpi	0.194531	NA	ind_AtAl
PITG_06710	conserved hypothetical protein	YES	Yes	NA	NA	NA	InBtw	NA	NA	-0.154224	NA	-0.252443	NA	NA	1.20435	ind_AtAl2dpi	0.188846	NA	ind_AtAl
PITG_02266	glycoside hydrolase, putative	NO	Yes	NA	NA	NA	GDR	NA	NA	-1.81391	NA	-1.0617	NA	NA	1.1821	ind_AtAl2dpi	0.183668	NA	ind_AtAl
PITG_06374	Lysosomal Cystine Transporter (LCT) Family	NO	No	NA	NA	NA	GDR	NA	NA	-0.402094	NA	-1.95474	NA	NA	1.54144	ind_AtAl2dpi	0.180441	NA	ind_AtAl
PITG_11657	hypothetical protein	NO	Yes	NA	NA	NA	GDR	Cluster0021#GO0003779#Myosin-like	NA	-2.67605	NA	-2.40927	NA	NA	1.26749	ind_AtAl2dpi	0.169524	NA	ind_AtAl
PITG_12575	hypothetical protein similar to autophagy 3	NO	Yes	NA	NA	NA	GDR	NA	NA	-0.877461	NA	-0.264234	NA	NA	1.16561	ind_AtAl2dpi	0.160754	NA	ind_AtAl
PITG_07988	hypothetical protein	NO	Yes	NA	NA	NA	GSR	Cluster0040#GO0008484#Sulfuric ester hydrolase	NA	0.755663	NA	-0.115063	NA	NA	1.04713	ind_AtAl2dpi	0.141802	NA	ind_AtAl
PITG_13658	metalloprotease family M24A, putative	NO	Yes	NA	NA	NA	GDR	NA	NA	0.29388	NA	0.92523	NA	NA	1.23742	ind_AtAl2dpi	0.13945	NA	ind_AtAl
PITG_06420	predicted protein	NO	No	NA	NA	NA	GSR	NA	NA	-3.29785	NA	-0.143552	NA	NA	1.06072	ind_AtAl2dpi	0.132678	NA	ind_AtAl
PITG_13588	predicted protein	NO	No	NA	NA	NA	GDR	NA	NA	0.94385	NA	0.313197	NA	NA	1.22442	ind_AtAl2dpi	0.126455	NA	ind_AtAl
PITG_11764	hypothetical protein	NO	Yes	NA	NA	NA	InBtw	NA	NA	-0.0338161	NA	0.161576	NA	NA	1.16722	ind_AtAl2dpi	0.123698	NA	ind_AtAl
PITG_06897	hypothetical protein	NO	Yes	NA	NA	NA	InBtw	Cluster0020	NA	-0.228981	NA	-0.394314	NA	NA	1.1296	ind_AtAl2dpi	0.114089	NA	ind_AtAl
PITG_04618	conserved hypothetical protein	NO	Yes	NA	NA	NA	InBtw	NA	NA	0.0748482	NA	0.341625	NA	NA	1.12857	ind_AtAl2dpi	0.113063	NA	ind_AtAl
PITG_06176	conserved hypothetical protein	NO	Yes	NA	NA	NA	GDR	NA	NA	-1.93206	NA	-0.840366	NA	NA	1.42652	ind_AtAl2dpi	0.106159	NA	ind_AtAl
PITG_15466	serine protease family S33, putative	NO	Yes	SERINE PROTEASE	NA	NA	InBtw	Cluster0370#GO0016787#Serine protease S33	EFFECTOR	0.751208	NA	-0.595174	NA	NA	1.12521	ind_AtAl2dpi	0.864974	NA	ind_AtAl
PITG_05597	conserved hypothetical protein	NO	Yes	NA	NA	NA	GDR	NA	NA	-0.525413	NA	-1.38792	NA	NA	1.83316	ind_AtAl2dpi	0.097764	NA	ind_AtAl
PITG_17030	hypothetical protein	NO	Yes	NA	NA	NA	InBtw	NA	NA	-0.485988	NA	0.918292	NA	NA	1.45755	ind_AtAl2dpi	0.096547	NA	ind_AtAl
PITG_07379	predicted protein	NO	Yes	NA	NA	NA	GDR	Cluster0190	NA	-0.759929	NA	-3.81508	NA	NA	1.59865	ind_AtAl2dpi	0.085641	NA	ind_AtAl
PITG_00226	conserved hypothetical protein	NO	Yes	NA	NA	NA	GDR	Cluster0007##Kinesin-like	NA	0.271573	NA	0.814323	NA	NA	1.37489	ind_AtAl2dpi	0.077615	NA	ind_AtAl
PITG_18328	hypothetical protein	NO	Yes	NA	NA	NA	GDR	Cluster0009	NA	-0.453014	NA	0.25737	NA	NA	1.90556	ind_AtAl2dpi	0.070628	NA	ind_AtAl
PITG_01792	hypothetical protein	NO	Yes	NA	NA	NA	GDR	NA	NA	0.394983	NA	0.455309	NA	NA	1.1686	ind_AtAl2dpi	0.070628	NA	ind_AtAl
PITG_03134	predicted protein	NO	Yes	NA	NA	NA	InBtw	Cluster0041#M96 mating-specific	NA	0.733762	NA	0.547367	NA	NA	1.15374	ind_AtAl2dpi	0.05577	NA	ind_AtAl
PITG_16344	hypothetical protein	NO	Yes	NA	NA	NA	InBtw	NA	NA	0.74389	NA	0.90222	NA	NA	1.05184	ind_AtAl2dpi	0.053407	NA	ind_AtAl
PITG_03898	serine protease family S01B, putative	NO	Yes	SERINE PROTEASE	NA	NA	GDR	Cluster0567#GO0016740#Transferase	EFFECTOR	-1.65847	NA	-2.12866	NA	NA	1.12895	ind_AtAl2dpi	-0.513338	NA	ind_AtAl
PITG_02598	hypothetical protein	NO	Yes	NA	NA	NA	GDR	NA	NA	-0.114681	NA	0.281379	NA	NA	1.10188	ind_AtAl2dpi	0.052817	NA	ind_AtAl
PITG_08176	conserved hypothetical protein	NO	Yes	NA	NA	NA	GDR	NA	NA	-1.79805	NA	-0.130739	NA	NA	1.32606	ind_AtAl2dpi	0.047516	NA	ind_AtAl
PITG_06255	hypothetical protein	NO	Yes	NA	NA	NA	InBtw	NA	NA	-0.991287	NA	-1.09891	NA	NA	1.1449	ind_AtAl2dpi	0.046928	NA	ind_AtAl
PITG_02449	hypothetical protein	NO	Yes	NA	NA	NA	GDR	NA	NA	-2.12233	NA	-0.0900199	NA	NA	1.32371	ind_AtAl2dpi	0.045166	NA	ind_AtAl
PITG_13418	predicted protein	NO	Yes	NA	NA	NA	GSR	NA	NA	-0.439394	NA	-3.19498	NA	NA	1.21874	ind_AtAl2dpi	0.027665	NA	ind_AtAl
PITG_15747	hypothetical protein	NO	Yes	NA	NA	NA	GDR	NA	NA	-0.0117096	NA	0.170179	NA	NA	1.53951	ind_AtAl2dpi	0.026506	NA	ind_AtAl
PITG_04261	ATP-binding Cassette (ABC) Superfamily	NO	Yes	NA	NA	NA	InBtw	Cluster0582#GO0016887#ABC Transporter	NA	-2.8234	NA	-0.812465	NA	NA	1.17903	ind_AtAl2dpi	0.022167	NA	ind_AtAl
PITG_00766	predicted protein	NO	Yes	NA	NA	NA	InBtw	NA	NA	0.427837	NA	0.620614	NA	NA	1.20145	ind_AtAl2dpi	0.010373	NA	ind_AtAl
PITG_12486	conserved hypothetical protein	NO	No	NA	NA	NA	GSR	NA	NA	-0.459905	NA	-1.35855	NA	NA	1.24445	ind_AtAl2dpi	-0.029372	NA	ind_AtAl
PITG_16264	hypothetical protein	NO	Yes	NA	NA	NA	InBtw	NA	NA	-4.88559	NA	-1.21282	NA	NA	1.05795	ind_AtAl2dpi	-0.040016	NA	ind_AtAl
PITG_00883	hypothetical protein	NO	No	NA	NA	NA	InBtw	NA	NA	0.432198	NA	0.810007	NA	NA	1.2762	ind_AtAl2dpi	-0.04416	NA	ind_AtAl
PITG_19849	protein kinase	NO	Yes	NA	NA	NA	InBtw	Cluster0045#GO0004672#Protein Kinase	NA	0.999341	NA	-0.2762	NA	NA	1.09488	ind_AtAl2dpi	-0.061979	NA	ind_AtAl
PITG_00894	carbohydrate-binding protein, putative	NO	Yes	NA	NA	NA	GSR	Cluster0239##Carbohydrate-binding protein putative	NA	0.811379	NA	0.582199	NA	NA	1.76942	ind_AtAl2dpi	-0.065517	NA	ind_AtAl
PITG_07536	hypothetical protein	NO	No	NA	NA	NA	InBtw	Cluster0112##carbohydrate-binding protein, putative	NA	0.99526	NA	-1.50735	NA	NA	1.44695	ind_AtAl2dpi	-0.066061	NA	ind_AtAl
PITG_11471	Amino Acid-Polyamine-Organocation (APC) Family	NO	Yes	NA	NA	NA	InBtw	Cluster0413#GO0015171#Amino Acid-Polyamine-Organocation Transporter	NA	-1.18099	NA	0.249285	NA	NA	1.5561	ind_AtAl2dpi	-0.072386	NA	ind_AtAl
PITG_17128	hypothetical protein	NO	No	NA	NA	NA	InBtw	NA	NA	0.828391	NA	0.227805	NA	NA	1.13252	ind_AtAl2dpi	-0.080927	NA	ind_AtAl
PITG_02440	hypothetical protein	NO	Yes	NA	NA	NA	GDR	NA	NA	-1.04518	NA	-0.651867	NA	NA	1.01384	ind_AtAl2dpi	-0.084129	NA	ind_AtAl
PITG_09245	hypothetical protein	NO	Yes	NA	NA	NA	GDR	Cluster0056	NA	-0.805482	NA	-2.03056	NA	NA	1.19053	ind_AtAl2dpi	-0.129836	NA	ind_AtAl
PITG_00914	conserved hypothetical protein	NO	Yes	NA	NA	NA	GDR	NA	NA	0.648155	NA	0.367123	NA	NA	1.4528	ind_AtAl2dpi	-0.155367	NA	ind_AtAl
PITG_11035	conserved hypothetical protein	NO	Yes	NA	NA	NA	GDR	NA	NA	0.0886164	NA	0.650849	NA	NA	1.23569	ind_AtAl2dpi	-0.203317	NA	ind_AtAl
PITG_18329	predicted protein	NO	Yes	NA	NA	NA	GDR	NA	NA	-0.478671	NA	0.581655	NA	NA	1.1023	ind_AtAl2dpi	-0.218064	NA	ind_AtAl
PITG_00878	conserved hypothetical protein	NO	No	NA	NA	NA	GDR	Cluster0442#GO0055114#2OG-FeII Oxygenase	NA	-2.41557	NA	-1.14879	NA	NA	1.03047	ind_AtAl2dpi	-0.24807	NA	ind_AtAl
PITG_05006	U1 small nuclear ribonucleoprotein A	NO	Yes	NA	NA	NA	GDR	NA	NA	0.907646	NA	0.545314	NA	NA	1.12079	ind_AtAl2dpi	-0.266683	NA	ind_AtAl
PITG_11566	protein kinase	NO	No	NA	NA	NA	InBtw	Cluster0163#GO0004672#Protein kinase	NA	0.542591	NA	-1.2059	NA	NA	1.1768	ind_AtAl2dpi	-0.274804	NA	ind_AtAl
PITG_16120	hypothetical protein	NO	Yes	NA	NA	NA	GSR	NA	NA	-1.55022	NA	-2.28345	NA	NA	1.03074	ind_AtAl2dpi	-0.289617	NA	ind_AtAl
PITG_19279	predicted protein	NO	Yes	NA	NA	NA	InBtw	NA	NA	-0.373636	NA	-1.06622	NA	NA	1.63702	ind_AtAl2dpi	-0.335421	NA	ind_AtAl
PITG_13901	hypothetical protein	NO	Yes	NA	NA	NA	InBtw	Cluster0004##Myosin-like	NA	-0.745036	NA	0.56056	NA	NA	1.061	ind_AtAl2dpi	-0.358898	NA	ind_AtAl
PITG_03179	hypothetical protein	NO	Yes	NA	NA	NA	GDR	Cluster0318#GO0032312#GTPase	NA	-0.628685	NA	0.373803	NA	NA	1.39615	ind_AtAl2dpi	-0.399786	NA	ind_AtAl
PITG_03266	predicted protein	NO	No	NA	NA	NA	InBtw	NA	NA	0.788727	NA	0.859107	NA	NA	1.19037	ind_AtAl2dpi	-0.410097	NA	ind_AtAl
PITG_12180	Major Facilitator Superfamily (MFS)	NO	Yes	NA	NA	NA	GDR	NA	NA	-0.152976	NA	0.614995	NA	NA	1.41205	ind_AtAl2dpi	-0.422883	NA	ind_AtAl
PITG_13666	conserved hypothetical protein	NO	Yes	NA	NA	NA	InBtw	Cluster0688	NA	0.0669918	NA	0.0721414	NA	NA	1.15548	ind_AtAl2dpi	-0.44499	NA	ind_AtAl
PITG_14597	predicted protein	NO	No	NA	NA	NA	InBtw	NA	NA	-0.994515	NA	0.409765	NA	NA	1.04213	ind_AtAl2dpi	-0.470873	NA	ind_AtAl
PITG_19022	conserved hypothetical protein	NO	Yes	NA	NA	NA	InBtw	NA	NA	-0.600275	NA	-0.556798	NA	NA	1.05275	ind_AtAl2dpi	-0.482625	NA	ind_AtAl
PITG_00509	conserved hypothetical protein	NO	Yes	NA	NA	NA	InBtw	Cluster0214#GO0007018#Tubulin	NA	-0.615285	NA	-0.211005	NA	NA	1.1218	ind_AtAl2dpi	-0.506681	NA	ind_AtAl
PITG_10269	conserved hypothetical protein	YES	No	SMALL CYS RICH	NA	NA	GSR	NA	EFFECTOR	-3.51942	NA	-6.89649	NA	NA	-0.782327	NA	1.25215	ind_AtAl3dpi	ind_AtAl
PITG_07967	protein kinase, putative	NO	Yes	NA	NA	NA	GDR	Cluster0011#GO0004672#Protein Kinase	NA	-0.581138	NA	0.23818	NA	NA	1.19248	ind_AtAl2dpi	-0.542923	NA	ind_AtAl
PITG_00559	conserved hypothetical protein	NO	Yes	NA	NA	NA	InBtw	Cluster0152#GO0004721#Phosphoprotein phosphatase	NA	-3.61506	NA	-1.08525	NA	NA	1.06544	ind_AtAl2dpi	-0.5471	NA	ind_AtAl
PITG_06346	predicted protein	NO	Yes	NA	NA	NA	GDR	NA	NA	0.413017	NA	-0.362026	NA	NA	1.28617	ind_AtAl2dpi	-0.548768	NA	ind_AtAl
PITG_17034	Annexin (Annexin) Family	NO	No	NA	NA	NA	GDR	Cluster0364##Annexin	NA	-0.170937	NA	0.993439	NA	NA	1.07661	ind_AtAl2dpi	-0.620823	NA	ind_AtAl
PITG_10383	predicted protein	NO	No	NA	NA	NA	GDR	NA	NA	0.782483	NA	0.518746	NA	NA	1.02558	ind_AtAl2dpi	-0.657349	NA	ind_AtAl
PITG_16479	putative alpha mannosyltransferase	NO	Yes	NA	NA	NA	GDR	NA	NA	-0.996338	NA	0.573002	NA	NA	1.71588	ind_AtAl2dpi	-0.735731	NA	ind_AtAl
PITG_10816	hypothetical protein	NO	No	NA	NA	NA	GDR	NA	NA	-0.620614	NA	-5.67576	NA	NA	1.64485	ind_AtAl2dpi	-0.775044	NA	ind_AtAl
PITG_05354	asparaginyl-tRNA synthetase	NO	Yes	NA	NA	NA	GDR	NA	NA	0.484768	NA	0.398366	NA	NA	1.17349	ind_AtAl2dpi	-0.798945	NA	ind_AtAl
PITG_03157	DEAD/DEAH box RNA helicase, putative	NO	Yes	NA	NA	NA	GDR	NA	NA	0.202694	NA	-0.478998	NA	NA	1.27176	ind_AtAl2dpi	-0.826205	NA	ind_AtAl
PITG_05302	replication factor C subunit 5	NO	Yes	NA	NA	NA	GDR	Cluster0529#GO0006260#DNA Replication Factor	NA	0.0147941	NA	0.919897	NA	NA	1.13521	ind_AtAl2dpi	-0.855843	NA	ind_AtAl
PITG_08393	conserved hypothetical protein	NO	Yes	NA	NA	NA	GDR	NA	NA	0.87913	NA	-0.220875	NA	NA	1.83245	ind_AtAl2dpi	-0.890009	NA	ind_AtAl
PITG_07338	conserved hypothetical protein	NO	Yes	NA	NA	NA	GDR	NA	NA	-1.32565	NA	-0.857238	NA	NA	1.12039	ind_AtAl2dpi	-0.895116	NA	ind_AtAl
PITG_01376	hypothetical protein	NO	No	NA	NA	NA	GDR	NA	NA	-0.393209	NA	-0.8327	NA	NA	1.05557	ind_AtAl2dpi	-0.916872	NA	ind_AtAl
PITG_05489	hypothetical protein	NO	Yes	NA	NA	NA	GDR	NA	NA	0.595446	NA	0.767364	NA	NA	1.01815	ind_AtAl2dpi	-1.01842	NA	ind_AtAl
PITG_04378	conserved hypothetical protein	NO	No	SMALL CYS RICH - ELICITIN	NA	NA	GSR	Cluster0546##elicitin	EFFECTOR	-0.129788	NA	0.984986	NA	NA	1.6813	ind_AtAl2dpi	0.052817	NA	ind_AtAl
PITG_09419	conserved hypothetical protein	NO	Yes	NA	NA	NA	InBtw	NA	NA	0.8441	NA	0.837859	NA	NA	1.59262	ind_AtAl2dpi	-1.16831	NA	ind_AtAl
PITG_05298	hypothetical protein	NO	Yes	NA	NA	NA	GDR	NA	NA	0.919093	NA	0.832915	NA	NA	1.1154	ind_AtAl2dpi	-1.20496	NA	ind_AtAl
PITG_04975	aspartyl protease family A01A, putative	NO	No	NA	NA	NA	InBtw	Cluster0538#GO0004190#Aspartic-type Endopeptidase	NA	-1.12585	NA	-1.37365	NA	NA	1.69216	ind_AtAl2dpi	-1.28028	NA	ind_AtAl
PITG_03570	hypothetical protein	NO	Yes	NA	NA	NA	GDR	Cluster0577	NA	0.566417	NA	-1.54532	NA	NA	1.13144	ind_AtAl2dpi	-1.28845	NA	ind_AtAl
PITG_09707	Mitochondrial Protein Translocase (MPT) Family	NO	No	NA	NA	NA	GDR	NA	NA	0.665204	NA	0.890161	NA	NA	1.02378	ind_AtAl2dpi	-1.29658	NA	ind_AtAl
PITG_08831	RNAse3, putative	NO	Yes	NA	NA	NA	GDR	NA	NA	0.438188	NA	0.525995	NA	NA	1.38173	ind_AtAl2dpi	-1.3012	NA	ind_AtAl
PITG_21150	Folate-Biopterin Transporter (FBT) Family	NO	Yes	NA	NA	NA	GDR	Cluster0774	NA	0.121903	NA	0.0116103	NA	NA	1.40648	ind_AtAl2dpi	-1.35445	NA	ind_AtAl
PITG_15320	Voltage-gated Ion Channel (VIC) Superfamily	NO	No	NA	NA	NA	GDR	Cluster0374#GO0005216#Voltage-gated Ion Channel	NA	-0.184593	NA	-1.39175	NA	NA	1.43702	ind_AtAl2dpi	-1.66095	NA	ind_AtAl
PITG_16953	carbohydrate-binding protein, putative	NO	No	TRANSGLUTAMINASE - ELICITIN	NA	NA	InBtw	Cluster0080#GO0003810#Transglutaminase elicitor	EFFECTOR	-3.98577	NA	-1.87099	NA	NA	2.18016	ind_AtAl2dpi	0.859803	NA	ind_AtAl
PITG_13314	hypothetical protein	NO	Yes	NA	NA	NA	GDR	NA	NA	-0.338034	NA	-1.13015	NA	NA	1.6055	ind_AtAl2dpi	-1.81439	NA	ind_AtAl
PITG_02265	hypothetical protein	NO	Yes	NA	NA	NA	GDR	NA	NA	0.618683	NA	0.873387	NA	NA	1.47976	ind_AtAl2dpi	-2.12071	NA	ind_AtAl
PITG_01711	hypothetical protein similar to anthranilate synthase component I	NO	Yes	NA	NA	NA	GDR	NA	NA	-0.18485	NA	0.310196	NA	NA	1.45383	ind_AtAl2dpi	-2.14663	NA	ind_AtAl
PITG_09362	hypothetical protein	NO	No	NA	NA	NA	InBtw	Cluster0159#GO0004673#Sensor Histidine Kinase	NA	-0.20956	NA	-1.45736	NA	NA	1.21941	ind_AtAl2dpi	-2.68592	NA	ind_AtAl
PITG_04380	hypothetical protein	NO	No	NA	NA	NA	GDR	NA	NA	-0.0108402	NA	0.261696	NA	NA	0.227442	NA	0.998229	NA	NA
PITG_06373	putative GPI-anchored serine-rich elicitin INL3b-like protein	NO	No	SMALL CYS RICH - ELICITIN	NA	NA	InBtw	NA	EFFECTOR	0.152253	NA	-1.9029	NA	NA	0.510829	NA	0.997823	NA	NA
PITG_07210	protein kinase	NO	Yes	NA	NA	NA	InBtw	Cluster0011#GO0004672#Protein Kinase	NA	-0.0474225	NA	-1.68754	NA	NA	-0.051416	NA	0.997456	NA	NA
PITG_05621	hypothetical protein	NO	Yes	NA	NA	NA	GDR	Cluster0440	NA	-0.0949882	NA	-1.90503	NA	NA	0.756628	NA	0.995694	NA	NA
PITG_01086	hypothetical protein	NO	Yes	NA	NA	NA	GDR	NA	NA	-0.539704	NA	0.18625	NA	NA	0.507412	NA	0.994405	NA	NA
PITG_13043	hypothetical protein	NO	Yes	NA	NA	NA	InBtw	Cluster0742	NA	-1.05873	NA	-1.32247	NA	NA	0.406757	NA	0.993286	NA	NA
PITG_00440	conserved hypothetical protein	NO	Yes	NA	NA	NA	GDR	Cluster0197#GO0004437#Myotubularin-like	NA	-0.330738	NA	-0.556619	NA	NA	-0.13566	NA	0.99288	NA	NA
PITG_11643	conserved hypothetical protein	NO	Yes	NA	NA	NA	InBtw	Cluster0065#GO0005216#Ion Channel	NA	-1.43775	NA	-0.0554954	NA	NA	0.335864	NA	0.992783	NA	NA
PITG_18963	hypothetical protein	NO	Yes	NA	NA	NA	InBtw	NA	NA	0.596525	NA	0.455118	NA	NA	0.147746	NA	0.992292	NA	NA
PITG_04578	conserved hypothetical protein	NO	No	NA	NA	NA	InBtw	NA	NA	-0.853416	NA	-0.738642	NA	NA	0.505161	NA	0.992154	NA	NA
PITG_15852	hypothetical protein	NO	No	NA	NA	NA	InBtw	NA	NA	0.593529	NA	0.76077	NA	NA	0.367143	NA	0.99164	NA	NA
PITG_13767	hypothetical protein	NO	Yes	NA	NA	NA	GDR	NA	NA	-0.307233	NA	-0.270462	NA	NA	0.125344	NA	0.990849	NA	NA
PITG_16494	hypothetical protein	NO	No	NA	NA	NA	InBtw	NA	NA	0.417718	NA	-2.68806	NA	NA	-0.496724	NA	0.990269	NA	NA
PITG_03883	hypothetical protein	NO	Yes	NA	NA	NA	GDR	NA	NA	-0.440801	NA	-0.0459192	NA	NA	0.432349	NA	0.989731	NA	NA
PITG_08410	hypothetical protein	NO	Yes	NA	NA	NA	GDR	Cluster0110#GO0003677#Myb-like DNA-binding	NA	-1.44177	NA	-1.81885	NA	NA	-0.235196	NA	0.988764	NA	NA
PITG_02634	hypothetical protein	NO	Yes	NA	NA	NA	InBtw	NA	NA	-1.16722	NA	-0.158868	NA	NA	0.547501	NA	0.988691	NA	NA
PITG_14674	Multidrug/Oligosaccharidyl-lipid/Polysaccharide (MOP) Flippase Superfamily	NO	Yes	NA	NA	NA	InBtw	Cluster0204#GO0015238#Drug Transporter	NA	-0.487642	NA	-0.663087	NA	NA	0.285972	NA	0.987091	NA	NA
PITG_09676	predicted protein	NO	Yes	NA	NA	NA	GDR	NA	NA	-1.51114	NA	-1.85008	NA	NA	0.946973	NA	0.986508	NA	NA
PITG_08686	hypothetical protein	NO	Yes	NA	NA	NA	GDR	NA	NA	0.182095	NA	-0.387629	NA	NA	-0.588612	NA	0.985845	NA	NA
PITG_15089	serine/threonine-protein kinase Sgk2	NO	Yes	NA	NA	NA	InBtw	Cluster0207#GO0004672#Protein Kinase	NA	0.0686572	NA	-0.345575	NA	NA	0.588985	NA	0.985781	NA	NA
PITG_16347	hypothetical protein	NO	Yes	NA	NA	NA	GDR	NA	NA	-1.59715	NA	-0.404378	NA	NA	0.635891	NA	0.985381	NA	NA
PITG_20153	Voltage-gated Ion Channel (VIC) Superfamily	NO	No	NA	NA	NA	InBtw	Cluster0374#GO0005216#Voltage-gated Ion Channel	NA	-0.786248	NA	-1.25644	NA	NA	-0.164637	NA	0.985322	NA	NA
PITG_08997	DEAD/DEAH box RNA helicase, putative	NO	Yes	NA	NA	NA	GDR	Cluster0084#GO0004386#DEAD-DEAH box RNA helicase	NA	0.070391	NA	0.905616	NA	NA	0.463733	NA	0.984674	NA	NA
PITG_11704	conserved hypothetical protein	NO	Yes	NA	NA	NA	GDR	NA	NA	0.0321449	NA	0.313644	NA	NA	0.690282	NA	0.98463	NA	NA
PITG_18420	protein kinase, putative	NO	No	NA	NA	NA	InBtw	Cluster0029#GO0004672#Protein Kinase	NA	0.530299	NA	-0.0247781	NA	NA	0.698192	NA	0.983552	NA	NA
PITG_01244	hypothetical protein	NO	Yes	NA	NA	NA	GDR	NA	NA	-0.00530206	NA	-0.318521	NA	NA	-0.182778	NA	0.982287	NA	NA
PITG_03326	predicted protein	NO	No	NA	NA	NA	GDR	NA	NA	0.39947	NA	-2.91871	NA	NA	-1.82692	NA	0.982006	NA	NA
PITG_13139	threonine synthase	NO	Yes	NA	NA	NA	GSR	NA	NA	0.221023	NA	0.856486	NA	NA	0.951568	NA	0.97913	NA	NA
PITG_02458	hypothetical protein	NO	No	NA	NA	NA	InBtw	NA	NA	0.211468	NA	0.506309	NA	NA	0.807083	NA	0.977603	NA	NA
PITG_00299	conserved hypothetical protein	NO	Yes	NA	NA	NA	GDR	Cluster0197#GO0004437#Myotubularin-like	NA	-0.758898	NA	-0.52055	NA	NA	0.412051	NA	0.977047	NA	NA
PITG_12156	Annexin (Annexin) Family	NO	Yes	NA	NA	NA	InBtw	Cluster0364##Annexin	NA	-2.67605	NA	-0.0100979	NA	NA	0.489885	NA	0.976879	NA	NA
PITG_09772	hypothetical protein	NO	No	NA	NA	NA	GSR	NA	NA	0.0633	NA	0.465562	NA	NA	0.206864	NA	0.973965	NA	NA
PITG_06574	conserved hypothetical protein	NO	Yes	NA	NA	NA	InBtw	Cluster0381	NA	-0.563764	NA	0.123589	NA	NA	0.617934	NA	0.973683	NA	NA
PITG_22319	conserved hypothetical protein	NO	No	NA	NA	NA	Not	NA	NA	-3.11004	NA	-1.72462	NA	NA	0.08504	NA	0.972572	NA	NA
PITG_08898	protein kinase	NO	Yes	NA	NA	NA	GDR	Cluster0011#GO0004672#Protein Kinase	NA	0.285249	NA	-0.425372	NA	NA	0.887751	NA	0.970355	NA	NA
PITG_12948	hypothetical protein	NO	Yes	NA	NA	NA	InBtw	Cluster0444#GO0016853#Isomerase	NA	-0.235694	NA	-0.336649	NA	NA	0.625382	NA	0.969772	NA	NA
PITG_10027	glycoside hydrolase, putative	NO	No	NA	NA	NA	GDR	NA	NA	-4.12468	NA	-0.770438	NA	NA	0.233899	NA	0.96882	NA	NA
PITG_02096	conserved hypothetical protein	NO	Yes	NA	NA	NA	GDR	NA	NA	-0.185278	NA	-0.482999	NA	NA	-1.04909	NA	0.968414	NA	NA
PITG_13103	conserved hypothetical protein	NO	Yes	NA	NA	NA	GSR	NA	NA	-0.951542	NA	-0.284994	NA	NA	0.859547	NA	0.968029	NA	NA
PITG_03761	hypothetical protein	NO	Yes	NA	NA	NA	GDR	Cluster0092#GO0046872#Ion binding	NA	-1.55603	NA	-0.473678	NA	NA	0.568081	NA	0.967612	NA	NA
PITG_06762	hypothetical protein	NO	Yes	NA	NA	NA	GDR	NA	NA	-0.488036	NA	0.197571	NA	NA	0.480594	NA	0.967588	NA	NA
PITG_03463	carbohydrate esterase, putative	NO	Yes	NA	NA	NA	GDR	NA	NA	-1.50619	NA	0.397076	NA	NA	0.640879	NA	0.967407	NA	NA
PITG_06817	cysteine protease family C19, putative	NO	Yes	CYSTEINE PROTEASE	NA	NA	GDR	NA	EFFECTOR	-0.918858	NA	-0.644088	NA	NA	0.591722	NA	0.966241	NA	NA
PITG_17524	expressed protein, contains CRN-like motif	NO	No	CRINKLER	NA	NA	GSR	Cluster0022##Crinkler Effector	EFFECTOR	0.270573	NA	-1.10651	NA	NA	0.766653	NA	0.96414	NA	NA
PITG_04918	conserved hypothetical protein	NO	No	NA	NA	NA	InBtw	NA	NA	-1.20336	NA	-0.673547	NA	NA	-0.037427	NA	0.96414	NA	NA
PITG_00854	hypothetical protein	NO	Yes	NA	NA	NA	GDR	Cluster0384#GO0046872#Metal binding	NA	0.116159	NA	-0.573811	NA	NA	0.784064	NA	0.961729	NA	NA
PITG_04896	hypothetical protein	NO	No	NA	NA	NA	GSR	NA	NA	-2.75892	NA	-0.566146	NA	NA	0.599654	NA	0.961116	NA	NA
PITG_11981	predicted protein	NO	Yes	NA	NA	NA	InBtw	NA	NA	-0.420515	NA	-0.32242	NA	NA	-0.21948	NA	0.959391	NA	NA
PITG_00164	hypothetical protein	NO	Yes	NA	NA	NA	GDR	NA	NA	-0.555584	NA	-0.288807	NA	NA	-0.675055	NA	0.95878	NA	NA
PITG_06936	hypothetical protein	NO	Yes	NA	NA	NA	GDR	Cluster0677#GO0017111#nucleoside-triphosphatase	NA	-0.525188	NA	0.337199	NA	NA	-1.33654	NA	0.957812	NA	NA
PITG_17353	hypothetical protein	NO	Yes	NA	NA	NA	GDR	NA	NA	-2.74666	NA	-2.51641	NA	NA	-0.14016	NA	0.956887	NA	NA
PITG_12110	conserved hypothetical protein	NO	No	NA	NA	NA	GDR	Cluster0169	NA	-1.2312	NA	0.105964	NA	NA	0.17468	NA	0.955405	NA	NA
PITG_00063	mitogen activated protein kinase 7	NO	Yes	NA	NA	NA	GDR	Cluster0018#GO0004672#Protein Kinase	NA	0.732923	NA	-2.28375	NA	NA	-0.117954	NA	0.954003	NA	NA
PITG_16671	26S proteasome non-ATPase regulatory subunit 3	NO	Yes	NA	NA	NA	InBtw	NA	NA	-0.4803	NA	0.618804	NA	NA	0.590994	NA	0.950232	NA	NA
PITG_12696	conserved hypothetical protein	NO	Yes	NA	NA	NA	GDR	NA	NA	0.384087	NA	-0.227146	NA	NA	0.562091	NA	0.949549	NA	NA
PITG_14586	carbohydrate-binding protein, putative	NO	No	NA	NA	NA	GDR	Cluster0672	NA	0.518363	NA	0.40405	NA	NA	0.239509	NA	0.948895	NA	NA
PITG_04749	Crinkler (CRN) family protein	NO	No	CRINKLER	NA	NA	InBtw	Cluster0014##Crinkler Effector	EFFECTOR	-2.82369	NA	0.112112	NA	NA	0.605274	NA	0.947877	NA	NA
PITG_15252	hypothetical protein	NO	Yes	NA	NA	NA	InBtw	Cluster0028#GO0003755#Peptidyl-prolyl cis-trans Isomerase	NA	-0.0169148	NA	-0.38117	NA	NA	0.735941	NA	0.9473	NA	NA
PITG_17406	enoyl-CoA hydratase, mitochondrial precursor	NO	Yes	NA	NA	NA	GDR	Cluster0216##enoyl-CoA hydratase-isomerase	NA	-0.227942	NA	0.479593	NA	NA	0.881607	NA	0.946577	NA	NA
PITG_05501	Non-selective Cation Channel-2 (NSCC2) Family	NO	Yes	NA	NA	NA	GDR	NA	NA	0.678022	NA	0.935561	NA	NA	0.504377	NA	0.946283	NA	NA
PITG_11883	conserved hypothetical protein	YES	No	NA	NA	NA	GDR	Cluster0756	NA	-0.327557	NA	0.481591	NA	NA	0.97758	NA	0.946107	NA	NA
PITG_12194	conserved hypothetical protein	NO	Yes	NA	NA	NA	GDR	NA	NA	0.196155	NA	0.331466	NA	NA	0.687998	NA	0.945509	NA	NA
PITG_16806	hypothetical protein	NO	Yes	NA	NA	NA	InBtw	Cluster0660##Fatty acid synthetase	NA	0.968629	NA	0.60331	NA	NA	-0.60568	NA	0.945444	NA	NA
PITG_14730	conserved hypothetical protein	NO	Yes	NA	NA	NA	InBtw	NA	NA	0.738057	NA	0.822836	NA	NA	0.078712	NA	0.944217	NA	NA
PITG_05149	hypothetical protein	NO	Yes	NA	NA	NA	InBtw	NA	NA	-0.110782	NA	-0.372383	NA	NA	0.07787	NA	0.943375	NA	NA
PITG_01896	conserved hypothetical protein	NO	Yes	NA	NA	NA	InBtw	Cluster0739	NA	-0.136829	NA	0.540737	NA	NA	0.593717	NA	0.943207	NA	NA
PITG_10211	hypothetical protein similar to gene trap locus 3	NO	Yes	NA	NA	NA	GDR	NA	NA	0.0965433	NA	-1.5801	NA	NA	-0.281846	NA	0.942113	NA	NA
PITG_05011	glycoside hydrolase, putative	NO	Yes	ENZYME HYDROLASE	NA	NA	GDR	Cluster0208#GO0004553#O-glycosyl compounds hydrolase	EFFECTOR	-1.05708	NA	-0.193705	NA	NA	0.719898	NA	0.941838	NA	NA
PITG_03856	conserved hypothetical protein	NO	Yes	NA	NA	NA	GDR	Cluster0028#GO0003755#Peptidyl-prolyl cis-trans Isomerase	NA	-0.261826	NA	0.271105	NA	NA	0.628706	NA	0.941449	NA	NA
PITG_19153	hypothetical protein	NO	No	NA	NA	NA	GDR	Cluster0004##Myosin-like	NA	-0.782663	NA	-0.731425	NA	NA	0.619415	NA	0.94005	NA	NA
PITG_03142	hypothetical protein	NO	Yes	NA	NA	NA	GDR	NA	NA	-0.25372	NA	-0.0472035	NA	NA	0.774708	NA	0.939773	NA	NA
PITG_08131	conserved hypothetical protein	NO	Yes	NA	NA	NA	GDR	Cluster0698#GO0016620#Oxidoreductase htatip2-like	NA	-0.147824	NA	0.435626	NA	NA	-0.078754	NA	0.938754	NA	NA
PITG_15394	serine protease family S33, putative	NO	Yes	SERINE PROTEASE	NA	NA	GDR	Cluster0370#GO0016787#Serine protease S33	EFFECTOR	-0.0925527	NA	-1.40296	NA	NA	0.516002	NA	0.935881	NA	NA
PITG_19758	sulfatase-like protein	YES	No	NA	NA	NA	GSR	Cluster0040#GO0008484#Sulfuric ester hydrolase	NA	-0.0620026	NA	-0.96515	NA	NA	-0.288389	NA	0.935571	NA	NA
PITG_10868	hypothetical protein	NO	Yes	NA	NA	NA	GSR	Cluster0431	NA	-1.78585	NA	-1.72553	NA	NA	0.075224	NA	0.934187	NA	NA
PITG_02085	ATP-binding Cassette (ABC) Superfamily	NO	No	NA	NA	NA	GDR	Cluster0002#ABC Transporter	NA	-4.60322	NA	-4.22542	NA	NA	0.410705	NA	0.931646	NA	NA
PITG_07888	hypothetical protein	NO	Yes	NA	NA	NA	GDR	NA	NA	-0.108345	NA	0.472092	NA	NA	0.902308	NA	0.92987	NA	NA
PITG_03957	hypothetical protein	NO	Yes	NA	NA	NA	GDR	NA	NA	-1.25274	NA	-1.80093	NA	NA	-0.441647	NA	0.92987	NA	NA
PITG_15959	hypothetical protein	NO	Yes	NA	NA	NA	InBtw	Cluster0684	NA	-0.822681	NA	-0.790369	NA	NA	0.623358	NA	0.92978	NA	NA
PITG_05488	hypothetical protein	NO	No	NA	NA	NA	GDR	NA	NA	-0.238441	NA	-0.621167	NA	NA	0.820575	NA	0.929057	NA	NA
PITG_16458	conserved hypothetical protein	NO	Yes	NA	NA	NA	GDR	NA	NA	-0.951943	NA	-1.67847	NA	NA	0.302297	NA	0.926794	NA	NA
PITG_11438	hypothetical protein	NO	No	NA	NA	NA	GDR	NA	NA	0.665976	NA	0.427961	NA	NA	0.632235	NA	0.926584	NA	NA
PITG_05679	conserved hypothetical protein	NO	Yes	NA	NA	NA	GDR	NA	NA	0.148128	NA	0.76025	NA	NA	0.217198	NA	0.926584	NA	NA
PITG_08980	hypothetical protein	NO	Yes	NA	NA	NA	InBtw	Cluster0386	NA	-1.87343	NA	-0.748674	NA	NA	0.572608	NA	0.926335	NA	NA
PITG_13077	geranylgeranyl pyrophosphate synthetase	NO	Yes	NA	NA	NA	InBtw	NA	NA	0.238198	NA	-0.947013	NA	NA	0.060722	NA	0.926227	NA	NA
PITG_06220	hypothetical protein	NO	Yes	NA	NA	NA	GDR	NA	NA	-0.337196	NA	0.0425906	NA	NA	0.266494	NA	0.923412	NA	NA
PITG_12962	histone deacetylase, putative	NO	Yes	NA	NA	NA	GDR	NA	NA	0.247467	NA	-1.97761	NA	NA	-0.563881	NA	0.923112	NA	NA
PITG_03306	hypothetical protein	NO	Yes	NA	NA	NA	GDR	NA	NA	-1.43757	NA	0.699924	NA	NA	-0.078994	NA	0.922573	NA	NA
PITG_03678	conserved hypothetical protein	NO	Yes	NA	NA	NA	InBtw	NA	NA	-0.602147	NA	-0.908836	NA	NA	0.360501	NA	0.921495	NA	NA
PITG_12915	conserved hypothetical protein	NO	No	NA	NA	NA	GDR	Cluster0622#GO0035091#Phosphoinositide binding	NA	-0.819166	NA	-0.517383	NA	NA	0.350377	NA	0.921434	NA	NA
PITG_20717	hypothetical protein	NO	Yes	NA	NA	NA	GDR	Cluster0315	NA	0.0757985	NA	-0.285456	NA	NA	0.901501	NA	0.921369	NA	NA
PITG_09388	ATP-binding domain 1 family member B	NO	No	NA	NA	NA	GDR	Cluster0158#GO0046872#Myosin	NA	-0.7559	NA	-0.936581	NA	NA	0.133192	NA	0.919746	NA	NA
PITG_17693	predicted protein	NO	Yes	NA	NA	NA	Not	NA	NA	-1.16699	NA	-1.87422	NA	NA	-2.26784	NA	0.91959	NA	NA
PITG_00733	aspartyl protease family A22B, putative	NO	No	NA	NA	NA	GDR	NA	NA	0.706309	NA	0.993818	NA	NA	0.925483	NA	0.918662	NA	NA
PITG_10473	hypothetical protein	NO	No	NA	NA	NA	InBtw	Cluster0132	NA	-2.09747	NA	0.0372063	NA	NA	0.068464	NA	0.918028	NA	NA
PITG_00608	predicted protein	NO	No	NA	NA	NA	InBtw	Cluster0757	NA	-0.706344	NA	-2.10942	NA	NA	-0.833194	NA	0.916834	NA	NA
PITG_00576	conserved hypothetical protein	NO	No	NA	NA	NA	GDR	NA	NA	-1.66642	NA	-0.284163	NA	NA	-0.892803	NA	0.916118	NA	NA
PITG_11034	predicted protein	NO	Yes	NA	NA	NA	InBtw	NA	NA	-1.34556	NA	-2.40071	NA	NA	0.74998	NA	0.915045	NA	NA
PITG_11689	putative GPI-anchored serine-rich hypothetical protein	YES	No	NA	NA	NA	InBtw	Cluster0183	NA	-0.524359	NA	0.43053	NA	NA	0.208383	NA	0.914211	NA	NA
PITG_18991	conserved hypothetical protein	YES	Yes	NA	NA	NA	InBtw	NA	NA	0.606267	NA	0.534996	NA	NA	0.057953	NA	0.91418	NA	NA
PITG_12794	hypothetical protein	NO	Yes	NA	NA	NA	GDR	Cluster0169	NA	0.277745	NA	-0.532293	NA	NA	-0.244096	NA	0.912748	NA	NA
PITG_12540	conserved hypothetical protein	NO	Yes	NA	NA	NA	InBtw	NA	NA	0.683646	NA	0.453661	NA	NA	-0.021908	NA	0.912545	NA	NA
PITG_17982	conserved hypothetical protein	YES	Yes	NA	NA	NA	GDR	Cluster0105#GO0008168#Methyltransferase	NA	-0.546387	NA	0.409032	NA	NA	0.184159	NA	0.91216	NA	NA
PITG_22839	conserved hypothetical protein (PITT_07789)	NO	Yes	NA	NA	NA	InBtw	Cluster0004##Myosin-like	NA	0.0872054	NA	0.854056	NA	NA	0.403962	NA	0.912017	NA	NA
PITG_14441	hypothetical protein	NO	Yes	NA	NA	NA	InBtw	NA	NA	-0.335102	NA	-0.101365	NA	NA	0.102909	NA	0.911831	NA	NA
PITG_02322	hypothetical protein	NO	Yes	NA	NA	NA	GDR	NA	NA	0.0956514	NA	0.332681	NA	NA	0.483374	NA	0.911474	NA	NA
PITG_13185	hypothetical protein	NO	Yes	NA	NA	NA	GDR	NA	NA	0.28123	NA	0.469782	NA	NA	0.755284	NA	0.911072	NA	NA
PITG_12120	conserved hypothetical protein	NO	Yes	NA	NA	NA	GDR	NA	NA	-0.350248	NA	0.660691	NA	NA	0.882798	NA	0.91036	NA	NA
PITG_09508	cysteine protease family C12, putative	NO	Yes	CYSTEINE PROTEASE	NA	NA	InBtw	NA	EFFECTOR	-0.868764	NA	0.929536	NA	NA	0.117844	NA	0.909692	NA	NA
PITG_00201	hypothetical protein	NO	Yes	NA	NA	NA	GDR	NA	NA	-0.450451	NA	0.251827	NA	NA	-0.024761	NA	0.909692	NA	NA
PITG_17084	DEAD/DEAH box RNA helicase, putative	NO	Yes	NA	NA	NA	InBtw	Cluster0138#GO0004386#DEAD-DEAH box RNA helicase	NA	0.422738	NA	0.0163258	NA	NA	0.986135	NA	0.909227	NA	NA
PITG_03989	hypothetical protein	NO	Yes	NA	NA	NA	GDR	NA	NA	-5.25887	NA	0.386414	NA	NA	-0.315336	NA	0.908624	NA	NA
PITG_12746	hypothetical protein	NO	No	NA	NA	NA	GDR	NA	NA	0.840204	NA	-0.79991	NA	NA	0.935746	NA	0.908166	NA	NA
PITG_00931	hypothetical protein	NO	Yes	NA	NA	NA	GDR	Cluster0187	NA	-0.513634	NA	0.227285	NA	NA	0.523015	NA	0.908129	NA	NA
PITG_00782	predicted protein	NO	Yes	NA	NA	NA	InBtw	NA	NA	0.246605	NA	-1.06009	NA	NA	-0.716747	NA	0.90775	NA	NA
PITG_18747	conserved hypothetical protein	NO	Yes	NA	NA	NA	GDR	Cluster0577	NA	-0.851085	NA	-0.062961	NA	NA	0.120469	NA	0.907023	NA	NA
PITG_17264	hypothetical protein similar to nuclear receptor co-repressor/HDAC3 complex subunit	NO	Yes	NA	NA	NA	GDR	Cluster0003	NA	0.91956	NA	0.0948925	NA	NA	-0.010109	NA	0.905728	NA	NA
PITG_01182	conserved hypothetical protein	NO	Yes	NA	NA	NA	InBtw	NA	NA	0.535295	NA	-0.977706	NA	NA	0.015178	NA	0.905528	NA	NA
PITG_05561	hypothetical protein	NO	Yes	NA	NA	NA	InBtw	NA	NA	0.399315	NA	0.226152	NA	NA	0.996773	NA	0.90348	NA	NA
PITG_03679	hypothetical protein - cellulose binding domain cbd ???	NO	Yes	NA	NA	NA	InBtw	Cluster0134	NA	-1.30201	NA	-4.79326	NA	NA	0.147718	NA	0.902645	NA	NA
PITG_02231	hypothetical protein	NO	Yes	NA	NA	NA	GDR	Cluster0004##Myosin-like	NA	-0.861773	NA	-0.462359	NA	NA	0.099468	NA	0.901335	NA	NA
PITG_00732	phosphatidylinositol kinase (PIK-K)	NO	Yes	NA	NA	NA	GDR	Cluster0251#GO0016773#Phosphotransferase	NA	0.113547	NA	-0.0618977	NA	NA	0.635623	NA	0.900224	NA	NA
PITG_03415	cysteine protease family C01A, putative	NO	No	CYSTEINE PROTEASE	NA	NA	GDR	NA	EFFECTOR	-1.75287	NA	-1.59857	NA	NA	0.802104	NA	0.900055	NA	NA
PITG_03468	conserved hypothetical protein	NO	Yes	NA	NA	NA	GDR	NA	NA	-0.946525	NA	-1.18454	NA	NA	0.341662	NA	0.899045	NA	NA
PITG_18396	conserved hypothetical protein	YES	No	ENZYME HYDROLASE	NA	NA	InBtw	Cluster0023#GO0016787#Hydrolase Putative	EFFECTOR	0.31993	NA	0.533268	NA	NA	0.996682	NA	0.898713	NA	NA
PITG_14009	ATP-dependent RNA helicase DHX8	NO	Yes	NA	NA	NA	InBtw	Cluster0138#GO0004386#DEAD-DEAH box RNA helicase	NA	0.0946709	NA	0.293941	NA	NA	0.847526	NA	0.898421	NA	NA
PITG_10602	hypothetical protein	NO	No	NA	NA	NA	InBtw	NA	NA	-0.452725	NA	-0.0274438	NA	NA	-1.46338	NA	0.898081	NA	NA
PITG_07036	ubiquitin activating enzyme, E1 family, putative	NO	Yes	NA	NA	NA	GDR	Cluster0206#GO0008641#Ubiquitin activating enzyme	NA	-0.451461	NA	0.340754	NA	NA	0.344696	NA	0.897278	NA	NA
PITG_02232	Major Facilitator Superfamily (MFS)	NO	Yes	NA	NA	NA	GDR	Cluster0038#GO0005215#Sugar Transporter	NA	-2.08596	NA	-0.070718	NA	NA	-1.46435	NA	0.897117	NA	NA
PITG_14978	hypothetical protein similar to dolichyl-phosphate beta-glucosyltransferase	NO	No	NA	NA	NA	GDR	NA	NA	-4.27269	NA	-1.15792	NA	NA	0.255811	NA	0.894808	NA	NA
PITG_15016	predicted protein	NO	No	NA	NA	NA	GDR	NA	NA	-0.024763	NA	-0.520487	NA	NA	-0.106759	NA	0.894808	NA	NA
PITG_12959	conserved hypothetical protein	NO	No	NA	NA	NA	GDR	Cluster0598#GO0004364#Glutathione transferase	NA	-0.366857	NA	-5.00697	NA	NA	0.728685	NA	0.89375	NA	NA
PITG_03464	conserved hypothetical protein	NO	Yes	NA	NA	NA	GDR	NA	NA	-2.87865	NA	-0.583307	NA	NA	0.479923	NA	0.892916	NA	NA
PITG_11755	putative GPI-anchored serine-threonine rich hypothetical protein	YES	Yes	NA	NA	NA	InBtw	Cluster0183	NA	0.978666	NA	0.515331	NA	NA	0.731521	NA	0.89135	NA	NA
PITG_01689	conserved hypothetical protein	NO	Yes	NA	NA	NA	InBtw	NA	NA	-0.276915	NA	-0.474085	NA	NA	-0.181373	NA	0.890583	NA	NA
PITG_02651	Solute:Sodium Symporter (SSS) Family	NO	Yes	NA	NA	NA	InBtw	NA	NA	0.244539	NA	-0.842321	NA	NA	0.986444	NA	0.888475	NA	NA
PITG_03110	hypothetical protein	NO	Yes	NA	NA	NA	GDR	NA	NA	-0.542057	NA	-1.27528	NA	NA	-0.045977	NA	0.888475	NA	NA
PITG_01549	succinate semialdehyde dehydrogenase, mitochondrial precursor	NO	Yes	NA	NA	NA	InBtw	Cluster0312#GO0004029#Aldehyde dehydrogenase	NA	-1.6985	NA	-0.992838	NA	NA	0.459778	NA	0.884036	NA	NA
PITG_14061	conserved hypothetical protein	NO	No	NA	NA	NA	InBtw	Cluster0094	NA	0.400969	NA	-0.151681	NA	NA	0.589621	NA	0.883969	NA	NA
PITG_14172	hypothetical protein	NO	No	NA	NA	NA	InBtw	NA	NA	-1.10128	NA	0.619669	NA	NA	-0.479673	NA	0.88179	NA	NA
PITG_02247	conserved hypothetical protein	NO	Yes	NA	NA	NA	GDR	Cluster0294	NA	-0.839202	NA	-0.724428	NA	NA	0.841302	NA	0.880837	NA	NA
PITG_05362	cleavage induced hypothetical protein (PITT_05362)	NO	Yes	NA	NA	NA	InBtw	NA	NA	0.977439	NA	-0.346529	NA	NA	0.940087	NA	0.879592	NA	NA
PITG_13236	conserved hypothetical protein	NO	Yes	NA	NA	NA	InBtw	NA	NA	0.557282	NA	-1.93397	NA	NA	0.977259	NA	0.87929	NA	NA
PITG_05278	hypothetical protein	NO	No	NA	NA	NA	GDR	NA	NA	-1.05972	NA	-1.04448	NA	NA	0.035826	NA	0.878964	NA	NA
PITG_13622	hypothetical protein	NO	Yes	NA	NA	NA	GDR	Cluster0622#GO0035091#Phosphoinositide binding	NA	-1.01189	NA	-0.100203	NA	NA	0.659849	NA	0.876754	NA	NA
PITG_01557	conserved hypothetical protein	NO	No	NA	NA	NA	InBtw	NA	NA	0.0643704	NA	-0.131643	NA	NA	0.75157	NA	0.875993	NA	NA
PITG_11650	predicted protein	NO	Yes	NA	NA	NA	InBtw	NA	NA	0.0286841	NA	0.285119	NA	NA	-0.612739	NA	0.874254	NA	NA
PITG_01580	hypothetical protein	NO	Yes	NA	NA	NA	GDR	NA	NA	-1.05411	NA	0.270883	NA	NA	-0.198033	NA	0.873923	NA	NA
PITG_07039	threonine protease family T02, putative	NO	Yes	NA	NA	NA	GDR	NA	NA	-0.972061	NA	-0.106646	NA	NA	0.164124	NA	0.87351	NA	NA
PITG_14757	hypothetical protein	NO	Yes	NA	NA	NA	InBtw	NA	NA	0.728286	NA	-1.12041	NA	NA	0.708351	NA	0.873417	NA	NA
PITG_05545	hypothetical protein	NO	Yes	NA	NA	NA	InBtw	Cluster0657#GO0043565#DNA Binding	NA	-0.571078	NA	-0.359949	NA	NA	0.436026	NA	0.872393	NA	NA
PITG_08017	conserved hypothetical protein	NO	Yes	NA	NA	NA	GDR	NA	NA	-0.559502	NA	0.166706	NA	NA	-0.615963	NA	0.87103	NA	NA
PITG_00032	conserved hypothetical protein	NO	Yes	NA	NA	NA	GDR	Cluster0519#GO0004527#Exonuclease	NA	-1.97454	NA	-0.188388	NA	NA	-1.61596	NA	0.87103	NA	NA
PITG_00233	Major Facilitator Superfamily (MFS)	NO	Yes	NA	NA	NA	InBtw	NA	NA	0.245773	NA	-2.03177	NA	NA	-0.717578	NA	0.868951	NA	NA
PITG_04037	tRNA uridine 5-carboxymethylaminomethyl modification enzyme gidA	NO	Yes	NA	NA	NA	GDR	NA	NA	-0.0530418	NA	0.151674	NA	NA	-0.135038	NA	0.866529	NA	NA
PITG_13847	secreted RxLR effector peptide, putative	NO	No	RXLR	RxLRfam1	5	InBtw	Cluster0349##RxLR effector	EFFECTOR	-1.82715	NA	0.287621	NA	NA	0.37942	NA	0.866414	NA	NA
PITG_18000	predicted protein	NO	No	NA	NA	NA	GDR	NA	NA	-1.44546	NA	-0.0102809	NA	NA	-0.231269	NA	0.865778	NA	NA
PITG_00390	conserved hypothetical protein	NO	Yes	NA	NA	NA	GDR	NA	NA	-1.06647	NA	-1.00204	NA	NA	0.772437	NA	0.865516	NA	NA
PITG_00537	ubiquitin-conjugating enzyme E2, putative	NO	Yes	NA	NA	NA	GDR	NA	NA	-2.33834	NA	-2.72106	NA	NA	-0.335905	NA	0.864785	NA	NA
PITG_08687	Mitochondrial Carrier (MC) Family	NO	Yes	NA	NA	NA	GDR	Cluster0316#GO0006810#Mitochondrial Carrier Transporter	NA	-1.30408	NA	-1.55187	NA	NA	0.639462	NA	0.863421	NA	NA
PITG_16036	predicted protein	NO	Yes	NA	NA	NA	GDR	Cluster0593	NA	-1.98249	NA	-0.955851	NA	NA	-1.36088	NA	0.863076	NA	NA
PITG_19023	conserved hypothetical protein	NO	Yes	NA	NA	NA	GDR	NA	NA	0.602279	NA	0.119105	NA	NA	0.779249	NA	0.862887	NA	NA
PITG_12307	hypothetical protein	NO	Yes	NA	NA	NA	GDR	NA	NA	-1.98318	NA	0.0169476	NA	NA	0.075832	NA	0.862386	NA	NA
PITG_13882	hypothetical protein	NO	Yes	NA	NA	NA	InBtw	Cluster0203	NA	-0.731891	NA	-1.03858	NA	NA	0.070292	NA	0.86214	NA	NA
PITG_03866	predicted protein	NO	No	NA	NA	NA	GDR	NA	NA	-0.98343	NA	-1.36481	NA	NA	-0.432209	NA	0.86214	NA	NA
PITG_01837	predicted protein	NO	Yes	NA	NA	NA	InBtw	Cluster0078	NA	-3.89042	NA	-4.62364	NA	NA	0.991719	NA	0.862042	NA	NA
PITG_18305	conserved hypothetical protein	NO	No	NA	NA	NA	GSR	Cluster0719	NA	-0.262319	NA	-0.740413	NA	NA	0.209914	NA	0.861967	NA	NA
PITG_02483	carbohydrate esterase, putative	NO	Yes	NA	NA	NA	InBtw	NA	NA	0.317358	NA	0.342106	NA	NA	0.627025	NA	0.860899	NA	NA
PITG_16794	Di-N-acetylchitobiase, putative	YES	No	NA	NA	NA	InBtw	NA	NA	-2.98491	NA	0.00433668	NA	NA	-0.211292	NA	0.860664	NA	NA
PITG_17627	hypothetical protein	NO	Yes	NA	NA	NA	InBtw	Cluster0671#GO0003676#Nucleic acid binding	NA	-0.164565	NA	-1.60779	NA	NA	-0.141592	NA	0.859975	NA	NA
PITG_06480	protein kinase	NO	Yes	NA	NA	NA	GDR	Cluster0011#GO0004672#Protein Kinase	NA	-2.57056	NA	-1.36267	NA	NA	-0.948947	NA	0.859975	NA	NA
PITG_12984	hypothetical protein	NO	Yes	NA	NA	NA	GDR	NA	NA	0.117538	NA	-0.115951	NA	NA	0.371777	NA	0.858771	NA	NA
PITG_14960	secreted RxLR effector peptide, putative	YES	No	RXLR	RxLRfam21	1	GSR	Cluster0160##RxLR effector	EFFECTOR	0.596617	NA	0.415935	NA	NA	0.370231	NA	0.857225	NA	NA
PITG_05557	Drug/Metabolite Transporter (DMT) Superfamily	NO	Yes	NA	NA	NA	GDR	NA	NA	-0.575025	NA	-0.929736	NA	NA	-0.409093	NA	0.855508	NA	NA
PITG_13773	predicted protein	NO	Yes	NA	NA	NA	GDR	NA	NA	-0.611893	NA	0.373983	NA	NA	0.746683	NA	0.855165	NA	NA
PITG_13616	hypothetical protein	NO	Yes	NA	NA	NA	GDR	NA	NA	-0.785853	NA	-0.940539	NA	NA	-0.526812	NA	0.853267	NA	NA
PITG_19712	hypothetical protein	NO	No	NA	NA	NA	GSR	Cluster0763##M96 mating-specific	NA	-3.31439	NA	-1.78458	NA	NA	0.851542	NA	0.853108	NA	NA
PITG_07976	hypothetical protein	NO	Yes	NA	NA	NA	GDR	NA	NA	-1.20476	NA	-0.893128	NA	NA	0.429451	NA	0.852315	NA	NA
PITG_20557	predicted protein	NO	Yes	NA	NA	NA	GDR	Cluster0078#GO0006310#DNA recombination	NA	-0.408526	NA	0.273288	NA	NA	0.95005	NA	0.852081	NA	NA
PITG_02658	hypothetical protein	NO	Yes	NA	NA	NA	GDR	NA	NA	-4.96344	NA	-3.04897	NA	NA	0.810171	NA	0.851754	NA	NA
PITG_00444	hypothetical protein	NO	Yes	NA	NA	NA	InBtw	NA	NA	-1.13647	NA	-0.972787	NA	NA	0.493408	NA	0.851119	NA	NA
PITG_08447	conserved hypothetical protein	NO	Yes	NA	NA	NA	GSR	Cluster0519#GO0004527#Exonuclease	NA	0.742255	NA	-0.741739	NA	NA	-0.706524	NA	0.850859	NA	NA
PITG_00633	threonine protease family T01A, putative	NO	Yes	NA	NA	NA	GDR	Cluster0447#GO0006511#ubiquitin-dependent threonine protease	NA	-0.100595	NA	0.178255	NA	NA	0.492447	NA	0.850157	NA	NA
PITG_06281	conserved hypothetical protein	NO	Yes	NA	NA	NA	InBtw	Cluster0602#GO0008233#Peptidase	NA	-1.71631	NA	0.360243	NA	NA	0.198658	NA	0.84915	NA	NA
PITG_20111	Voltage-gated Ion Channel (VIC) Superfamily	NO	No	NA	NA	NA	Not	Cluster0374#GO0005216#Voltage-gated Ion Channel	NA	-0.259942	NA	-2.26779	NA	NA	0.8356	NA	0.848663	NA	NA
PITG_10134	aspartyl protease family A22B, putative	NO	Yes	NA	NA	NA	GDR	NA	NA	0.417561	NA	0.0628497	NA	NA	-0.306325	NA	0.848094	NA	NA
PITG_03561	metalloprotease family M67A, putative	NO	Yes	NA	NA	NA	GDR	NA	NA	0.679458	NA	0.639257	NA	NA	0.153512	NA	0.846956	NA	NA
PITG_08228	predicted protein	NO	No	NA	NA	NA	InBtw	Cluster0008	NA	-2.28053	NA	-2.49918	NA	NA	-1.40738	NA	0.845152	NA	NA
PITG_02054	hypothetical protein similar to DNA primase	NO	Yes	NA	NA	NA	GDR	NA	NA	-0.000885898	NA	0.728234	NA	NA	0.509694	NA	0.844684	NA	NA
PITG_11700	conserved hypothetical protein	NO	Yes	NA	NA	NA	GDR	Cluster0130	NA	-1.24277	NA	-1.11349	NA	NA	-0.343622	NA	0.843811	NA	NA
PITG_06415	heat shock protein 90	NO	Yes	NA	NA	NA	InBtw	NA	NA	0.358113	NA	0.453681	NA	NA	0.887779	NA	0.843713	NA	NA
PITG_17683	conserved hypothetical protein	YES	No	NA	NA	NA	InBtw	NA	NA	-1.00233	NA	-0.0170665	NA	NA	0.851011	NA	0.84324	NA	NA
PITG_03608	serine/threonine-protein phosphatase 5	NO	Yes	NA	NA	NA	GDR	Cluster0492#GO0004721#Phosphoprotein phosphatase	NA	0.437216	NA	0.878971	NA	NA	0.007297	NA	0.842213	NA	NA
PITG_18007	conserved hypothetical protein	NO	Yes	NA	NA	NA	GDR	NA	NA	-1.85172	NA	-0.473909	NA	NA	-0.230107	NA	0.841849	NA	NA
PITG_00682	hypothetical protein similar to carbonic anhydrase family protein	NO	Yes	NA	NA	NA	GDR	NA	NA	-0.704553	NA	0.638328	NA	NA	0.654024	NA	0.841457	NA	NA
PITG_07297	hypothetical protein	NO	No	NA	NA	NA	GDR	NA	NA	-1.68222	NA	-0.184827	NA	NA	-0.530092	NA	0.841425	NA	NA
PITG_15787	hypothetical protein	NO	Yes	NA	NA	NA	InBtw	NA	NA	-2.57343	NA	-1.84348	NA	NA	0.370108	NA	0.839824	NA	NA
PITG_01960	conserved hypothetical protein	NO	Yes	NA	NA	NA	InBtw	NA	NA	-1.59095	NA	0.0168668	NA	NA	0.706229	NA	0.839585	NA	NA
PITG_10952	hypothetical protein	NO	Yes	NA	NA	NA	GDR	NA	NA	0.738682	NA	0.344044	NA	NA	0.666624	NA	0.839509	NA	NA
PITG_18024	hypothetical protein	NO	Yes	NA	NA	NA	GDR	NA	NA	-0.912988	NA	-1.96814	NA	NA	-0.554412	NA	0.839472	NA	NA
PITG_11852	hypothetical protein	NO	No	NA	NA	NA	GDR	NA	NA	-1.33428	NA	0.620131	NA	NA	0.492077	NA	0.839346	NA	NA
PITG_01809	hypothetical protein	NO	Yes	NA	NA	NA	GDR	NA	NA	-3.66963	NA	-0.866804	NA	NA	0.563411	NA	0.838901	NA	NA
PITG_03028	pre-mRNA-splicing factor SF2	NO	No	NA	NA	NA	GDR	NA	NA	0.755075	NA	0.811432	NA	NA	0.829859	NA	0.837684	NA	NA
PITG_08235	hypothetical protein	NO	Yes	NA	NA	NA	GDR	NA	NA	0.710432	NA	0.894532	NA	NA	-0.064847	NA	0.837184	NA	NA
PITG_13770	conserved hypothetical protein	NO	No	NA	NA	NA	GDR	NA	NA	0.213583	NA	-0.0841385	NA	NA	0.639273	NA	0.83676	NA	NA
PITG_12594	conserved hypothetical protein	NO	No	NA	NA	NA	GDR	NA	NA	-1.54339	NA	-0.75608	NA	NA	0.416639	NA	0.836519	NA	NA
PITG_02789	E3 ubiquitin ligase , putative	NO	Yes	NA	NA	NA	GDR	NA	NA	0.115336	NA	-0.480383	NA	NA	-0.789121	NA	0.835376	NA	NA
PITG_02677	conserved hypothetical protein	NO	Yes	NA	NA	NA	GDR	Cluster0259#GO0004386#Helicase	NA	-0.0669554	NA	-3.44403	NA	NA	-0.18231	NA	0.835198	NA	NA
PITG_08028	conserved hypothetical protein	NO	No	NA	NA	NA	InBtw	NA	NA	-2.49587	NA	-1.48063	NA	NA	-0.101668	NA	0.835129	NA	NA
PITG_06448	pyruvate carboxylase, mitochondrial precursor	NO	Yes	NA	NA	NA	InBtw	Cluster0785#GO0004485#Biotin carboxylase	NA	-2.59551	NA	0.373334	NA	NA	0.85673	NA	0.835027	NA	NA
PITG_10457	RNA-dependent RNA Polymerase1 (RDR1)	NO	Yes	NA	NA	NA	InBtw	NA	NA	0.330781	NA	0.0560975	NA	NA	0.99748	NA	0.83466	NA	NA
PITG_06780	hypothetical protein	NO	Yes	NA	NA	NA	InBtw	NA	NA	0.121837	NA	0.0181425	NA	NA	0.94754	NA	0.834141	NA	NA
PITG_17259	conserved hypothetical protein	NO	Yes	NA	NA	NA	GDR	NA	NA	0.924719	NA	0.869568	NA	NA	0.344696	NA	0.831689	NA	NA
PITG_08899	protein kinase	NO	Yes	NA	NA	NA	GDR	Cluster0030#GO0004672#Protein Kinase	NA	0.419079	NA	-2.22103	NA	NA	0.022768	NA	0.831689	NA	NA
PITG_00141	conserved hypothetical protein	NO	Yes	NA	NA	NA	GDR	Cluster0108	NA	-0.914345	NA	-1.51883	NA	NA	-0.462659	NA	0.831689	NA	NA
PITG_00262	hypothetical protein	NO	Yes	NA	NA	NA	GDR	NA	NA	0.736765	NA	0.663648	NA	NA	0.481525	NA	0.831015	NA	NA
PITG_22837	Crinkler (CRN) family protein	NO	No	CRINKLER	NA	NA	GSR	Cluster0103##Crinkler	EFFECTOR	-3.21705	NA	-2.23658	NA	NA	-0.273515	NA	0.83015	NA	NA
PITG_16360	serine protease family S28, putative	NO	Yes	PROTEASE	NA	NA	InBtw	Cluster0694#GO0006508#Protease	EFFECTOR	-0.60053	NA	0.686712	NA	NA	0.535655	NA	0.830003	NA	NA
PITG_18275	conserved hypothetical protein	NO	No	NA	NA	NA	GDR	Cluster0044	NA	0.68403	NA	0.452002	NA	NA	-0.07287	NA	0.829161	NA	NA
PITG_06818	predicted protein	NO	Yes	NA	NA	NA	GDR	NA	NA	-1.0166	NA	0.2722	NA	NA	-0.036539	NA	0.828966	NA	NA
PITG_03411	glycoside hydrolase, putative	NO	Yes	ENZYME HYDROLASE	NA	NA	GDR	Cluster0077#GO0004553#Hydrolase of O-glycosyl compounds	EFFECTOR	-1.8053	NA	-0.221855	NA	NA	0.901196	NA	0.828762	NA	NA
PITG_04746	hypothetical protein	NO	No	NA	NA	NA	InBtw	NA	NA	-1.01821	NA	-2.71079	NA	NA	-1.14506	NA	0.827357	NA	NA
PITG_16322	hypothetical protein	NO	Yes	NA	NA	NA	GDR	NA	NA	-1.89432	NA	-0.331493	NA	NA	0.338726	NA	0.825719	NA	NA
PITG_07830	protein kinase	NO	Yes	NA	NA	NA	GDR	NA	NA	0.0504469	NA	0.246835	NA	NA	-0.983294	NA	0.825628	NA	NA
PITG_06719	glycerol-3-phosphate dehydrogenase, mitochondrial precursor	NO	Yes	NA	NA	NA	GDR	NA	NA	-0.197828	NA	0.352742	NA	NA	0.83882	NA	0.82462	NA	NA
PITG_01058	conserved hypothetical protein	YES	Yes	NA	NA	NA	InBtw	NA	NA	-0.257429	NA	0.341424	NA	NA	0.013685	NA	0.822606	NA	NA
PITG_17767	hypothetical protein	NO	Yes	NA	NA	NA	InBtw	NA	NA	-0.67696	NA	0.337051	NA	NA	0.19619	NA	0.820687	NA	NA
PITG_01791	conserved hypothetical protein	NO	Yes	NA	NA	NA	GDR	Cluster0444#GO0016853#Isomerase	NA	-0.724195	NA	-0.559381	NA	NA	0.732785	NA	0.820508	NA	NA
PITG_02812	conserved hypothetical protein	NO	Yes	NA	NA	NA	InBtw	Cluster0394	NA	-0.855301	NA	-0.971852	NA	NA	0.918313	NA	0.820344	NA	NA
PITG_03833	conserved hypothetical protein	NO	Yes	NA	NA	NA	InBtw	NA	NA	-1.21975	NA	-0.760331	NA	NA	0.238359	NA	0.818462	NA	NA
PITG_12534	conserved hypothetical protein	NO	Yes	NA	NA	NA	InBtw	NA	NA	-0.0271974	NA	-0.114916	NA	NA	0.16788	NA	0.818373	NA	NA
PITG_13426	hypothetical protein	NO	Yes	NA	NA	NA	InBtw	NA	NA	0.387721	NA	-0.241166	NA	NA	0.994225	NA	0.818253	NA	NA
PITG_09554	predicted protein	NO	Yes	NA	NA	NA	GDR	NA	NA	0.633977	NA	-1.02524	NA	NA	-1.25537	NA	0.816583	NA	NA
PITG_17930	conserved hypothetical protein	NO	Yes	NA	NA	NA	GDR	NA	NA	-2.93655	NA	0.265691	NA	NA	0.591956	NA	0.815915	NA	NA
PITG_08011	conserved hypothetical protein	NO	Yes	NA	NA	NA	InBtw	NA	NA	-0.758071	NA	0.399228	NA	NA	0.391919	NA	0.813324	NA	NA
PITG_20811	conserved hypothetical protein	NO	No	NA	NA	NA	InBtw	NA	NA	-1.03399	NA	0.348266	NA	NA	0.061554	NA	0.811582	NA	NA
PITG_18189	hypothetical protein	NO	Yes	NA	NA	NA	GDR	NA	NA	-0.307523	NA	-0.121088	NA	NA	0.553554	NA	0.811066	NA	NA
PITG_10185	predicted protein	NO	Yes	NA	NA	NA	GDR	NA	NA	-0.0736936	NA	0.556242	NA	NA	0.783485	NA	0.811047	NA	NA
PITG_13721	conserved hypothetical protein	NO	Yes	NA	NA	NA	GDR	Cluster0288#GO0005992#Trehalose-phosphate synthase	NA	-1.51344	NA	-0.581533	NA	NA	0.395331	NA	0.810175	NA	NA
PITG_08669	3-methyl-2-oxobutanoate hydroxymethyltransferase	NO	Yes	NA	NA	NA	InBtw	NA	NA	-0.106515	NA	0.145762	NA	NA	-0.610435	NA	0.809444	NA	NA
PITG_01700	conserved hypothetical protein	NO	Yes	NA	NA	NA	InBtw	NA	NA	0.377844	NA	0.642042	NA	NA	0.811708	NA	0.808376	NA	NA
PITG_05364	conserved hypothetical protein	NO	Yes	NA	NA	NA	GDR	NA	NA	-1.68969	NA	0.120229	NA	NA	0.446493	NA	0.807956	NA	NA
PITG_02802	hypothetical protein similar to membrane associated protein SLP-2	NO	Yes	NA	NA	NA	GDR	NA	NA	-0.142151	NA	-0.295228	NA	NA	0.142425	NA	0.807756	NA	NA
PITG_12965	hypothetical protein	NO	No	NA	NA	NA	GDR	NA	NA	-4.59918	NA	-2.30383	NA	NA	0.052178	NA	0.807104	NA	NA
PITG_02580	hypothetical protein	NO	Yes	NA	NA	NA	GDR	Cluster0545#GO0003743#translation initiation factor	NA	-0.824847	NA	-0.16055	NA	NA	0.675749	NA	0.806598	NA	NA
PITG_07232	predicted protein	NO	Yes	NA	NA	NA	GDR	NA	NA	-0.242505	NA	-0.683839	NA	NA	0.531109	NA	0.806598	NA	NA
PITG_04731	predicted protein	NO	No	NA	NA	NA	GSR	NA	NA	-0.869047	NA	-1.63469	NA	NA	-2.68039	NA	0.806598	NA	NA
PITG_05498	hypothetical protein similar to heat shock protein 90	NO	Yes	NA	NA	NA	GDR	NA	NA	-1.20205	NA	0.0605846	NA	NA	0.559457	NA	0.806153	NA	NA
PITG_10534	hypothetical protein	NO	Yes	NA	NA	NA	GDR	NA	NA	-1.2642	NA	-0.65639	NA	NA	0.094372	NA	0.803758	NA	NA
PITG_03017	conserved hypothetical protein	NO	No	NA	NA	NA	GDR	NA	NA	-0.250616	NA	0.347038	NA	NA	0.423462	NA	0.80354	NA	NA
PITG_01576	serine/threonine protein kinase	NO	No	NA	NA	NA	InBtw	Cluster0029#GO0004672#Protein Kinase	NA	-1.5896	NA	-2.21591	NA	NA	-0.761536	NA	0.80346	NA	NA
PITG_20731	hypothetical protein	NO	Yes	NA	NA	NA	GSR	NA	NA	0.657742	NA	0.361583	NA	NA	0.315879	NA	0.802872	NA	NA
PITG_13256	conserved hypothetical protein	YES	Yes	NA	NA	NA	GDR	NA	NA	0.487128	NA	0.731537	NA	NA	-0.532807	NA	0.802183	NA	NA
PITG_16462	conserved hypothetical protein	NO	No	NA	NA	NA	GDR	NA	NA	-0.6289	NA	-0.506134	NA	NA	0.361944	NA	0.801632	NA	NA
PITG_04940	hypothetical protein similar to novel mcm domain containing protein	NO	Yes	NA	NA	NA	GDR	Cluster0247#GO0006260#DNA replication	NA	0.991686	NA	-0.421017	NA	NA	-0.422327	NA	0.801632	NA	NA
PITG_03400	conserved hypothetical protein, contains CRN-like motif	NO	Yes	CRINKLER	NA	NA	InBtw	Cluster0484##Crinkler	EFFECTOR	-0.643995	NA	-0.204381	NA	NA	-0.522457	NA	0.801037	NA	NA
PITG_19728	hypothetical protein	NO	No	NA	NA	NA	InBtw	NA	NA	-1.78165	NA	-1.86717	NA	NA	0.384284	NA	0.800889	NA	NA
PITG_12259	serine protease family S28, putative	NO	No	PROTEASE	NA	NA	InBtw	Cluster0694#GO0006508#Protease	EFFECTOR	-1.10243	NA	0.867451	NA	NA	0.470274	NA	0.799727	NA	NA
PITG_00152	conserved hypothetical protein	NO	Yes	NA	NA	NA	InBtw	Cluster0007##Kinesin-like	NA	-0.0902838	NA	0.447022	NA	NA	0.245573	NA	0.79968	NA	NA
PITG_03520	hypothetical protein	NO	Yes	NA	NA	NA	GDR	Cluster0708	NA	-0.522853	NA	0.202215	NA	NA	0.219052	NA	0.799155	NA	NA
PITG_02729	chromodomain protein, putative	NO	Yes	NA	NA	NA	GDR	NA	NA	0.168245	NA	0.47443	NA	NA	0.548848	NA	0.798802	NA	NA
PITG_10524	aspartyl protease family A01A, putative	NO	Yes	NA	NA	NA	InBtw	Cluster0538#GO0004190#Aspartic-type Endopeptidase	NA	-1.04691	NA	0.760887	NA	NA	0.797094	NA	0.798661	NA	NA
PITG_19017	14-3-3 protein epsilon	NO	Yes	NA	NA	NA	GSR	NA	NA	-0.0946509	NA	0.135241	NA	NA	0.840042	NA	0.798376	NA	NA
PITG_07852	conserved hypothetical protein	NO	Yes	NA	NA	NA	GDR	Cluster0162	NA	-0.806531	NA	-0.412374	NA	NA	0.495462	NA	0.798031	NA	NA
PITG_21378	protein disulfide-isomerase, putative	YES	Yes	NA	NA	NA	GDR	Cluster0444#GO0016853#Isomerase	NA	0.244082	NA	0.83508	NA	NA	0.830712	NA	0.797201	NA	NA
PITG_18716	conserved hypothetical protein	NO	Yes	NA	NA	NA	GDR	Cluster0231#GO0004386#Helicase	NA	-1.11555	NA	-0.993165	NA	NA	0.658062	NA	0.797132	NA	NA
PITG_14587	hypothetical protein	NO	Yes	NA	NA	NA	GDR	NA	NA	-0.0716072	NA	0.79078	NA	NA	0.16767	NA	0.796683	NA	NA
PITG_01674	hypothetical protein	NO	Yes	NA	NA	NA	InBtw	NA	NA	0.819009	NA	0.978871	NA	NA	0.540156	NA	0.795824	NA	NA
PITG_09404	conserved hypothetical protein	NO	Yes	NA	NA	NA	GDR	NA	NA	0.604617	NA	0.524035	NA	NA	0.772763	NA	0.793671	NA	NA
PITG_19394	Crinkler (CRN) family protein	NO	No	CRINKLER	NA	NA	GSR	Cluster0128##Crinkler	EFFECTOR	-1.67216	NA	-0.689172	NA	NA	-0.262954	NA	0.792323	NA	NA
PITG_00188	conserved hypothetical protein	NO	Yes	NA	NA	NA	GDR	Cluster0007##Kinesin-like	NA	-1.27607	NA	-1.26083	NA	NA	0.365439	NA	0.791891	NA	NA
PITG_16053	predicted protein	NO	No	NA	NA	NA	InBtw	NA	NA	-1.05382	NA	0.645917	NA	NA	0.88972	NA	0.791751	NA	NA
PITG_10543	hypothetical protein	NO	No	NA	NA	NA	GSR	NA	NA	-0.180815	NA	0.430938	NA	NA	0.731154	NA	0.790286	NA	NA
PITG_10796	conserved hypothetical protein	NO	Yes	NA	NA	NA	GDR	NA	NA	-1.64042	NA	-0.788683	NA	NA	-1.28185	NA	0.79011	NA	NA
PITG_00628	hypothetical protein	NO	No	NA	NA	NA	GDR	NA	NA	0.298177	NA	-1.15125	NA	NA	-2.86681	NA	0.79011	NA	NA
PITG_02571	predicted protein	NO	Yes	NA	NA	NA	GDR	Cluster0367#GO0008233#Peptidase	NA	-1.84964	NA	-2.22672	NA	NA	-0.228028	NA	0.78948	NA	NA
PITG_07202	predicted protein	NO	No	NA	NA	NA	GDR	NA	NA	0.850611	NA	0.280887	NA	NA	0.88726	NA	0.789291	NA	NA
PITG_15142	secreted RxLR effector peptide, putative - similar to HpaRXLR16	NO	Yes	RXLR	RxLRfam1	5	GSR	Cluster0074#RxLR Effector	EFFECTOR	0.113646	NA	0.144071	NA	NA	0.067832	NA	0.789291	NA	NA
PITG_11417	hypothetical protein	NO	No	NA	NA	NA	InBtw	NA	NA	0.321741	NA	0.56615	NA	NA	-1.02012	NA	0.788799	NA	NA
PITG_01279	hypothetical protein	NO	Yes	NA	NA	NA	GDR	NA	NA	-0.597462	NA	-0.384124	NA	NA	0.471608	NA	0.788677	NA	NA
PITG_00625	hypothetical protein	NO	Yes	NA	NA	NA	GDR	NA	NA	-1.47268	NA	-0.468939	NA	NA	0.300932	NA	0.787926	NA	NA
PITG_17089	hypothetical protein	NO	No	NA	NA	NA	GDR	NA	NA	0.526228	NA	0.171516	NA	NA	0.884804	NA	0.786835	NA	NA
PITG_01753	predicted protein	NO	No	NA	NA	NA	GDR	NA	NA	0.832949	NA	-0.115287	NA	NA	0.950517	NA	0.785434	NA	NA
PITG_02430	conserved hypothetical protein	NO	No	NA	NA	NA	GDR	NA	NA	0.219972	NA	-0.63724	NA	NA	0.813013	NA	0.785434	NA	NA
PITG_17326	hypothetical protein	NO	Yes	NA	NA	NA	GDR	NA	NA	-1.35601	NA	0.580621	NA	NA	0.587532	NA	0.785019	NA	NA
PITG_04704	hypothetical protein	NO	Yes	NA	NA	NA	GDR	NA	NA	-0.807847	NA	-0.456034	NA	NA	0.933199	NA	0.784957	NA	NA
PITG_07193	predicted protein	NO	No	NA	NA	NA	GDR	NA	NA	-0.876539	NA	-2.08369	NA	NA	-0.461379	NA	0.784606	NA	NA
PITG_03288	conserved hypothetical protein	NO	Yes	NA	NA	NA	GDR	Cluster0021#GO0003779#Myosin-like	NA	-0.935878	NA	-1.0291	NA	NA	-0.354909	NA	0.784161	NA	NA
PITG_17512	serine/threonine protein kinase	NO	Yes	NA	NA	NA	InBtw	Cluster0001##Protein Kinase	NA	-0.707822	NA	-0.209719	NA	NA	-0.413375	NA	0.784112	NA	NA
PITG_06664	conserved hypothetical protein	YES	Yes	NA	NA	NA	InBtw	NA	NA	-0.739748	NA	0.654002	NA	NA	-0.118137	NA	0.783894	NA	NA
PITG_14151	hypothetical protein	NO	Yes	NA	NA	NA	InBtw	NA	NA	-0.663305	NA	-0.236587	NA	NA	-0.075247	NA	0.783716	NA	NA
PITG_13548	predicted protein	NO	Yes	NA	NA	NA	GSR	NA	NA	-0.799621	NA	-2.63238	NA	NA	0.781348	NA	0.782915	NA	NA
PITG_01789	hypothetical protein	NO	Yes	NA	NA	NA	InBtw	NA	NA	-0.684144	NA	-1.26981	NA	NA	-0.218652	NA	0.782915	NA	NA
PITG_01047	hypothetical protein	NO	Yes	NA	NA	NA	InBtw	Cluster0324	NA	0.725307	NA	-0.933915	NA	NA	0.005881	NA	0.782381	NA	NA
PITG_01431	glycoside hydrolase, putative	NO	Yes	ENZYME HYDROLASE	NA	NA	InBtw	Cluster0139#GO0004553#hydrolase of O-glycosyl compounds	EFFECTOR	-0.668734	NA	0.286895	NA	NA	0.472251	NA	0.780907	NA	NA
PITG_02478	DEAD/DEAH box RNA helicase, putative	NO	Yes	NA	NA	NA	GDR	NA	NA	0.11857	NA	-0.995475	NA	NA	-0.16671	NA	0.779715	NA	NA
PITG_22157	Major Facilitator Superfamily (MFS)	NO	No	NA	NA	NA	Not	Cluster0038#GO0005215#Sugar Transporter	NA	-0.535833	NA	-0.337228	NA	NA	-2.8777	NA	0.779222	NA	NA
PITG_05672	conserved hypothetical protein	YES	Yes	NA	NA	NA	InBtw	NA	NA	-2.36625	NA	-1.44941	NA	NA	0.501343	NA	0.778883	NA	NA
PITG_06551	predicted protein	NO	No	NA	NA	NA	GSR	NA	NA	0.631924	NA	0.0192911	NA	NA	0.953026	NA	0.777054	NA	NA
PITG_18236	hypothetical protein	NO	Yes	NA	NA	NA	GDR	NA	NA	-2.52795	NA	0.0462581	NA	NA	0.918092	NA	0.777054	NA	NA
PITG_07573	conserved hypothetical protein	YES	Yes	NA	NA	NA	InBtw	Cluster0240	NA	-1.26116	NA	-2.42323	NA	NA	-0.124977	NA	0.777054	NA	NA
PITG_15927	conserved hypothetical protein	NO	No	SERINE PROTEASE	NA	NA	InBtw	Cluster0563##serine protease S33	EFFECTOR	-1.95265	NA	-0.105985	NA	NA	0.157995	NA	0.774272	NA	NA
PITG_06215	hypothetical protein	NO	Yes	NA	NA	NA	GDR	NA	NA	-1.07158	NA	0.108124	NA	NA	0.266242	NA	0.773994	NA	NA
PITG_11792	hypothetical protein	NO	Yes	NA	NA	NA	GDR	NA	NA	-0.695439	NA	-0.0539825	NA	NA	0.429647	NA	0.773276	NA	NA
PITG_12919	hypothetical protein	NO	Yes	NA	NA	NA	InBtw	Cluster0012	NA	-1.53958	NA	-0.787373	NA	NA	-0.020536	NA	0.773119	NA	NA
PITG_01242	conserved hypothetical protein	NO	Yes	NA	NA	NA	GDR	NA	NA	0.721338	NA	0.395333	NA	NA	-0.322184	NA	0.772492	NA	NA
PITG_08570	serine protease family S28, putative	NO	No	PROTEASE	NA	NA	GDR	Cluster0694#GO0006508#Protease	EFFECTOR	-1.62061	NA	0.487982	NA	NA	0.285451	NA	0.772444	NA	NA
PITG_15567	hypothetical protein	NO	Yes	NA	NA	NA	GDR	Cluster0741	NA	-1.17631	NA	-0.560081	NA	NA	0.819699	NA	0.772356	NA	NA
PITG_09700	hypothetical protein	NO	Yes	NA	NA	NA	GDR	NA	NA	-0.54982	NA	-1.29564	NA	NA	-0.392877	NA	0.772188	NA	NA
PITG_15281	cell differentiation protein rcd1	NO	No	NA	NA	NA	InBtw	NA	NA	-0.227003	NA	0.962958	NA	NA	0.836118	NA	0.77057	NA	NA
PITG_09010	protein kinase	NO	No	NA	NA	NA	InBtw	Cluster0001##Protein Kinase	NA	-1.53502	NA	-1.91775	NA	NA	-0.591481	NA	0.769982	NA	NA
PITG_03978	conserved hypothetical protein	NO	Yes	NA	NA	NA	GDR	NA	NA	-2.73865	NA	-1.07498	NA	NA	-0.965032	NA	0.769889	NA	NA
PITG_13855	phosphatidic acid phosphatase	NO	Yes	NA	NA	NA	GDR	NA	NA	-0.0782311	NA	-0.91099	NA	NA	0.280345	NA	0.767339	NA	NA
PITG_12052	conserved hypothetical protein	NO	No	NA	NA	NA	InBtw	Cluster0003	NA	0.436342	NA	-0.212816	NA	NA	-0.205081	NA	0.767339	NA	NA
PITG_04242	conserved hypothetical protein	NO	Yes	NA	NA	NA	InBtw	NA	NA	-0.209897	NA	0.752026	NA	NA	0.279925	NA	0.766918	NA	NA
PITG_04851	arginase	NO	Yes	NA	NA	NA	InBtw	NA	NA	0.254505	NA	0.324367	NA	NA	-0.244899	NA	0.765656	NA	NA
PITG_18355	hypothetical protein	NO	No	NA	NA	NA	GDR	NA	NA	0.0665369	NA	0.379118	NA	NA	0.718845	NA	0.765266	NA	NA
PITG_06721	conserved hypothetical protein	YES	Yes	NA	NA	NA	GDR	Cluster0030#GO0004672#Protein Kinase	NA	0.504313	NA	-5.1358	NA	NA	-0.722073	NA	0.76492	NA	NA
PITG_03074	conserved hypothetical protein	NO	Yes	NA	NA	NA	GDR	Cluster0472#GO0008415#diacylglycerol acyltransferase	NA	-1.88835	NA	-0.162141	NA	NA	0.277582	NA	0.764575	NA	NA
PITG_20631	conserved hypothetical protein	YES	No	NA	NA	NA	InBtw	NA	NA	-6.50742	NA	-5.75522	NA	NA	0.405745	NA	0.764415	NA	NA
PITG_05559	hypothetical protein	NO	Yes	NA	NA	NA	InBtw	NA	NA	0.0886713	NA	0.111523	NA	NA	-1.13772	NA	0.764316	NA	NA
PITG_02706	NUK6	YES	No	NA	NA	NA	InBtw	NA	NA	0.0335062	NA	0.326189	NA	NA	0.146039	NA	0.764018	NA	NA
PITG_12981	hypothetical protein	NO	Yes	NA	NA	NA	GDR	NA	NA	-1.14487	NA	-1.99566	NA	NA	0.597038	NA	0.762104	NA	NA
PITG_00225	Major Facilitator Superfamily (MFS)	NO	No	NA	NA	NA	GDR	NA	NA	0.0859563	NA	0.218432	NA	NA	0.029495	NA	0.761601	NA	NA
PITG_01786	conserved hypothetical protein	NO	No	NA	NA	NA	GDR	NA	NA	-1.08427	NA	-1.13942	NA	NA	-0.725693	NA	0.7613	NA	NA
PITG_03840	carbohydrate esterase, putative	NO	No	ENZYME HYDROLASE	NA	NA	GDR	Cluster0725#GO0016787#Hydrolase	EFFECTOR	0.0389402	NA	0.524727	NA	NA	0.420976	NA	0.761128	NA	NA
PITG_05469	conserved hypothetical protein	NO	Yes	NA	NA	NA	GDR	NA	NA	-0.626645	NA	0.488129	NA	NA	0.520427	NA	0.759493	NA	NA
PITG_02210	protein henna	NO	No	NA	NA	NA	GDR	NA	NA	0.0626558	NA	0.927537	NA	NA	0.141124	NA	0.759363	NA	NA
PITG_00011	hypothetical protein	NO	No	NA	NA	NA	InBtw	NA	NA	-1.73908	NA	-0.192198	NA	NA	-0.017937	NA	0.758563	NA	NA
PITG_02453	conserved hypothetical protein	NO	Yes	NA	NA	NA	GDR	NA	NA	0.635066	NA	0.3557	NA	NA	0.856139	NA	0.75817	NA	NA
PITG_07765	hypothetical protein	NO	No	NA	NA	NA	GDR	Cluster0533	NA	-2.67284	NA	-0.698247	NA	NA	0.373789	NA	0.757689	NA	NA
PITG_00183	dynamin-2	NO	Yes	NA	NA	NA	GDR	Cluster0817	NA	-0.267533	NA	0.405564	NA	NA	0.658519	NA	0.757587	NA	NA
PITG_02307	conserved hypothetical protein	NO	Yes	NA	NA	NA	GDR	Cluster0288#GO0005992#Trehalose-phosphate synthase	NA	-1.59095	NA	-0.691902	NA	NA	-0.009978	NA	0.757123	NA	NA
PITG_13271	predicted protein	NO	Yes	NA	NA	NA	GDR	NA	NA	-0.846547	NA	0.0960598	NA	NA	0.400281	NA	0.755569	NA	NA
PITG_20463	conserved hypothetical protein	NO	Yes	NA	NA	NA	Not	NA	NA	0.650283	NA	0.813667	NA	NA	0.51532	NA	0.754386	NA	NA
PITG_11630	conserved hypothetical protein	NO	Yes	NA	NA	NA	GDR	NA	NA	0.938397	NA	0.736142	NA	NA	0.051498	NA	0.75422	NA	NA
PITG_07399	DNA replication licensing factor MCM5	NO	Yes	NA	NA	NA	InBtw	Cluster0247#GO0006260#DNA replication	NA	-0.165724	NA	0.217698	NA	NA	-0.055075	NA	0.753847	NA	NA
PITG_01604	glycoside hydrolase, putative	NO	Yes	NA	NA	NA	InBtw	Cluster0512#GO0008415#Acyltransferase	NA	0.322637	NA	0.0286464	NA	NA	0.65984	NA	0.75317	NA	NA
PITG_06325	conserved hypothetical protein	YES	Yes	NA	NA	NA	InBtw	NA	NA	-0.167698	NA	0.201231	NA	NA	0.635489	NA	0.752726	NA	NA
PITG_22404	hypothetical protein	NO	Yes	NA	NA	NA	Not	NA	NA	-0.182525	NA	-0.425942	NA	NA	0.869391	NA	0.752313	NA	NA
PITG_08953	conserved hypothetical protein	NO	Yes	NA	NA	NA	InBtw	NA	NA	0.821184	NA	-0.260279	NA	NA	0.505161	NA	0.751146	NA	NA
PITG_01937	conserved hypothetical protein	NO	Yes	NA	NA	NA	InBtw	Cluster0158#GO0046872#Myosin	NA	-1.09534	NA	-0.191135	NA	NA	0.263234	NA	0.750228	NA	NA
PITG_06514	calmodulin	NO	Yes	NA	NA	NA	InBtw	Cluster0056	NA	0.719629	NA	0.895399	NA	NA	0.57406	NA	0.750074	NA	NA
PITG_14919	conserved hypothetical protein	NO	Yes	NA	NA	NA	GDR	NA	NA	-0.188784	NA	-0.395938	NA	NA	0.655219	NA	0.749895	NA	NA
PITG_15569	cysteine protease family C02, putative	NO	Yes	PROTEASE	NA	NA	GDR	Cluster0414#GO0006508#Protease	EFFECTOR	0.0289324	NA	-0.236142	NA	NA	-0.027529	NA	0.748972	NA	NA
PITG_07701	ubiquinone/menaquinone biosynthesis methyltransferase ubiE	NO	Yes	NA	NA	NA	GDR	NA	NA	-1.26739	NA	0.666141	NA	NA	0.413112	NA	0.748103	NA	NA
PITG_13317	hypothetical protein	NO	Yes	NA	NA	NA	GDR	NA	NA	-0.775539	NA	0.529206	NA	NA	-0.153928	NA	0.748103	NA	NA
PITG_04707	predicted protein	NO	Yes	NA	NA	NA	GDR	NA	NA	-1.32054	NA	-0.675253	NA	NA	0.701	NA	0.747421	NA	NA
PITG_18303	conserved hypothetical protein	NO	Yes	NA	NA	NA	InBtw	NA	NA	0.900411	NA	0.61785	NA	NA	0.789502	NA	0.745981	NA	NA
PITG_08973	ABC transporter-MRP	NO	No	NA	NA	NA	GDR	NA	NA	-0.516321	NA	-1.62038	NA	NA	-1.47967	NA	0.744286	NA	NA
PITG_17071	conserved hypothetical protein	NO	Yes	NA	NA	NA	GDR	NA	NA	-1.4018	NA	-0.665534	NA	NA	-0.421732	NA	0.743334	NA	NA
PITG_14155	conserved hypothetical protein	NO	Yes	NA	NA	NA	InBtw	NA	NA	0.034315	NA	0.585822	NA	NA	0.255388	NA	0.742382	NA	NA
PITG_06404	predicted protein	NO	No	NA	NA	NA	GDR	NA	NA	0.481366	NA	-0.796177	NA	NA	-0.230447	NA	0.741974	NA	NA
PITG_19887	conserved hypothetical protein	NO	No	NA	NA	NA	GDR	NA	NA	-0.203358	NA	-0.258509	NA	NA	0.347863	NA	0.741747	NA	NA
PITG_01340	hypothetical protein	NO	No	NA	NA	NA	InBtw	Cluster0278	NA	0.78173	NA	-0.473358	NA	NA	-0.362193	NA	0.741472	NA	NA
PITG_06967	hypothetical protein	NO	Yes	NA	NA	NA	InBtw	NA	NA	-1.2748	NA	-1.50553	NA	NA	0.306165	NA	0.740691	NA	NA
PITG_04262	cysteine protease family C59, putative	NO	Yes	CYSTEINE PROTEASE	NA	NA	GDR	NA	EFFECTOR	-1.36844	NA	-1.0731	NA	NA	0.475562	NA	0.740163	NA	NA
PITG_02336	conserved hypothetical protein	NO	No	NA	NA	NA	GDR	NA	NA	-2.53475	NA	-0.307345	NA	NA	0.515706	NA	0.739665	NA	NA
PITG_17114	predicted protein	NO	No	NA	NA	NA	InBtw	NA	NA	-0.370025	NA	-0.0191831	NA	NA	-0.333376	NA	0.73858	NA	NA
PITG_14132	hypothetical protein	NO	Yes	NA	NA	NA	GDR	Cluster0779	NA	-0.522028	NA	-1.99222	NA	NA	-0.748414	NA	0.73858	NA	NA
PITG_02347	hypothetical protein	NO	Yes	NA	NA	NA	InBtw	NA	NA	0.115051	NA	0.159436	NA	NA	-0.181724	NA	0.738229	NA	NA
PITG_06903	hypothetical protein	NO	Yes	NA	NA	NA	GDR	NA	NA	-1.10849	NA	-0.126164	NA	NA	0.587124	NA	0.737082	NA	NA
PITG_13056	Mitochondrial Carrier (MC) Family	NO	Yes	NA	NA	NA	InBtw	NA	NA	-0.417301	NA	-0.14367	NA	NA	-0.058725	NA	0.736391	NA	NA
PITG_04908	hypothetical protein	NO	Yes	NA	NA	NA	InBtw	NA	NA	0.96929	NA	-0.330399	NA	NA	0.37367	NA	0.735133	NA	NA
PITG_01325	hypothetical protein	NO	Yes	NA	NA	NA	InBtw	Cluster0021#GO0003779#Myosin-like	NA	0.328169	NA	0.361374	NA	NA	0.89825	NA	0.733167	NA	NA
PITG_10591	conserved hypothetical protein	NO	No	NA	NA	NA	GDR	NA	NA	0.603803	NA	-1.06802	NA	NA	0.023781	NA	0.733167	NA	NA
PITG_01950	serine/threonine protein kinase	NO	Yes	NA	NA	NA	GDR	Cluster0029#GO0004672#Protein Kinase	NA	0.361661	NA	0.164228	NA	NA	0.712584	NA	0.732452	NA	NA
PITG_03262	double stranded RNA binding, putative	NO	No	NA	NA	NA	GDR	NA	NA	-0.698266	NA	0.312672	NA	NA	0.245273	NA	0.732266	NA	NA
PITG_01740	hypothetical protein	NO	Yes	NA	NA	NA	InBtw	NA	NA	-0.291752	NA	0.343412	NA	NA	0.976627	NA	0.731816	NA	NA
PITG_09393	pyruvate kinase	NO	No	NA	NA	NA	InBtw	Cluster0609#GO0004743#Pyruvate kinase	NA	-0.461677	NA	-0.151831	NA	NA	0.896899	NA	0.731816	NA	NA
PITG_13112	hypothetical protein	NO	Yes	ENZYME HYDROLASE	NA	NA	GDR	Cluster0023#GO0016787#Hydrolase Putative	EFFECTOR	-0.624125	NA	-0.0135309	NA	NA	0.719265	NA	0.731479	NA	NA
PITG_00649	conserved hypothetical protein	NO	Yes	NA	NA	NA	InBtw	Cluster0003	NA	-0.306736	NA	0.311885	NA	NA	-0.170552	NA	0.731479	NA	NA
PITG_10460	conserved hypothetical protein	NO	No	NA	NA	NA	InBtw	NA	NA	-0.901312	NA	-2.08973	NA	NA	0.566199	NA	0.731264	NA	NA
PITG_11431	ubiquitin-specific protease, putative	NO	No	NA	NA	NA	InBtw	Cluster0809#GO0004221#Ubiquitin thiolesterase	NA	-1.11446	NA	-0.878384	NA	NA	-0.418852	NA	0.731106	NA	NA
PITG_06376	guanine nucleotide-binding protein subunit beta	NO	Yes	NA	NA	NA	InBtw	Cluster0003	NA	-0.905308	NA	-0.149615	NA	NA	0.094187	NA	0.730044	NA	NA
PITG_10105	hypothetical protein	NO	No	NA	NA	NA	GDR	NA	NA	0.0519039	NA	0.318681	NA	NA	-0.759445	NA	0.727549	NA	NA
PITG_20205	conserved hypothetical protein	NO	Yes	NA	NA	NA	GDR	NA	NA	0.708543	NA	0.480924	NA	NA	0.917372	NA	0.726294	NA	NA
PITG_01450	HECT E3 ubiquitin ligase, putative	NO	Yes	NA	NA	NA	GDR	Cluster0140#GO0016881#HECT E3 ubiquitin ligase	NA	-0.956213	NA	0.18808	NA	NA	0.704019	NA	0.726127	NA	NA
PITG_05449	conserved hypothetical protein	NO	Yes	NA	NA	NA	GDR	Cluster0400#GO0008415#Acyltransferase	NA	-0.209788	NA	-1.08985	NA	NA	-0.55748	NA	0.72598	NA	NA
PITG_00054	Mitochondrial Protein Translocase (MPT) Family	NO	Yes	NA	NA	NA	GDR	Cluster0187	NA	-0.0325193	NA	0.727744	NA	NA	0.238594	NA	0.725588	NA	NA
PITG_00566	hypothetical protein similar to uroporphyrinogen decarboxylase	NO	Yes	NA	NA	NA	GDR	NA	NA	0.652216	NA	0.419422	NA	NA	0.408128	NA	0.725196	NA	NA
PITG_05395	predicted protein	NO	Yes	NA	NA	NA	GDR	NA	NA	0.12677	NA	0.591876	NA	NA	0.237419	NA	0.724413	NA	NA
PITG_06630	predicted protein	NO	No	NA	NA	NA	GDR	Cluster0056	NA	-1.58557	NA	-2.10639	NA	NA	0.084946	NA	0.723943	NA	NA
PITG_13833	hypothetical protein	NO	Yes	NA	NA	NA	GDR	Cluster0216##enoyl-CoA hydratase-isomerase	NA	-0.575476	NA	-0.469163	NA	NA	-0.294902	NA	0.722606	NA	NA
PITG_10587	Crinkler (CRN) family protein, pseudogene	NO	No	CRINKLER	NA	NA	InBtw	NA	EFFECTOR	-2.53913	NA	-3.37189	NA	NA	0.519887	NA	0.721479	NA	NA
PITG_00952	conserved hypothetical protein	NO	Yes	NA	NA	NA	InBtw	NA	NA	-0.684607	NA	0.0457373	NA	NA	-0.114527	NA	0.72039	NA	NA
PITG_06424	conserved hypothetical protein	NO	Yes	NA	NA	NA	GDR	Cluster0347#GO0003779#Actin binding	NA	-0.329259	NA	-0.799448	NA	NA	0.584836	NA	0.719844	NA	NA
PITG_05411	hypothetical protein	NO	Yes	NA	NA	NA	GDR	NA	NA	-1.36031	NA	-1.35318	NA	NA	0.554655	NA	0.719721	NA	NA
PITG_19968	conserved hypothetical protein	NO	Yes	NA	NA	NA	InBtw	NA	NA	-4.45058	NA	-0.805296	NA	NA	-1.50705	NA	0.716913	NA	NA
PITG_15866	hypothetical protein	NO	No	NA	NA	NA	GDR	Cluster0267	NA	-0.326125	NA	0.250993	NA	NA	0.125561	NA	0.716892	NA	NA
PITG_21595	hypothetical protein	NO	Yes	NA	NA	NA	GDR	NA	NA	-1.36974	NA	-0.284407	NA	NA	0.616871	NA	0.716841	NA	NA
PITG_11912	protein prolifera	NO	Yes	NA	NA	NA	InBtw	Cluster0247#GO0006260#DNA replication	NA	0.112663	NA	0.0168701	NA	NA	-0.435651	NA	0.714307	NA	NA
PITG_02557	hypothetical protein similar to zinc finger protein	NO	Yes	NA	NA	NA	InBtw	NA	NA	0.569136	NA	0.671527	NA	NA	-1.03576	NA	0.714267	NA	NA
PITG_00936	hypothetical protein	NO	Yes	NA	NA	NA	GDR	Cluster0145	NA	-0.869358	NA	-1.18754	NA	NA	-0.095744	NA	0.713178	NA	NA
PITG_09292	Dicer-like 1 (DCL1)	NO	Yes	NA	NA	NA	GDR	NA	NA	0.661966	NA	0.313456	NA	NA	0.782678	NA	0.711676	NA	NA
PITG_17384	conserved hypothetical protein	NO	Yes	NA	NA	NA	InBtw	NA	NA	0.237848	NA	0.332801	NA	NA	0.222967	NA	0.70996	NA	NA
PITG_03598	hypothetical protein similar to phosphofructokinase	NO	Yes	NA	NA	NA	GDR	NA	NA	0.526228	NA	0.666093	NA	NA	0.636877	NA	0.708833	NA	NA
PITG_13015	hypothetical protein	NO	Yes	NA	NA	NA	GDR	NA	NA	0.900046	NA	0.85997	NA	NA	0.408199	NA	0.708779	NA	NA
PITG_00117	conserved hypothetical protein	NO	Yes	NA	NA	NA	GDR	NA	NA	-0.163175	NA	0.0501626	NA	NA	-0.585959	NA	0.70839	NA	NA
PITG_03909	conserved hypothetical protein	NO	Yes	NA	NA	NA	GDR	NA	NA	-0.847747	NA	-0.807741	NA	NA	0.695254	NA	0.708316	NA	NA
PITG_02205	conserved hypothetical protein	YES	No	NA	NA	NA	GDR	NA	NA	-2.91512	NA	0.176571	NA	NA	0.443457	NA	0.708058	NA	NA
PITG_00542	mediator of RNA polymerase II transcription subunit 31	NO	Yes	NA	NA	NA	InBtw	NA	NA	0.44745	NA	0.93662	NA	NA	0.221064	NA	0.708058	NA	NA
PITG_07914	hypothetical protein similar to vesicle membrane protein with acyltransferase activity	NO	Yes	NA	NA	NA	GDR	Cluster0550#GO0016192#Vesicle-mediated transport protein	NA	0.689277	NA	0.72621	NA	NA	0.692758	NA	0.707683	NA	NA
PITG_07828	serine protease family S10, putative	NO	Yes	SERINE PROTEASE	NA	NA	InBtw	Cluster0107#GO0004185#Serine Protease S10	EFFECTOR	-1.79694	NA	0.19919	NA	NA	0.442992	NA	0.707594	NA	NA
PITG_18432	conserved hypothetical protein	NO	No	NA	NA	NA	InBtw	NA	NA	-2.30821	NA	-0.719506	NA	NA	-2.94963	NA	0.707284	NA	NA
PITG_20193	Rab5 family GTPase, putative	NO	Yes	NA	NA	NA	GDR	Cluster0117#GO0005525#Small GTPase	NA	-0.25574	NA	-0.0488757	NA	NA	0.307656	NA	0.707187	NA	NA
PITG_14623	conserved hypothetical protein	NO	Yes	NA	NA	NA	GDR	NA	NA	-0.271735	NA	-0.512898	NA	NA	0.380573	NA	0.707102	NA	NA
PITG_02482	ATP-dependent RNA helicase DHX8	NO	Yes	NA	NA	NA	InBtw	Cluster0138#GO0004386#DEAD-DEAH box RNA helicase	NA	0.221698	NA	0.381326	NA	NA	0.295821	NA	0.706866	NA	NA
PITG_09852	conserved hypothetical protein	YES	Yes	NA	NA	NA	GDR	NA	NA	-3.46083	NA	-1.05655	NA	NA	0.219671	NA	0.706665	NA	NA
PITG_06260	conserved hypothetical protein	NO	Yes	NA	NA	NA	GDR	NA	NA	0.33427	NA	0.137763	NA	NA	0.04899	NA	0.705909	NA	NA
PITG_11648	chitobiosyldiphosphodolichol beta-mannosyltransferase	NO	Yes	NA	NA	NA	InBtw	NA	NA	-0.341467	NA	0.534119	NA	NA	0.423102	NA	0.705737	NA	NA
PITG_10671	hypothetical protein	NO	No	NA	NA	NA	InBtw	NA	NA	-0.232943	NA	0.612371	NA	NA	-0.781257	NA	0.705737	NA	NA
PITG_17025	conserved hypothetical protein	NO	Yes	NA	NA	NA	InBtw	NA	NA	-0.196774	NA	-0.325925	NA	NA	0.517947	NA	0.70538	NA	NA
PITG_00506	conserved hypothetical protein	NO	Yes	NA	NA	NA	GDR	NA	NA	-0.0817126	NA	-0.0527993	NA	NA	0.387895	NA	0.704964	NA	NA
PITG_03698	enolase	NO	No	NA	NA	NA	InBtw	Cluster0782#GO0004634#Phosphopyruvate hydratase	NA	-0.497442	NA	0.419129	NA	NA	0.324633	NA	0.703711	NA	NA
PITG_08141	conserved hypothetical protein	NO	Yes	NA	NA	NA	GDR	Cluster0406#GO0032313#Regulation of Rab GTPase	NA	-0.807631	NA	-0.887873	NA	NA	0.014892	NA	0.70352	NA	NA
PITG_05830	hypothetical protein	NO	Yes	NA	NA	NA	GDR	NA	NA	-3.31336	NA	-1.90908	NA	NA	-0.632857	NA	0.702133	NA	NA
PITG_03235	60S ribosomal protein L35a-4	NO	No	NA	NA	NA	GDR	NA	NA	0.931339	NA	0.031877	NA	NA	0.707635	NA	0.701142	NA	NA
PITG_03703	conserved hypothetical protein	NO	Yes	NA	NA	NA	GDR	Cluster0668#GO0009055#Electron carrier	NA	0.0962631	NA	0.211037	NA	NA	0.45484	NA	0.700825	NA	NA
PITG_10629	predicted protein	NO	No	NA	NA	NA	InBtw	Cluster0010	NA	-3.95314	NA	-0.200936	NA	NA	0.405436	NA	0.699785	NA	NA
PITG_16009	conserved hypothetical protein	NO	Yes	NA	NA	NA	GDR	Cluster0485#GO0008565#Importin	NA	-0.585829	NA	-0.782156	NA	NA	0.349536	NA	0.699026	NA	NA
PITG_16386	hypothetical protein similar to bolA protein	NO	No	NA	NA	NA	InBtw	NA	NA	0.553665	NA	-0.319283	NA	NA	-0.788198	NA	0.698795	NA	NA
PITG_01940	hypothetical protein similar to glyceraldehyde-3-phosphate dehydrogenase	NO	No	NA	NA	NA	InBtw	Cluster0726#GO0004365#glyceraldehyde-3-phosphate dehydrogenase	NA	0.629634	NA	0.791294	NA	NA	0.948682	NA	0.69871	NA	NA
PITG_04062	conserved hypothetical protein	NO	Yes	NA	NA	NA	InBtw	NA	NA	-1.14698	NA	-0.661567	NA	NA	0.839623	NA	0.698585	NA	NA
PITG_16317	conserved hypothetical protein	NO	Yes	NA	NA	NA	GDR	NA	NA	0.163288	NA	-0.1387	NA	NA	-0.040014	NA	0.698518	NA	NA
PITG_06820	glycoside hydrolase, putative	NO	No	NA	NA	NA	GDR	NA	NA	-0.925152	NA	-0.617733	NA	NA	0.211032	NA	0.698026	NA	NA
PITG_16833	hypothetical protein	NO	Yes	NA	NA	NA	InBtw	NA	NA	0.862636	NA	0.484918	NA	NA	0.754087	NA	0.697938	NA	NA
PITG_02785	fructose-bisphosphate aldolase	NO	No	NA	NA	NA	InBtw	NA	NA	0.253807	NA	-0.108723	NA	NA	0.999866	NA	0.697279	NA	NA
PITG_10891	Major Facilitator Superfamily (MFS)	NO	Yes	NA	NA	NA	InBtw	NA	NA	-3.73404	NA	-0.98184	NA	NA	-0.375467	NA	0.696489	NA	NA
PITG_15242	phosphate acetyltransferase	NO	No	NA	NA	NA	InBtw	NA	NA	0.189806	NA	-0.147488	NA	NA	0.47038	NA	0.694339	NA	NA
PITG_08032	P-type ATPase (P-ATPase) Superfamily	NO	Yes	NA	NA	NA	InBtw	NA	NA	-0.329668	NA	0.691434	NA	NA	0.028909	NA	0.694239	NA	NA
PITG_09524	hypothetical protein	NO	No	NA	NA	NA	GDR	NA	NA	0.509282	NA	-0.706334	NA	NA	-0.380069	NA	0.691887	NA	NA
PITG_13460	hypothetical protein	NO	Yes	NA	NA	NA	GDR	NA	NA	0.550375	NA	-0.466808	NA	NA	-0.232404	NA	0.690689	NA	NA
PITG_17710	charged multivesicular body protein 1b-2	NO	No	NA	NA	NA	GDR	NA	NA	-0.685611	NA	0.725938	NA	NA	0.590503	NA	0.690474	NA	NA
PITG_18999	serine protease family S08A, putative	NO	Yes	SERINE PROTEASE	NA	NA	InBtw	Cluster0416#GO0006508#Serine protease	EFFECTOR	0.400549	NA	-0.806605	NA	NA	0.02216	NA	0.689726	NA	NA
PITG_03903	hypothetical protein	NO	Yes	NA	NA	NA	GDR	NA	NA	-0.834509	NA	-0.456701	NA	NA	0.687566	NA	0.689133	NA	NA
PITG_17400	conserved hypothetical protein	NO	Yes	NA	NA	NA	GDR	NA	NA	-1.94568	NA	-3.35174	NA	NA	0.508052	NA	0.688385	NA	NA
PITG_15947	hypothetical protein	NO	No	NA	NA	NA	InBtw	NA	NA	0.221157	NA	-0.512066	NA	NA	0.464257	NA	0.688216	NA	NA
PITG_04061	conserved hypothetical protein	NO	Yes	NA	NA	NA	InBtw	Cluster0104	NA	-2.65996	NA	0.292381	NA	NA	0.201114	NA	0.688108	NA	NA
PITG_00988	conserved hypothetical protein	NO	No	NA	NA	NA	InBtw	Cluster0110#GO0003677#Myb-like DNA-binding	NA	0.336911	NA	-1.13831e-05	NA	NA	-0.088784	NA	0.687716	NA	NA
PITG_06556	conserved hypothetical protein	NO	Yes	NA	NA	NA	GDR	NA	NA	-0.780675	NA	0.803585	NA	NA	0.684817	NA	0.686384	NA	NA
PITG_10265	hypothetical protein	NO	Yes	NA	NA	NA	GDR	NA	NA	-0.879471	NA	0.699015	NA	NA	0.78396	NA	0.685992	NA	NA
PITG_01451	conserved hypothetical protein	NO	No	NA	NA	NA	GDR	NA	NA	-2.68323	NA	-1.39853	NA	NA	-0.154724	NA	0.685906	NA	NA
PITG_18091	conserved hypothetical protein	NO	Yes	NA	NA	NA	GDR	Cluster0405#GO0051276#Chromosome Organization	NA	0.752369	NA	0.240562	NA	NA	0.455936	NA	0.684195	NA	NA
PITG_19813	hypothetical protein	NO	Yes	NA	NA	NA	InBtw	NA	NA	-0.0805179	NA	0.0313387	NA	NA	0.956131	NA	0.684132	NA	NA
PITG_17280	hypothetical protein	NO	No	NA	NA	NA	InBtw	Cluster0419	NA	-1.81409	NA	0.277601	NA	NA	-0.092943	NA	0.683557	NA	NA
PITG_02770	conserved hypothetical protein	NO	Yes	ENZYME HYDROLASE	NA	NA	GDR	Cluster0603#GO0016787#Hydrolase	EFFECTOR	-0.407385	NA	-0.0575521	NA	NA	-0.218734	NA	0.683298	NA	NA
PITG_09006	conserved hypothetical protein	NO	No	NA	NA	NA	GDR	NA	NA	-0.435862	NA	0.747392	NA	NA	0.65968	NA	0.682727	NA	NA
PITG_02001	conserved hypothetical protein	NO	Yes	NA	NA	NA	InBtw	NA	NA	-2.57788	NA	-0.311104	NA	NA	0.003088	NA	0.682727	NA	NA
PITG_01976	predicted protein	NO	No	NA	NA	NA	GDR	Cluster0554#GO0006281#DNA repair protein	NA	-0.577881	NA	-0.673674	NA	NA	-0.581874	NA	0.682727	NA	NA
PITG_03777	predicted protein	NO	Yes	NA	NA	NA	GDR	NA	NA	-0.55327	NA	-0.276578	NA	NA	0.339643	NA	0.682246	NA	NA
PITG_06800	hypothetical protein	NO	Yes	NA	NA	NA	GDR	NA	NA	-0.137047	NA	-1.1922	NA	NA	0.195057	NA	0.682051	NA	NA
PITG_08210	threonine protease family T01A, putative	NO	No	NA	NA	NA	InBtw	NA	NA	0.36906	NA	0.886442	NA	NA	0.769456	NA	0.681756	NA	NA
PITG_00783	peptidyl-prolyl cis-trans isomerase 10 (PITT_00783)	NO	Yes	NA	NA	NA	InBtw	Cluster0028#GO0003755#Peptidyl-prolyl cis-trans Isomerase	NA	0.923479	NA	0.780865	NA	NA	0.51652	NA	0.681586	NA	NA
PITG_03199	ubiquitin-conjugating enzyme E2, putative	NO	No	NA	NA	NA	GDR	Cluster0155#GO0019787#Ubiquitin-conjugating enzyme	NA	0.441326	NA	0.238949	NA	NA	0.488701	NA	0.680239	NA	NA
PITG_17602	conserved hypothetical protein	NO	Yes	NA	NA	NA	InBtw	NA	NA	0.526228	NA	0.602321	NA	NA	0.884804	NA	0.67992	NA	NA
PITG_14365	hypothetical protein	NO	Yes	NA	NA	NA	GSR	Cluster0223	NA	-1.16635	NA	-0.56439	NA	NA	-0.186286	NA	0.679219	NA	NA
PITG_06282	ubiquitin-specific protease, putative	NO	No	NA	NA	NA	GDR	Cluster0211#GO0004221#Ubiquitin thiolesterase	NA	-0.503678	NA	-0.719293	NA	NA	0.414326	NA	0.678927	NA	NA
PITG_08692	hypothetical protein	NO	Yes	NA	NA	NA	GDR	Cluster0133#GO0004842#Ubiquitin-protein ligase	NA	0.237256	NA	-0.180465	NA	NA	-0.141133	NA	0.678436	NA	NA
PITG_07236	conserved hypothetical protein	NO	No	NA	NA	NA	GDR	NA	NA	-0.819892	NA	-5.6824	NA	NA	-0.683708	NA	0.677755	NA	NA
PITG_00047	conserved hypothetical protein	NO	Yes	NA	NA	NA	GDR	Cluster0226	NA	-0.431952	NA	0.905214	NA	NA	0.305136	NA	0.676652	NA	NA
PITG_06610	conserved hypothetical protein	NO	Yes	NA	NA	NA	GDR	NA	NA	-1.53149	NA	0.205919	NA	NA	-0.172911	NA	0.676652	NA	NA
PITG_01317	conserved hypothetical protein	NO	Yes	NA	NA	NA	GDR	NA	NA	0.0251235	NA	-0.634379	NA	NA	0.089517	NA	0.676046	NA	NA
PITG_15518	conserved hypothetical protein	YES	Yes	NA	NA	NA	Not	NA	NA	-0.50671	NA	-0.434749	NA	NA	-0.588706	NA	0.675895	NA	NA
PITG_16916	protein kinase, putative	NO	Yes	NA	NA	NA	InBtw	Cluster0552#GO0004672#Protein Kinase	NA	-2.01792	NA	-0.31463	NA	NA	0.681689	NA	0.675642	NA	NA
PITG_01727	predicted protein	NO	Yes	NA	NA	NA	InBtw	NA	NA	0.75587	NA	0.622716	NA	NA	0.673874	NA	0.67544	NA	NA
PITG_02429	cAMP-dependent protein kinase	NO	Yes	NA	NA	NA	GDR	NA	NA	-1.65608	NA	-0.640837	NA	NA	0.380573	NA	0.674921	NA	NA
PITG_01750	conserved hypothetical protein	NO	Yes	NA	NA	NA	GDR	Cluster0482	NA	-2.13298	NA	-1.31712	NA	NA	0.621524	NA	0.674115	NA	NA
PITG_15141	predicted protein	NO	No	NA	NA	NA	InBtw	NA	NA	-0.589573	NA	-0.467186	NA	NA	0.464149	NA	0.671034	NA	NA
PITG_13980	ARP2/3 complex 20 kDa subunit	NO	No	NA	NA	NA	InBtw	NA	NA	-0.175083	NA	0.440014	NA	NA	0.612337	NA	0.670487	NA	NA
PITG_14584	microtubule -associated protein EB1	NO	Yes	NA	NA	NA	GDR	NA	NA	0.772027	NA	0.77577	NA	NA	0.697644	NA	0.670064	NA	NA
PITG_09815	cysteine protease family C26, putative	NO	Yes	CYSTEINE PROTEASE	NA	NA	InBtw	NA	EFFECTOR	0.48649	NA	0.421816	NA	NA	0.297579	NA	0.669095	NA	NA
PITG_07917	hypothetical protein	NO	No	NA	NA	NA	GDR	Cluster0308#GO0003677#DNA Binding	NA	0.264097	NA	-1.08478	NA	NA	0.075186	NA	0.669095	NA	NA
PITG_03886	Equilibrative Nucleoside Transporter (ENT) Family	NO	Yes	NA	NA	NA	GDR	Cluster0770#GO0005337#Equilibrative Nucleoside Transporter	NA	-0.762944	NA	0.00633308	NA	NA	0.01067	NA	0.667588	NA	NA
PITG_11273	ubiquitin-specific protease, putative	NO	Yes	NA	NA	NA	GDR	Cluster0270#GO0004221#Ubiquitin thiolesterase	NA	-0.0759745	NA	-0.572757	NA	NA	-0.585294	NA	0.667234	NA	NA
PITG_13745	conserved hypothetical protein	NO	Yes	NA	NA	NA	GDR	NA	NA	-0.734322	NA	0.431678	NA	NA	0.29361	NA	0.666946	NA	NA
PITG_10648	conserved hypothetical protein	NO	Yes	NA	NA	NA	InBtw	Cluster0083	NA	-0.660573	NA	-1.561	NA	NA	0.057546	NA	0.66653	NA	NA
PITG_07274	serine/threonine protein kinase	NO	Yes	NA	NA	NA	GDR	Cluster0018#GO0004672#Protein Kinase	NA	0.0946529	NA	-0.307791	NA	NA	0.110342	NA	0.666048	NA	NA
PITG_01428	hypothetical protein	NO	Yes	NA	NA	NA	GDR	NA	NA	-1.62785	NA	0.325175	NA	NA	-0.028264	NA	0.665181	NA	NA
PITG_03821	hypothetical protein	NO	Yes	NA	NA	NA	GDR	Cluster0012	NA	-0.624294	NA	-0.836036	NA	NA	0.586852	NA	0.664883	NA	NA
PITG_12182	hypothetical protein	NO	Yes	NA	NA	NA	InBtw	Cluster0275	NA	-0.239094	NA	-0.619883	NA	NA	0.952026	NA	0.664579	NA	NA
PITG_19966	carbohydrate-binding protein, putative	NO	Yes	NA	NA	NA	InBtw	NA	NA	0.140937	NA	0.553935	NA	NA	0.914551	NA	0.664579	NA	NA
PITG_13809	Rab18 family GTPase, putative	NO	Yes	NA	NA	NA	InBtw	Cluster0060#GO0005525#Small GTPase	NA	0.415944	NA	0.475353	NA	NA	0.103585	NA	0.664579	NA	NA
PITG_00964	hypothetical protein	NO	Yes	NA	NA	NA	GDR	NA	NA	-3.40403	NA	-1.06686	NA	NA	-0.04545	NA	0.663936	NA	NA
PITG_10900	hypothetical protein	NO	Yes	NA	NA	NA	InBtw	Cluster0231#GO0004386#Helicase	NA	-0.920959	NA	-1.19184	NA	NA	-1.14735	NA	0.661577	NA	NA
PITG_02207	conserved hypothetical protein	NO	No	NA	NA	NA	GSR	Cluster0068	NA	0.493879	NA	-0.714389	NA	NA	0.791055	NA	0.661377	NA	NA
PITG_09956	conserved hypothetical protein	NO	Yes	NA	NA	NA	InBtw	Cluster0681#GO0006396#pre-mRNA splicing	NA	0.799401	NA	0.509785	NA	NA	0.111684	NA	0.660078	NA	NA
PITG_16211	conserved hypothetical protein	NO	Yes	NA	NA	NA	GDR	Cluster0408#GO0005215#Transporter	NA	-0.108488	NA	0.0802867	NA	NA	0.702601	NA	0.65908	NA	NA
PITG_01002	ser/thr kinase	NO	Yes	NA	NA	NA	GDR	Cluster0026#GO0004672#Protein Kinase	NA	-3.18699	NA	-6.8271	NA	NA	0.046056	NA	0.658581	NA	NA
PITG_03148	Rab7 family GTPase, putative	NO	Yes	NA	NA	NA	InBtw	Cluster0117#GO0005525#Small GTPase	NA	0.0630381	NA	0.350574	NA	NA	0.483015	NA	0.658065	NA	NA
PITG_07030	hypothetical protein	NO	Yes	NA	NA	NA	GDR	NA	NA	0.501995	NA	0.833655	NA	NA	0.801678	NA	0.657905	NA	NA
PITG_00323	hypothetical protein	NO	No	NA	NA	NA	InBtw	NA	NA	-3.38966	NA	-2.15203	NA	NA	-1.76805	NA	0.65754	NA	NA
PITG_17079	hypothetical protein	NO	No	NA	NA	NA	GDR	NA	NA	-2.23555	NA	-0.476492	NA	NA	-1.1989	NA	0.657326	NA	NA
PITG_05311	hypothetical protein	NO	Yes	NA	NA	NA	InBtw	Cluster0104	NA	-0.826129	NA	-0.10869	NA	NA	0.362523	NA	0.656871	NA	NA
PITG_09098	hypothetical protein	NO	No	NA	NA	NA	InBtw	Cluster0111	NA	-1.66283	NA	-0.76897	NA	NA	0.169673	NA	0.656666	NA	NA
PITG_17591	hypothetical protein	NO	No	NA	NA	NA	GDR	NA	NA	-1.18998	NA	-1.24513	NA	NA	0.75356	NA	0.655591	NA	NA
PITG_15447	conserved hypothetical protein	NO	Yes	NA	NA	NA	GSR	Cluster0015#GO0060623#Regulator of Chromosome Condensation	NA	-3.27797	NA	-0.71841	NA	NA	-0.112038	NA	0.655064	NA	NA
PITG_16365	conserved hypothetical protein	NO	Yes	NA	NA	NA	GDR	Cluster0517	NA	-0.139233	NA	-1.04919	NA	NA	-0.332066	NA	0.654498	NA	NA
PITG_10724	conserved hypothetical protein	NO	No	NA	NA	NA	GDR	Cluster0009	NA	-0.760903	NA	-1.21566	NA	NA	0.709567	NA	0.654033	NA	NA
PITG_09780	hypothetical protein	NO	Yes	NA	NA	NA	InBtw	NA	NA	-0.808208	NA	-2.86336	NA	NA	-0.034594	NA	0.654033	NA	NA
PITG_02502	T-complex protein 1 subunit zeta	NO	Yes	NA	NA	NA	GDR	Cluster0304#GO0051082#T-complex protein 1 Chaperone	NA	0.523562	NA	0.277766	NA	NA	0.210588	NA	0.652258	NA	NA
PITG_02531	hypothetical protein	NO	Yes	NA	NA	NA	GDR	Cluster0220#GO0032313#Regulation of Rab GTPase	NA	-0.0363389	NA	-1.56865	NA	NA	-0.365818	NA	0.65169	NA	NA
PITG_10844	predicted protein	NO	No	NA	NA	NA	InBtw	NA	NA	0.085655	NA	-0.809031	NA	NA	-0.473306	NA	0.651117	NA	NA
PITG_11782	conserved hypothetical protein	NO	Yes	NA	NA	NA	GSR	NA	NA	-0.640701	NA	0.0624419	NA	NA	0.717875	NA	0.65028	NA	NA
PITG_02467	conserved hypothetical protein	NO	Yes	NA	NA	NA	InBtw	NA	NA	-0.780308	NA	-0.835459	NA	NA	0.928765	NA	0.650224	NA	NA
PITG_17814	conserved hypothetical protein	NO	No	NA	NA	NA	InBtw	Cluster0092#GO0046872#Ion binding	NA	0.611626	NA	0.308088	NA	NA	0.355493	NA	0.649842	NA	NA
PITG_07302	conserved hypothetical protein	NO	Yes	NA	NA	NA	InBtw	Cluster0161#GO0004402#Histone Acetyltransferase	NA	-1.63874	NA	-0.799384	NA	NA	0.624259	NA	0.649349	NA	NA
PITG_11135	hypothetical protein	NO	Yes	NA	NA	NA	GDR	NA	NA	-2.19637	NA	-1.84942	NA	NA	0.524781	NA	0.649204	NA	NA
PITG_06801	predicted protein	NO	No	NA	NA	NA	GDR	NA	NA	-0.897296	NA	-0.952447	NA	NA	0.461281	NA	0.648714	NA	NA
PITG_02532	Ca2 :Cation Antiporter (CaCA) Family	NO	Yes	NA	NA	NA	GDR	NA	NA	-1.41527	NA	0.529577	NA	NA	0.473038	NA	0.646873	NA	NA
PITG_03977	predicted protein	NO	No	NA	NA	NA	InBtw	Cluster0063	NA	0.0490149	NA	-3.25406	NA	NA	-1.84034	NA	0.646658	NA	NA
PITG_04078	Rab5 family GTPase, putative	NO	Yes	NA	NA	NA	GDR	Cluster0117#GO0005525#Small GTPase	NA	-0.324938	NA	0.7048	NA	NA	0.744132	NA	0.646163	NA	NA
PITG_13239	Mitochondrial Carrier (MC) Family	NO	Yes	NA	NA	NA	InBtw	Cluster0201#GO0006810#Mitochondrial Transporter	NA	-0.147434	NA	-1.70616	NA	NA	0.796105	NA	0.645668	NA	NA
PITG_16310	hypothetical protein	NO	No	NA	NA	NA	GDR	NA	NA	-0.199902	NA	-4.84002	NA	NA	0.689189	NA	0.645668	NA	NA
PITG_03513	protein kinase	NO	Yes	NA	NA	NA	GDR	Cluster0029#GO0004672#Protein Kinase	NA	-0.440948	NA	-0.22761	NA	NA	0.917629	NA	0.64563	NA	NA
PITG_13861	hypothetical protein	NO	Yes	NA	NA	NA	GDR	NA	NA	-2.17104	NA	0.322248	NA	NA	-0.70143	NA	0.645386	NA	NA
PITG_02302	Crinkler (CRN) family protein	NO	No	CRINKLER	NA	NA	GSR	Cluster0128##Crinkler	EFFECTOR	-0.82687	NA	-2.37506	NA	NA	0.721184	NA	0.645241	NA	NA
PITG_20098	hypothetical protein	NO	No	NA	NA	NA	InBtw	NA	NA	-2.2004	NA	-1.84051	NA	NA	0.743143	NA	0.645174	NA	NA
PITG_07276	conserved hypothetical protein	NO	Yes	NA	NA	NA	GDR	NA	NA	0.362405	NA	-0.247508	NA	NA	0.283577	NA	0.645039	NA	NA
PITG_02196	hypothetical protein	NO	No	NA	NA	NA	GDR	NA	NA	-0.271421	NA	0.113051	NA	NA	-0.427417	NA	0.644539	NA	NA
PITG_15196	hypothetical protein	NO	No	NA	NA	NA	GSR	NA	NA	-0.201878	NA	-1.55659	NA	NA	-0.843302	NA	0.643692	NA	NA
PITG_07821	conserved hypothetical protein	NO	Yes	NA	NA	NA	GDR	Cluster0138#GO0004386#DEAD-DEAH box RNA helicase	NA	0.407082	NA	0.0193555	NA	NA	0.394403	NA	0.643236	NA	NA
PITG_03224	hypothetical protein	NO	Yes	NA	NA	NA	GDR	NA	NA	-5.10936	NA	-0.0147648	NA	NA	-0.580859	NA	0.6431	NA	NA
PITG_03841	hypothetical protein	NO	No	NA	NA	NA	GDR	NA	NA	-2.6355	NA	-2.08184	NA	NA	0.15604	NA	0.643034	NA	NA
PITG_09505	predicted protein	NO	Yes	NA	NA	NA	GDR	Cluster0004##Myosin-like	NA	-0.424686	NA	-0.703275	NA	NA	0.611962	NA	0.641483	NA	NA
PITG_01535	conserved hypothetical protein	NO	No	NA	NA	NA	InBtw	Cluster0021#GO0003779#Myosin-like	NA	0.24732	NA	0.755599	NA	NA	0.500102	NA	0.641452	NA	NA
PITG_11085	P-type ATPase (P-ATPase) Superfamily	NO	Yes	NA	NA	NA	GDR	Cluster0191#GO0004012#Phospholipid-transporting ATPase	NA	-0.69571	NA	-2.25987	NA	NA	-0.087155	NA	0.640846	NA	NA
PITG_07026	hypothetical protein	NO	Yes	NA	NA	NA	InBtw	Cluster0338#GO0004672#Protein kinase	NA	-0.206315	NA	-1.09154	NA	NA	0.267739	NA	0.639255	NA	NA
PITG_21186	hypothetical protein	NO	Yes	NA	NA	NA	GDR	NA	NA	0.723085	NA	0.282644	NA	NA	0.40359	NA	0.639044	NA	NA
PITG_00636	metalloprotease family M38, putative	NO	Yes	NA	NA	NA	GDR	NA	NA	-0.685611	NA	-1.55142	NA	NA	0.26961	NA	0.635297	NA	NA
PITG_20197	hypothetical protein similar to histone acetyltransferase	NO	No	NA	NA	NA	InBtw	Cluster0161#GO0004402#Histone Acetyltransferase	NA	-1.64735	NA	-0.355335	NA	NA	0.208727	NA	0.63432	NA	NA
PITG_06833	conserved hypothetical protein	NO	Yes	NA	NA	NA	InBtw	NA	NA	-0.87029	NA	-1.17337	NA	NA	0.240359	NA	0.634243	NA	NA
PITG_01193	conserved hypothetical protein	NO	Yes	NA	NA	NA	InBtw	NA	NA	0.497081	NA	0.701424	NA	NA	0.446267	NA	0.6337	NA	NA
PITG_13715	hypothetical protein	NO	Yes	NA	NA	NA	InBtw	Cluster0004##Myosin-like	NA	-0.475244	NA	-0.0110206	NA	NA	-0.216203	NA	0.633361	NA	NA
PITG_13345	conserved hypothetical protein	NO	Yes	NA	NA	NA	GDR	NA	NA	-3.48599	NA	0.291751	NA	NA	-0.805484	NA	0.6326	NA	NA
PITG_06204	hypothetical protein	NO	Yes	NA	NA	NA	GDR	NA	NA	-0.7898	NA	0.275221	NA	NA	0.145565	NA	0.632559	NA	NA
PITG_00921	phospholipase?D,Pi-PLD-like-1	NO	Yes	NA	NA	NA	GSR	NA	NA	-1.29633	NA	-0.0953078	NA	NA	0.603707	NA	0.632495	NA	NA
PITG_01298	hypothetical protein	NO	Yes	NA	NA	NA	GDR	Cluster0245#GO0008168#Methyltransferase	NA	-1.06168	NA	0.23367	NA	NA	0.2969	NA	0.631891	NA	NA
PITG_08537	hypothetical protein	NO	Yes	NA	NA	NA	GDR	Cluster0392	NA	-0.798642	NA	0.205101	NA	NA	0.062435	NA	0.631891	NA	NA
PITG_13159	hypothetical protein	NO	Yes	NA	NA	NA	InBtw	NA	NA	0.387904	NA	0.292588	NA	NA	0.4616	NA	0.631736	NA	NA
PITG_07530	conserved hypothetical protein	NO	No	NA	NA	NA	InBtw	NA	NA	-1.07647	NA	-1.89061	NA	NA	0.910138	NA	0.631597	NA	NA
PITG_05189	predicted protein	NO	Yes	NA	NA	NA	InBtw	NA	NA	0.0490613	NA	-1.63686	NA	NA	0.63003	NA	0.631597	NA	NA
PITG_12142	predicted protein	NO	Yes	NA	NA	NA	GDR	NA	NA	-1.89249	NA	-0.654855	NA	NA	0.844603	NA	0.631156	NA	NA
PITG_12234	phosphatidic acid phosphatases (PITT_12234)	NO	No	NA	NA	NA	GDR	Cluster0793#GO0008195#PA Phosphatase	NA	0.626889	NA	0.613078	NA	NA	0.646663	NA	0.631156	NA	NA
PITG_11813	conserved hypothetical protein	NO	Yes	NA	NA	NA	GDR	NA	NA	-0.25094	NA	-0.482968	NA	NA	-0.477326	NA	0.631156	NA	NA
PITG_12229	conserved hypothetical protein	NO	Yes	NA	NA	NA	GDR	NA	NA	-0.8928	NA	-0.634291	NA	NA	-0.078544	NA	0.630842	NA	NA
PITG_06512	hypothetical protein	NO	Yes	NA	NA	NA	GDR	NA	NA	-1.13823	NA	0.196563	NA	NA	0.006219	NA	0.630716	NA	NA
PITG_20317	hypothetical protein similar to GTPase	NO	No	NA	NA	NA	GSR	Cluster0814#GO0005525#Small GTPase	NA	0.232445	NA	0.0517629	NA	NA	-0.315869	NA	0.630556	NA	NA
PITG_17023	phosphoglycerate/bisphosphoglycerate mutase	YES	No	NA	NA	NA	InBtw	NA	NA	-1.35332	NA	-2.40847	NA	NA	0.490685	NA	0.629755	NA	NA
PITG_07865	conserved hypothetical protein	NO	Yes	NA	NA	NA	InBtw	Cluster0598#GO0004364#Glutathione transferase	NA	-0.410721	NA	-1.30756	NA	NA	0.403225	NA	0.629352	NA	NA
PITG_18070	hypothetical protein	NO	Yes	NA	NA	NA	GDR	NA	NA	-2.05771	NA	-0.664403	NA	NA	-0.377208	NA	0.62916	NA	NA
PITG_12507	hypothetical protein	NO	No	NA	NA	NA	GSR	NA	NA	-4.02397	NA	-3.07912	NA	NA	0.504532	NA	0.628956	NA	NA
PITG_21387	hypothetical protein	NO	No	NA	NA	NA	InBtw	Cluster0032#GO0018024#Histone-Lysine N-methyltransferase	NA	-2.21661	NA	-0.879448	NA	NA	-0.273076	NA	0.628956	NA	NA
PITG_16178	hypothetical protein	NO	No	NA	NA	NA	GSR	NA	NA	-0.102603	NA	-0.00021243	NA	NA	-0.859503	NA	0.62749	NA	NA
PITG_21873	hypothetical protein	NO	No	NA	NA	NA	Not	NA	NA	-2.80451	NA	-1.68973	NA	NA	-0.44593	NA	0.626026	NA	NA
PITG_13404	cleavage induced DNA-directed RNA polymerase II 135 kDa polypeptide (PITT_13404)	NO	Yes	NA	NA	NA	InBtw	NA	NA	0.131232	NA	0.775633	NA	NA	0.430915	NA	0.625728	NA	NA
PITG_05292	hypothetical protein	NO	No	NA	NA	NA	InBtw	NA	NA	-0.920434	NA	-0.566194	NA	NA	-1.23993	NA	0.625576	NA	NA
PITG_16225	HECT E3 ubiquitin ligase, putative	NO	Yes	NA	NA	NA	GDR	Cluster0075#GO0016881#HECT E3 ubiquitin ligase	NA	-2.22028	NA	-0.762357	NA	NA	0.308226	NA	0.625295	NA	NA
PITG_22944	secreted peptide candidate, ORF supported by proteomics	NO	No	NA	NA	NA	GSR	NA	NA	0.36333	NA	-1.62471	NA	NA	-0.085449	NA	0.623937	NA	NA
PITG_15924	hypothetical protein	NO	Yes	NA	NA	NA	GDR	Cluster0197#GO0004437#Myotubularin-like	NA	-1.2218	NA	-0.469599	NA	NA	-0.863227	NA	0.623767	NA	NA
PITG_01673	hypothetical protein	NO	Yes	NA	NA	NA	GDR	NA	NA	-2.41475	NA	-7.27725	NA	NA	-0.863526	NA	0.623468	NA	NA
PITG_00209	Major Facilitator Superfamily (MFS)	NO	Yes	NA	NA	NA	InBtw	NA	NA	-1.83706	NA	0.0561584	NA	NA	-0.086164	NA	0.623222	NA	NA
PITG_18360	conserved hypothetical protein	NO	Yes	NA	NA	NA	GDR	NA	NA	-1.44486	NA	0.368983	NA	NA	-0.008281	NA	0.623103	NA	NA
PITG_14274	predicted protein	NO	No	NA	NA	NA	InBtw	NA	NA	-1.63823	NA	-1.37146	NA	NA	0.594811	NA	0.622373	NA	NA
PITG_11982	conserved hypothetical protein	NO	Yes	NA	NA	NA	GDR	NA	NA	-0.638235	NA	-0.0688948	NA	NA	0.135379	NA	0.622373	NA	NA
PITG_04973	conserved hypothetical protein	NO	No	NA	NA	NA	InBtw	NA	NA	-0.317401	NA	-1.82001	NA	NA	0.30421	NA	0.621279	NA	NA
PITG_17706	hypothetical protein	NO	Yes	NA	NA	NA	InBtw	NA	NA	-0.983582	NA	-0.312907	NA	NA	0.48191	NA	0.62098	NA	NA
PITG_06714	predicted protein	NO	Yes	NA	NA	NA	GDR	Cluster0004##Myosin-like	NA	-0.0448126	NA	-0.419242	NA	NA	0.313764	NA	0.620185	NA	NA
PITG_17996	hypothetical protein	NO	No	NA	NA	NA	GDR	Cluster0353#GO0008168#Methyltransferase	NA	0.774615	NA	-1.8211	NA	NA	-0.281846	NA	0.620185	NA	NA
PITG_06355	hypothetical protein	NO	Yes	NA	NA	NA	GDR	Cluster0161#GO0004402#Histone Acetyltransferase	NA	-1.96235	NA	-1.04787	NA	NA	-0.603774	NA	0.620185	NA	NA
PITG_14917	hypothetical protein	NO	Yes	NA	NA	NA	GDR	NA	NA	-0.0675002	NA	-0.0529776	NA	NA	0.434034	NA	0.619372	NA	NA
PITG_06602	hypothetical protein	NO	Yes	NA	NA	NA	InBtw	NA	NA	0.00234135	NA	0.261404	NA	NA	0.655661	NA	0.619093	NA	NA
PITG_13991	hypothetical protein	NO	Yes	NA	NA	NA	InBtw	NA	NA	0.23903	NA	0.314583	NA	NA	-0.012447	NA	0.618937	NA	NA
PITG_12100	hypothetical protein	NO	Yes	NA	NA	NA	InBtw	NA	NA	-0.337711	NA	-0.0480333	NA	NA	0.184364	NA	0.618891	NA	NA
PITG_06834	Folate-Biopterin Transporter (FBT) Family	NO	Yes	NA	NA	NA	GDR	Cluster0774	NA	0.188196	NA	-1.00897	NA	NA	-1.45323	NA	0.618729	NA	NA
PITG_09751	conserved hypothetical protein	NO	Yes	NA	NA	NA	InBtw	NA	NA	-1.0344	NA	0.164686	NA	NA	0.693406	NA	0.618521	NA	NA
PITG_00479	conserved hypothetical protein	NO	Yes	NA	NA	NA	InBtw	NA	NA	-0.516679	NA	-0.980203	NA	NA	0.226562	NA	0.618398	NA	NA
PITG_05543	hypothetical protein	NO	Yes	NA	NA	NA	InBtw	NA	NA	-0.0753234	NA	-1.86744	NA	NA	-2.03868	NA	0.618244	NA	NA
PITG_10938	conserved hypothetical protein	NO	Yes	NA	NA	NA	GDR	Cluster0152#GO0004721#Phosphoprotein phosphatase	NA	0.273996	NA	0.373876	NA	NA	0.620398	NA	0.617066	NA	NA
PITG_06761	predicted protein	NO	Yes	NA	NA	NA	GDR	NA	NA	-0.782687	NA	-4.15977	NA	NA	0.12843	NA	0.615424	NA	NA
PITG_03044	conserved hypothetical protein	NO	Yes	NA	NA	NA	GDR	NA	NA	-1.26493	NA	-0.688949	NA	NA	0.408519	NA	0.615405	NA	NA
PITG_15477	hypothetical protein	NO	Yes	NA	NA	NA	InBtw	Cluster0159#GO0004673#Sensor Histidine Kinase	NA	-2.23084	NA	-2.47864	NA	NA	0.2152	NA	0.614731	NA	NA
PITG_04525	predicted protein	NO	No	NA	NA	NA	GSR	NA	NA	-1.42348	NA	-0.859725	NA	NA	0.127737	NA	0.614731	NA	NA
PITG_13609	hypothetical protein	NO	Yes	NA	NA	NA	InBtw	NA	NA	0.183835	NA	0.527856	NA	NA	0.468411	NA	0.614368	NA	NA
PITG_16224	conserved hypothetical protein	NO	Yes	NA	NA	NA	GDR	NA	NA	-0.454009	NA	0.0248185	NA	NA	0.48953	NA	0.613953	NA	NA
PITG_11023	hypothetical protein	NO	Yes	NA	NA	NA	GDR	NA	NA	-1.062	NA	0.922375	NA	NA	-0.288389	NA	0.613642	NA	NA
PITG_05175	conserved hypothetical protein	NO	Yes	NA	NA	NA	GDR	NA	NA	0.288242	NA	0.57456	NA	NA	0.246281	NA	0.61298	NA	NA
PITG_02002	hypothetical protein	NO	Yes	NA	NA	NA	GDR	NA	NA	-0.368865	NA	0.207596	NA	NA	0.567884	NA	0.61236	NA	NA
PITG_01864	conserved hypothetical protein	NO	Yes	NA	NA	NA	InBtw	NA	NA	-1.37161	NA	-0.661222	NA	NA	0.250005	NA	0.611468	NA	NA
PITG_12253	hypothetical protein	NO	No	NA	NA	NA	GSR	NA	NA	-0.819065	NA	-0.0413254	NA	NA	-0.13856	NA	0.611468	NA	NA
PITG_19362	hypothetical protein	NO	Yes	NA	NA	NA	InBtw	Cluster0194#GO0003677#Myb-like DNA-binding	NA	0.59549	NA	0.725215	NA	NA	0.860957	NA	0.610985	NA	NA
PITG_20725	histone H3.3 type 1	NO	No	NA	NA	NA	Not	Cluster0460#GO0003677#Histone	NA	-0.590382	NA	-0.675906	NA	NA	0.057702	NA	0.608825	NA	NA
PITG_09291	hypothetical protein	NO	Yes	NA	NA	NA	GDR	NA	NA	-0.97454	NA	-1.61465	NA	NA	-0.200926	NA	0.607996	NA	NA
PITG_02992	hypothetical protein similar to chain	NO	Yes	NA	NA	NA	GSR	NA	NA	-1.89052	NA	-0.787239	NA	NA	0.518685	NA	0.607129	NA	NA
PITG_00725	conserved hypothetical protein	NO	Yes	NA	NA	NA	GDR	Cluster0801	NA	0.12351	NA	0.386274	NA	NA	0.560089	NA	0.60651	NA	NA
PITG_02716	hypothetical protein	NO	Yes	NA	NA	NA	GDR	NA	NA	-0.803106	NA	-0.767109	NA	NA	0.49134	NA	0.606365	NA	NA
PITG_05705	ATP-binding Cassette (ABC) Superfamily	NO	No	NA	NA	NA	GSR	NA	NA	0.274277	NA	-0.548214	NA	NA	0.48085	NA	0.605274	NA	NA
PITG_07656	ubiquitin-specific protease, putative	NO	Yes	NA	NA	NA	GDR	Cluster0211#GO0004221#Ubiquitin thiolesterase	NA	-0.162363	NA	0.918263	NA	NA	0.196214	NA	0.605205	NA	NA
PITG_05520	hypothetical protein similar to glutamine-dependent NAD(+) synthetase	NO	Yes	NA	NA	NA	GDR	NA	NA	-0.181712	NA	0.913697	NA	NA	-1.14506	NA	0.604965	NA	NA
PITG_12725	cysteine synthase	NO	Yes	NA	NA	NA	GSR	NA	NA	0.256258	NA	-0.860293	NA	NA	0.3518	NA	0.604329	NA	NA
PITG_14643	conserved hypothetical protein	NO	No	NA	NA	NA	GDR	NA	NA	0.343636	NA	0.00120328	NA	NA	0.339643	NA	0.604244	NA	NA
PITG_02327	hypothetical protein	NO	Yes	NA	NA	NA	InBtw	NA	NA	0.660417	NA	0.542982	NA	NA	-0.130753	NA	0.604168	NA	NA
PITG_08946	hypothetical protein	NO	Yes	NA	NA	NA	InBtw	NA	NA	-0.505801	NA	-1.79542	NA	NA	-1.46915	NA	0.602803	NA	NA
PITG_08552	conserved hypothetical protein	NO	Yes	NA	NA	NA	GDR	NA	NA	-1.03698	NA	0.508773	NA	NA	0.321596	NA	0.602139	NA	NA
PITG_09723	conserved hypothetical protein	NO	No	NA	NA	NA	InBtw	Cluster0634#GO0045454#Oxidoreductase	NA	-3.11802	NA	-1.36582	NA	NA	-0.537052	NA	0.602018	NA	NA
PITG_12548	conserved hypothetical protein	NO	Yes	NA	NA	NA	GDR	Cluster0394	NA	0.241796	NA	0.487815	NA	NA	0.040945	NA	0.60194	NA	NA
PITG_16144	Crinkler (CRN) family protein	NO	No	CRINKLER	NA	NA	InBtw	Cluster0266##Crinkler	EFFECTOR	-1.03061	NA	-1.30966	NA	NA	0.432298	NA	0.601552	NA	NA
PITG_03828	hypothetical protein1	NO	Yes	NA	NA	NA	InBtw	NA	NA	-3.65235	NA	-0.0996049	NA	NA	-0.636664	NA	0.601302	NA	NA
PITG_12490	conserved hypothetical protein	YES	Yes	NA	NA	NA	InBtw	NA	NA	-0.721363	NA	0.733347	NA	NA	-3.88635	NA	0.600645	NA	NA
PITG_08926	hypothetical protein	NO	Yes	NA	NA	NA	InBtw	NA	NA	-1.04586	NA	-1.13634	NA	NA	0.467049	NA	0.600406	NA	NA
PITG_09452	conserved hypothetical protein	NO	Yes	NA	NA	NA	GDR	NA	NA	-0.245464	NA	-1.09116	NA	NA	-0.564959	NA	0.600106	NA	NA
PITG_00595	conserved hypothetical protein	NO	Yes	NA	NA	NA	GDR	Cluster0004##Myosin-like	NA	-1.08636	NA	-1.43524	NA	NA	0.024287	NA	0.598744	NA	NA
PITG_03732	hypothetical protein	NO	Yes	NA	NA	NA	InBtw	NA	NA	-0.662117	NA	-1.00455	NA	NA	-0.014034	NA	0.59849	NA	NA
PITG_17840	protein kinase, putative	NO	Yes	NA	NA	NA	InBtw	Cluster0588#GO0004674#Protein serine-threonine kinase	NA	-3.24708	NA	-0.658375	NA	NA	-1.30354	NA	0.59849	NA	NA
PITG_08024	hypothetical protein	NO	No	NA	NA	NA	GDR	NA	NA	0.0110393	NA	0.750886	NA	NA	0.058414	NA	0.597875	NA	NA
PITG_08672	hypothetical protein	NO	Yes	NA	NA	NA	GDR	NA	NA	-0.788366	NA	-0.800448	NA	NA	0.049379	NA	0.597773	NA	NA
PITG_01725	ribosome biogenesis ATPase RIX7	NO	No	NA	NA	NA	GSR	Cluster0082#GO0000166#ATPase	NA	0.822448	NA	-0.165588	NA	NA	0.110636	NA	0.597629	NA	NA
PITG_17345	conserved hypothetical protein	NO	Yes	NA	NA	NA	InBtw	Cluster0129	NA	-0.394917	NA	0.180219	NA	NA	0.052927	NA	0.596504	NA	NA
PITG_09311	conserved hypothetical protein	NO	Yes	NA	NA	NA	InBtw	NA	NA	-2.0571	NA	-0.119783	NA	NA	0.360372	NA	0.595827	NA	NA
PITG_05635	hypothetical protein	NO	Yes	NA	NA	NA	GDR	NA	NA	0.47448	NA	0.906111	NA	NA	0.977446	NA	0.595684	NA	NA
PITG_11789	hypothetical protein	NO	Yes	NA	NA	NA	GSR	NA	NA	0.110206	NA	0.763217	NA	NA	0.346299	NA	0.595601	NA	NA
PITG_07996	tubulin alpha chain	NO	No	NA	NA	NA	InBtw	Cluster0214#GO0007018#Tubulin	NA	-1.36986	NA	-1.48858	NA	NA	-0.114378	NA	0.595008	NA	NA
PITG_12742	hypothetical protein	NO	Yes	NA	NA	NA	InBtw	NA	NA	0.748048	NA	0.325165	NA	NA	0.287196	NA	0.593618	NA	NA
PITG_01664	hypothetical protein	NO	No	NA	NA	NA	GDR	Cluster0315	NA	-0.712372	NA	-1.90954	NA	NA	-0.031868	NA	0.59263	NA	NA
PITG_08599	PexRD17 - thimet oligopeptidase	NO	Yes	NA	NA	NA	GDR	NA	NA	-0.175046	NA	0.604024	NA	NA	0.257531	NA	0.592521	NA	NA
PITG_02268	hypothetical protein	NO	Yes	NA	NA	NA	GDR	NA	NA	-0.505985	NA	0.263654	NA	NA	-0.532072	NA	0.592351	NA	NA
PITG_14398	Amino Acid/Auxin Permease (AAAP) Family	NO	Yes	NA	NA	NA	GDR	Cluster0615#Amino Acid-Auxin Permease Transporter	NA	0.302994	NA	-1.03846	NA	NA	-0.174931	NA	0.592171	NA	NA
PITG_03220	threonine protease family T01A, putative	NO	Yes	NA	NA	NA	GDR	Cluster0335#GO0006511#ubiquitin-dependent threonine protease	NA	0.148063	NA	0.934214	NA	NA	0.506639	NA	0.591535	NA	NA
PITG_01930	predicted protein	NO	No	NA	NA	NA	GSR	Cluster0127	NA	-0.964733	NA	-1.72443	NA	NA	-0.126989	NA	0.59133	NA	NA
PITG_19373	Crinkler (CRN) family protein	NO	No	CRINKLER	NA	NA	GSR	Cluster0266##Crinkler	EFFECTOR	-1.05043	NA	-2.36056	NA	NA	0.641572	NA	0.590909	NA	NA
PITG_08754	hypothetical protein	NO	Yes	NA	NA	NA	GDR	Cluster0012	NA	-2.09439	NA	-1.17554	NA	NA	-0.019609	NA	0.587678	NA	NA
PITG_07234	conserved hypothetical protein	NO	Yes	NA	NA	NA	GDR	NA	NA	-0.959068	NA	0.679268	NA	NA	0.399509	NA	0.586942	NA	NA
PITG_11157	conserved hypothetical protein	NO	Yes	NA	NA	NA	InBtw	Cluster0197#GO0004437#Myotubularin-like	NA	-2.25903	NA	-1.14425	NA	NA	-1.12284	NA	0.586543	NA	NA
PITG_03476	conserved hypothetical protein	YES	Yes	NA	NA	NA	GDR	NA	NA	0.548124	NA	-0.489953	NA	NA	-0.315691	NA	0.58634	NA	NA
PITG_10308	hypothetical protein	NO	No	NA	NA	NA	InBtw	NA	NA	0.0619861	NA	-0.922776	NA	NA	0.622196	NA	0.585628	NA	NA
PITG_09835	conserved hypothetical protein	NO	Yes	NA	NA	NA	GDR	NA	NA	-1.17085	NA	-0.0658192	NA	NA	-0.686738	NA	0.584527	NA	NA
PITG_17992	conserved hypothetical protein	NO	Yes	NA	NA	NA	GDR	Cluster0665#GO0005515#Adaptor Complex	NA	-0.156885	NA	-0.212036	NA	NA	0.023354	NA	0.584348	NA	NA
PITG_13147	anaphase-promoting complex subunit 5, putative	YES	No	NA	NA	NA	GDR	NA	NA	0.0826996	NA	0.0165776	NA	NA	0.396882	NA	0.584315	NA	NA
PITG_09306	conserved hypothetical protein	YES	No	NA	NA	NA	GDR	Cluster0108	NA	-1.8232	NA	0.871442	NA	NA	0.230525	NA	0.584252	NA	NA
PITG_10736	cysteine protease family C54, putative	NO	Yes	CYSTEINE PROTEASE	NA	NA	InBtw	NA	EFFECTOR	-0.0867817	NA	-0.985813	NA	NA	0.568777	NA	0.583702	NA	NA
PITG_15062	hypothetical protein	NO	No	NA	NA	NA	InBtw	NA	NA	-1.50292	NA	-2.11061	NA	NA	-0.796419	NA	0.583659	NA	NA
PITG_03393	hypothetical protein similar to microtubule-associated protein	NO	Yes	NA	NA	NA	InBtw	NA	NA	-1.58761	NA	-0.777692	NA	NA	0.677047	NA	0.582309	NA	NA
PITG_16100	conserved hypothetical protein	NO	No	NA	NA	NA	GDR	NA	NA	-1.67853	NA	-1.58168	NA	NA	-0.904918	NA	0.582076	NA	NA
PITG_17104	predicted protein	NO	Yes	NA	NA	NA	InBtw	Cluster0169	NA	-1.61152	NA	-1.29321	NA	NA	0.094981	NA	0.581974	NA	NA
PITG_06941	hypothetical protein	NO	Yes	NA	NA	NA	GDR	NA	NA	-0.264454	NA	-0.699709	NA	NA	-0.292901	NA	0.581116	NA	NA
PITG_03715	hypothetical protein	NO	No	NA	NA	NA	GDR	Cluster0658#GO0046872#Metal ion binding	NA	-0.425788	NA	-0.339583	NA	NA	0.703306	NA	0.580247	NA	NA
PITG_06304	conserved hypothetical protein	NO	Yes	NA	NA	NA	GDR	NA	NA	0.62162	NA	0.566469	NA	NA	-0.059332	NA	0.579665	NA	NA
PITG_13373	hypothetical protein	NO	Yes	NA	NA	NA	GDR	Cluster0573	NA	-1.88782	NA	-0.545377	NA	NA	0.979771	NA	0.57924	NA	NA
PITG_17953	COP9 signalosome complex subunit 2	NO	Yes	NA	NA	NA	GDR	NA	NA	-0.506226	NA	-0.415299	NA	NA	0.279165	NA	0.578532	NA	NA
PITG_07854	F-box protein, putative	NO	Yes	NA	NA	NA	GDR	NA	NA	0.992885	NA	0.41886	NA	NA	-1.2335	NA	0.57542	NA	NA
[truncated: 5,692 more rows]

## Sheet: List3_gene_exp_sec_325
Gene_ID	annotation	secreted (Raffaele et al.,2010. BMC Genomics)	Core_ortholog (Haas et al., 2009. Nature)	Effector_type	RXLRfamily	WY_domains	Intergenic	Tb_GOmapping (Raffaele et al.,2010. BMC Genomics)	Effector_annotation	Pinf_Stub_2dpi (Log2)	Pinf_Stub_2dpi (induction)	Pinf_Stub_3dpi (Log2)	Pinf_Stub_3dpi (induction)	Pinf_Stub (induction 2 and/or 3dpi)	Alai_Atha_Pinf_2dpi (Log2)	Alai_Atha_Pinf_2dpi (induction)	Alai_Atha_Pinf_3dpi (Log2)	Alai_Atha_Pinf_3dpi (induction)	Alai_Atha_Pinf (induction 2 and/or 3dpi)
[truncated: 325 more rows]
